# Supplementary material for: Acute-phase plasma proteomics of rabbit lung VX2 tumors treated by image-guided microwave ablation
Source: Front Oncol. 2024 Aug 26;14:1435256. doi: 10.3389/fonc.2024.1435256 (PMC11381224; doi:10.3389/fonc.2024.1435256)
Supplement: Supplementary file 2 [file Table1.xlsx]

## Sheet: 原始数据
PG.ProteinAccessions	PG.Genes	PG.ProteinDescriptions	PG.Qvalue	PG.MolecularWeight	[1] HF4_1_1_danshengyixue_600ng_300nL_60min_DIA_75um_R1_20230827.raw.PG.NrOfStrippedSequencesIdentified	[2] HF4_1_2_danshengyixue_600ng_300nL_60min_DIA_75um_R1_20230827.raw.PG.NrOfStrippedSequencesIdentified	[3] HF4_1_3_danshengyixue_600ng_300nL_60min_DIA_75um_R1_20230827.raw.PG.NrOfStrippedSequencesIdentified	[4] HF4_1_4_danshengyixue_600ng_300nL_60min_DIA_75um_R1_20230827.raw.PG.NrOfStrippedSequencesIdentified	[5] HF4_1_5_danshengyixue_600ng_300nL_60min_DIA_75um_R1_20230827.raw.PG.NrOfStrippedSequencesIdentified	[6] HF4_2_1_danshengyixue_600ng_300nL_60min_DIA_75um_R1_20230827.raw.PG.NrOfStrippedSequencesIdentified	[7] HF4_2_2_danshengyixue_600ng_300nL_60min_DIA_75um_R1_20230827.raw.PG.NrOfStrippedSequencesIdentified	[8] HF4_2_3_danshengyixue_600ng_300nL_60min_DIA_75um_R1_20230827.raw.PG.NrOfStrippedSequencesIdentified	[9] HF4_2_4_danshengyixue_600ng_300nL_60min_DIA_75um_R1_20230831.raw.PG.NrOfStrippedSequencesIdentified	[10] HF4_2_5_danshengyixue_600ng_300nL_60min_DIA_75um_R1_20230831.raw.PG.NrOfStrippedSequencesIdentified	[11] HF4_3_1_danshengyixue_600ng_300nL_60min_DIA_75um_R1_20230831.raw.PG.NrOfStrippedSequencesIdentified	[12] HF4_3_2_danshengyixue_600ng_300nL_60min_DIA_75um_R1_20230831.raw.PG.NrOfStrippedSequencesIdentified	[13] HF4_3_3_danshengyixue_600ng_300nL_60min_DIA_75um_R1_20230828.raw.PG.NrOfStrippedSequencesIdentified	[14] HF4_3_4_danshengyixue_600ng_300nL_60min_DIA_75um_R1_20230828.raw.PG.NrOfStrippedSequencesIdentified	[15] HF4_3_5_danshengyixue_600ng_300nL_60min_DIA_75um_R1_20230828.raw.PG.NrOfStrippedSequencesIdentified	[16] HF4_4_1_danshengyixue_600ng_300nL_60min_DIA_75um_R1_20230828.raw.PG.NrOfStrippedSequencesIdentified	[17] HF4_4_2_danshengyixue_600ng_300nL_60min_DIA_75um_R1_20230828.raw.PG.NrOfStrippedSequencesIdentified	[18] HF4_4_3_danshengyixue_600ng_300nL_60min_DIA_75um_R1_20230828.raw.PG.NrOfStrippedSequencesIdentified	[19] HF4_4_4_danshengyixue_600ng_300nL_60min_DIA_75um_R1_20230828.raw.PG.NrOfStrippedSequencesIdentified	[20] HF4_4_5_danshengyixue_600ng_300nL_60min_DIA_75um_R1_20230828.raw.PG.NrOfStrippedSequencesIdentified	[21] HF4_5_1_danshengyixue_600ng_300nL_60min_DIA_75um_R1_20230828.raw.PG.NrOfStrippedSequencesIdentified	[22] HF4_5_2_danshengyixue_600ng_300nL_60min_DIA_75um_R1_20230828.raw.PG.NrOfStrippedSequencesIdentified	[23] HF4_5_3_danshengyixue_600ng_300nL_60min_DIA_75um_R1_20230828.raw.PG.NrOfStrippedSequencesIdentified	[24] HF4_5_4_danshengyixue_600ng_300nL_60min_DIA_75um_R1_20230828.raw.PG.NrOfStrippedSequencesIdentified	[25] HF4_5_5_danshengyixue_600ng_300nL_60min_DIA_75um_R1_20230829.raw.PG.NrOfStrippedSequencesIdentified	[26] HF4_6_1_danshengyixue_600ng_300nL_60min_DIA_75um_R1_20230829.raw.PG.NrOfStrippedSequencesIdentified	[27] HF4_6_2_danshengyixue_600ng_300nL_60min_DIA_75um_R1_20230829.raw.PG.NrOfStrippedSequencesIdentified	[28] HF4_6_3_danshengyixue_600ng_300nL_60min_DIA_75um_R1_20230829.raw.PG.NrOfStrippedSequencesIdentified	[29] HF4_6_4_danshengyixue_600ng_300nL_60min_DIA_75um_R1_20230829.raw.PG.NrOfStrippedSequencesIdentified	[30] HF4_6_5_danshengyixue_600ng_300nL_60min_DIA_75um_R1_20230829.raw.PG.NrOfStrippedSequencesIdentified	[31] HF4_7_1_danshengyixue_600ng_300nL_60min_DIA_75um_R1_20230829.raw.PG.NrOfStrippedSequencesIdentified	[32] HF4_7_2_danshengyixue_600ng_300nL_60min_DIA_75um_R1_20230829.raw.PG.NrOfStrippedSequencesIdentified	[33] HF4_7_3_danshengyixue_600ng_300nL_60min_DIA_75um_R1_20230829.raw.PG.NrOfStrippedSequencesIdentified	[34] HF4_7_4_danshengyixue_600ng_300nL_60min_DIA_75um_R1_20230829.raw.PG.NrOfStrippedSequencesIdentified	[35] HF4_7_5_danshengyixue_600ng_300nL_60min_DIA_75um_R1_20230829.raw.PG.NrOfStrippedSequencesIdentified	[36] HF4_8_1_danshengyixue_600ng_300nL_60min_DIA_75um_R1_20230829.raw.PG.NrOfStrippedSequencesIdentified	[37] HF4_8_2_danshengyixue_600ng_300nL_60min_DIA_75um_R1_20230830.raw.PG.NrOfStrippedSequencesIdentified	[38] HF4_8_3_danshengyixue_600ng_300nL_60min_DIA_75um_R1_20230830.raw.PG.NrOfStrippedSequencesIdentified	[39] HF4_8_4_danshengyixue_600ng_300nL_60min_DIA_75um_R1_20230830.raw.PG.NrOfStrippedSequencesIdentified	[40] HF4_8_5_danshengyixue_600ng_300nL_60min_DIA_75um_R1_20230830.raw.PG.NrOfStrippedSequencesIdentified	[41] HF4_9_1_danshengyixue_600ng_300nL_60min_DIA_75um_R1_20230830.raw.PG.NrOfStrippedSequencesIdentified	[42] HF4_9_2_danshengyixue_600ng_300nL_60min_DIA_75um_R1_20230830.raw.PG.NrOfStrippedSequencesIdentified	[43] HF4_9_3_danshengyixue_600ng_300nL_60min_DIA_75um_R1_20230830.raw.PG.NrOfStrippedSequencesIdentified	[44] HF4_10_1_danshengyixue_600ng_300nL_60min_DIA_75um_R1_20230830.raw.PG.NrOfStrippedSequencesIdentified	[45] HF4_10_2_danshengyixue_600ng_300nL_60min_DIA_75um_R1_20230830.raw.PG.NrOfStrippedSequencesIdentified
A0A059VEH2;A0A059VFB1;A0A059VJ35;A0A2D1CSI3;A0A5F9CN05;A0A5F9CQS3;A0A5F9DUQ7;G1SSC3	KIT	Platelet-derived growth factor receptor-like protein (Fragment);Platelet-derived growth factor receptor-like protein (Fragment);Mast/stem cell growth factor receptor;Mast/stem cell growth factor receptor;Mast/stem cell growth factor receptor;Mast/stem cell growth factor receptor Kit;Mast/stem cell growth factor receptor Kit;Mast/stem cell growth factor receptor	0	60636.5;60637.49;105252.64;107931.58;108116.8;105244.64;103082.7;NaN	2	4	4	3	1	2	3	3	2	2	2	2	3	2	2	3	3	1	3	2	0	4	3	2	2	2	3	4	0	2	3	2	2	3	1	3	3	2	2	2	2	3	3	2	2
A0A068BC12;A0A068BCW7;A0A068BGJ4;A0A5F9CAE6;A0A5F9CAW5;A0A5F9CNN7;A0A5F9D131;A0A5F9DGN8;A0A5F9DRN8;A0A5F9DVE1;A0A5S8I3P7;G1SY36;P58776	Tpm2;Tpm2;Tpm2;;;;;;;TPM4;;TPM4;TPM2	Beta-tropomyosin isoform 2;Beta-tropomyosin isoform 1;Beta-tropomyosin isoform 4;Tropomyosin 2;Tropomyosin beta chain;Tropomyosin beta chain;Tropomyosin 2;Tropomyosin 2;Tropomyosin beta chain;Tropomyosin 4;Tropomyosin 2;Tropomyosin 4;Tropomyosin beta chain	0	32993.83;32836.7;33011.86;31879.05;32975.77;38602.23;39092.27;30982.65;30384.73;37228.68;38427.06;46151.31;32836.7	0	2	2	0	0	1	2	2	1	2	1	2	2	2	2	2	1	2	2	2	1	1	1	1	2	0	1	0	2	0	1	1	2	2	2	2	2	2	2	2	2	0	2	0	2
A0A0C6FQU5		IgG heavy chain VDJ region	0	23490.6	6	7	7	7	6	7	7	7	5	6	5	5	6	6	7	6	7	7	6	6	7	6	7	4	6	5	5	5	6	6	4	7	7	6	6	5	6	6	7	7	5	5	6	7	7
A0A0C6G3N5		IgM heavy chain VDJ region	0	24514.9	1	1	1	1	1	1	1	1	1	1	1	1	1	1	1	1	1	1	1	1	1	1	1	1	1	1	1	1	2	1	1	1	1	1	1	1	1	1	1	1	2	2	2	2	2
A0A0C6G3N9		IgM heavy chain VDJ region	0	24444.8	14	13	14	14	14	14	14	14	14	14	14	14	14	14	14	14	14	14	14	14	14	14	14	14	14	14	14	14	13	14	13	13	13	13	13	13	13	14	14	13	14	13	13	14	14
A0A0C6G3P3		IgM light chain	0	22092.5	2	2	2	2	2	2	2	2	2	2	1	1	1	2	2	2	1	2	2	2	2	2	1	1	2	2	1	1	1	2	2	2	2	2	2	2	2	2	2	2	2	2	2	2	2
A0A0C6G5I1		IgM heavy chain VDJ region	0	24222.3	2	2	2	2	2	2	2	2	2	2	2	2	2	2	2	2	2	2	2	2	1	1	1	1	2	1	1	1	1	1	1	1	1	1	1	2	1	1	1	1	2	1	1	1	2
A0A0C6G5I3		IgG light chain	0	22879.5	5	5	5	5	3	5	5	5	4	5	3	5	4	4	4	4	4	4	4	4	5	4	4	4	5	5	5	4	6	5	6	6	6	6	6	5	5	5	5	6	5	5	5	5	5
A0A0D3RIY6;A0A5F9CG74;A0A5F9D0B6;G1SNH7	;QDPR;QDPR;QDPR	Quinoid dihydropteridine reductase	0	25963.7;31937.02;22596.06;31284.99	0	0	0	0	0	0	0	0	0	0	1	0	0	0	0	1	0	0	0	0	0	0	0	0	0	0	0	0	0	0	0	0	0	0	0	0	0	0	0	0	0	0	0	0	0
A0A0G2JH24;P53614	;SAA1	Serum amyloid A protein;Serum amyloid A-1 protein	0	28665.78;13655.29	1	2	3	0	0	2	3	3	0	0	2	2	2	3	3	2	2	2	3	3	1	2	2	2	3	1	2	2	2	2	3	2	2	3	3	2	2	3	3	3	1	2	2	0	3
A0A140TAV7;A0A5F9DHZ7;Q7YQK3	SLC3A2	4F2 cell-surface antigen heavy chain	0	61931.3;57220.3;57794.78	3	2	2	2	0	3	3	3	2	2	3	2	2	2	2	3	3	2	3	3	3	3	3	3	3	3	3	3	3	3	0	1	3	2	3	3	2	2	2	3	3	3	2	3	2
A0A165E7P2		Anti-HIV light-variable domain VL F63	0.00367985	13653.9	1	1	1	1	1	1	1	1	1	1	1	1	1	1	1	1	1	1	1	1	1	1	1	1	1	0	1	1	1	1	1	1	1	1	1	1	1	1	1	1	1	1	1	1	1
A0A1K0GV16	GLNA1	Globin A1	0	16141.5	22	25	24	22	19	23	27	27	23	23	25	27	28	24	27	27	26	26	24	25	28	26	28	24	23	28	28	28	25	25	28	28	28	22	24	28	27	27	23	24	28	28	28	28	28
A0A1V0CI26;A0A5F9D0Y6;A0A5F9D526;A0A5F9DMB3;A0A5F9DTC8;B5L652;G1T0C8;U3KNP3	Orcu;;;;;RLA-A1;;	MHC class I antigen (Fragment);Ig-like domain-containing protein;Ig-like domain-containing protein;Ig-like domain-containing protein;Ig-like domain-containing protein;MHC class I antigen (Fragment);Ig-like domain-containing protein;Ig-like domain-containing protein	0.00276243	7492.16;45090.77;45591.43;49203.99;54562.4;21099.26;40888.72;40651.41	0	1	1	0	0	0	1	1	0	0	0	0	0	0	0	0	0	0	0	0	0	0	0	0	0	0	0	0	0	0	0	0	0	0	0	0	0	0	0	0	0	0	0	0	0
A0A1V0CI72;B5L649;B5L653	Orcu;RLA-A1;RLA-A1	MHC class I antigen (Fragment)	0	7500.08;21204.28;21194.24	1	1	1	1	0	1	1	1	0	1	0	1	0	0	0	0	0	0	0	0	0	0	0	0	0	0	0	0	0	0	0	0	0	0	0	0	0	0	0	0	0	1	1	1	1
A0A1Y1B841		IgM light chain (Fragment)	0	22891.5	1	1	1	1	1	1	1	1	1	1	1	1	1	1	1	1	1	1	1	1	1	1	1	1	1	1	1	1	1	1	1	1	1	1	1	1	1	1	1	1	1	1	1	1	1
A0A1Y1B8C2		IgG light chain (Fragment)	0	22547	1	1	1	1	1	1	1	1	1	1	1	1	1	1	1	1	1	1	1	1	1	1	1	1	1	1	1	1	0	1	1	1	1	1	1	1	1	1	1	1	1	1	1	1	1
A0A1Y1B8C3;A0A1Y1B8Z0		IgG light chain (Fragment)	0	22905.51;22817.45	1	1	1	1	1	1	1	1	1	1	1	1	1	1	1	1	1	1	1	1	1	1	1	1	1	1	0	1	1	1	1	1	1	1	1	1	1	1	1	1	1	1	1	1	1
A0A1Y1B8Y4		IgG heavy chain VDJ region (Fragment)	0	22911.9	2	2	2	2	2	2	2	2	2	2	2	2	1	2	2	1	1	1	2	2	2	2	2	1	2	1	1	1	1	2	1	2	1	2	1	1	2	2	2	2	1	2	2	2	2
A0A1Y1B9K3		IgM light chain (Fragment)	0	22870.4	5	5	5	4	5	5	5	5	4	4	4	5	4	5	5	4	5	4	5	5	5	4	5	4	5	4	4	5	4	4	4	4	4	4	5	4	4	4	4	4	4	4	4	4	4
A0A1Y1B9L0		IgG light chain (Fragment)	0	22876.5	1	1	1	0	1	1	1	1	0	0	1	0	0	0	1	0	0	0	0	0	0	0	1	0	0	0	0	0	0	0	0	0	0	0	0	0	0	0	0	1	0	0	0	0	0
A0A1Y1B9M1		IgM light chain (Fragment)	0	22642.1	4	2	4	2	3	2	2	4	3	3	2	3	3	3	3	3	3	3	3	2	3	3	3	3	3	2	2	2	2	3	3	3	3	2	3	3	2	2	4	2	2	3	2	2	4
A0A1Y1B9R9		IgG heavy chain VDJ region (Fragment)	0	23059.9	12	12	12	12	12	12	12	12	12	12	12	11	12	12	12	12	12	12	12	12	11	12	10	9	11	9	8	9	8	10	11	10	10	10	10	9	10	10	10	10	9	11	11	9	10
A0A1Y1B9S7		IgG light chain (Fragment)	0	22084.7	8	9	9	9	8	10	10	10	8	8	8	7	9	7	8	8	8	8	7	8	10	10	8	7	9	10	9	10	8	9	8	8	9	9	9	9	10	9	8	8	9	10	10	8	9
A0A1Y1BBR2		IgG light chain (Fragment)	0	22827.2	3	4	3	3	1	2	3	2	1	1	2	2	2	2	2	2	3	3	2	2	3	3	3	3	3	3	4	3	3	3	2	3	3	3	3	0	3	3	2	3	2	3	3	2	3
A0A1Y1BDY8		IgM light chain (Fragment)	0	22214.8	1	1	1	1	1	1	1	1	1	1	1	1	0	1	1	1	1	1	0	0	1	1	1	1	1	1	1	1	0	1	0	0	1	0	1	1	0	0	0	0	1	0	1	1	0
A0A1Y1BDZ8		IgG heavy chain VDJ region (Fragment)	0	22673.6	1	2	2	1	1	1	2	2	1	1	2	2	0	1	2	2	1	1	2	0	2	1	1	1	2	1	1	1	0	0	0	0	0	0	0	0	0	0	0	0	0	0	2	0	0
A0A2Z6DUF7;G1TTJ1	DHRS11	Dehydrogenase/reductase SDR family member 11;Dehydrogenase/reductase 11	0	28369.28;28240.12	2	4	4	2	1	3	4	4	1	0	3	3	4	3	3	4	3	3	2	2	4	3	3	2	0	3	3	3	3	0	3	3	3	3	1	3	3	3	1	1	4	3	3	3	3
A0A3B0IP62	ADIB	Adiponectin B	0	31170	7	6	6	6	6	6	8	8	7	6	6	6	8	8	8	8	8	8	8	8	8	7	7	8	8	8	8	8	8	8	6	7	6	7	8	7	7	7	7	6	6	6	6	6	6
A0A3B0J243;G1TV17;Q2LDA4	ADID;ADIPOQ;	Adiponectin D;Adiponectin, C1Q and collagen domain containing;Adiponectin	0	27375.76;26311.43;26236.31	9	8	8	9	9	9	8	9	9	9	8	9	7	7	8	8	9	8	9	8	8	8	7	7	7	8	8	7	7	9	6	6	6	9	8	7	8	8	8	7	9	8	8	8	7
A0A3B0J7B7;U3KMB5	ADIC;C1QA	Adiponectin C;Complement C1q A chain	0	30521.65;33980.37	9	9	9	9	9	9	9	9	9	9	9	9	9	9	9	9	8	8	9	9	8	8	8	9	9	8	7	8	6	9	8	8	8	8	9	8	8	8	9	9	8	8	8	8	8
A0A5F9C0P4		Carboxylic ester hydrolase	0	61809.8	1	2	2	1	1	1	2	2	1	1	2	2	2	1	2	1	2	1	2	1	1	2	2	2	2	1	1	1	2	2	2	1	1	2	2	1	2	1	2	2	1	2	1	1	1
A0A5F9C0Q4;D5FIT0	LPL	Lipoprotein lipase	0	55332.76;52977.27	1	0	0	2	2	2	0	0	1	2	0	1	1	0	2	2	2	2	0	0	1	0	1	0	0	2	0	2	0	0	0	0	0	0	0	0	0	0	0	0	1	0	1	2	0
A0A5F9C0R0;A0A5F9C1D7;A0A5F9CIN2;A0A5F9CS01;A0A5F9DC92;A0A5F9DGC2;A0A5F9DK45;G1TB02	PTPRM	protein-tyrosine-phosphatase	0	172109.89;173103.25;173720.76;173297.25;174674.9;167091.13;172679.74;164958.81	2	2	2	2	2	2	2	2	2	2	2	2	2	2	2	2	2	2	2	2	2	2	2	1	2	2	2	2	2	2	2	2	2	2	2	2	2	2	2	2	2	2	2	2	2
A0A5F9C0S1;A0A5F9CB58;A0A5F9CBZ1;A0A5F9CDX1;A0A5F9D0S4;A0A5F9D5C7;A0A5F9DK57;A0A5F9DLR7;G1SNQ7	ABI3BP	ABI family member 3 binding protein	0	189940.01;190712.89;191043.46;188693.58;190767.13;190487.84;190611.85;187224.87;192747.33	1	1	1	2	1	1	1	1	2	1	2	2	2	0	0	2	0	1	0	0	2	2	1	1	1	2	0	1	0	0	0	2	1	2	1	1	2	1	0	0	2	1	2	1	1
A0A5F9C0T5	GSN	Gelsolin	0	83848.5	39	40	40	41	38	40	40	40	41	41	40	40	40	41	41	41	41	40	42	41	40	41	41	42	42	41	42	42	42	42	40	40	40	41	42	39	40	40	40	40	41	41	40	40	40
A0A5F9C0Y4;A0A5F9DHF7	PM20D1	Peptidase M20 domain containing 1	0	55556.09;57759.62	0	1	1	0	0	1	1	1	0	0	1	1	1	1	1	1	1	1	1	1	0	0	0	1	1	0	0	0	1	1	1	1	1	1	1	1	1	1	1	1	1	1	1	0	1
A0A5F9C0Y6;A0A5F9D2L3;G1SRL5		Carboxylic ester hydrolase	0	61291.46;64483.19;63861.56	13	9	5	12	11	13	9	4	15	8	12	7	4	6	6	11	5	7	7	6	11	5	5	1	2	10	2	8	4	5	6	11	11	8	7	5	10	11	9	8	8	4	5	6	6
A0A5F9C0Z4;A0A5F9CCM3;A0A5F9CDD1;G1U5B3	PSAP	Prosaposin	0	58448.77;58384.24;55285.11;56469.44	2	2	2	1	0	1	0	2	1	0	1	2	2	2	2	2	1	0	1	2	0	0	0	0	1	0	0	1	1	1	0	1	0	1	1	0	0	0	0	0	0	0	0	0	0
A0A5F9C0Z7;A0A5F9CIB3;A0A5F9CYC9;A0A5F9D0L1;A0A5F9D104;A0A5F9D742;G1U018;Q95MJ3	IGF2R;IGF2R;IGF2R;IGF2R;IGF2R;IGF2R;IGF2R;m6p/igf2r	Insulin like growth factor 2 receptor;Insulin like growth factor 2 receptor;Insulin like growth factor 2 receptor;Insulin like growth factor 2 receptor;Insulin like growth factor 2 receptor;Insulin like growth factor 2 receptor;Insulin like growth factor 2 receptor;Mannose-6-phosphate/insulin-like growth factor II receptor (Fragment)	0	272380.67;264899.98;295979.81;268726.92;271472.96;263578.74;265617.65;NaN	1	1	1	1	1	2	1	1	1	1	2	2	0	2	1	2	1	0	1	1	0	2	0	0	0	0	1	0	0	0	0	0	0	0	2	1	1	0	0	0	0	0	1	0	0
A0A5F9C107;G1T1F0;G1TLY4;G1TM25;G1TUG4;G1U472		Ribosomal protein S14	0.00896057	20829.16;16272.7;17794.47;13618.57;16099.52;18097.87	0	1	1	0	0	0	0	1	0	0	0	0	0	0	1	0	0	1	0	0	0	0	1	0	1	0	0	1	0	0	0	0	0	0	0	0	0	0	0	0	0	0	0	0	0
A0A5F9C115;A0A5F9C4D9;A0A5F9C7K2;A0A5F9CU58;U3KPJ3	RNF8	Ring finger protein 8;E3 ubiquitin-protein ligase RNF8;Ring finger protein 8;Ring finger protein 8;E3 ubiquitin-protein ligase RNF8	0	52773.36;51617.25;50320.7;57045.15;55889.04	1	1	1	1	1	1	1	1	1	1	1	1	1	1	1	1	1	1	1	1	1	1	1	1	1	1	1	1	1	1	1	1	1	1	1	1	1	1	1	1	1	1	1	1	1
A0A5F9C121;A0A5F9CYW9;G1SN11		Spectrin beta chain;Spectrin beta, non-erythrocytic 1;Spectrin beta chain	0.00094518	250324.06;227214.4;250352.11	1	0	1	0	0	0	0	1	0	0	0	0	0	0	0	0	0	0	0	0	0	0	0	0	0	0	0	0	0	0	0	0	0	0	0	0	0	0	0	0	0	0	0	0	0
A0A5F9C125;A0A5F9D436;G1T6I6	ILF3	Interleukin enhancer binding factor 3	0	74492.17;76387.12;95886.03	4	10	13	3	2	3	13	13	2	3	4	3	5	5	7	6	6	3	3	5	5	4	4	4	9	3	2	6	6	8	0	8	8	10	10	0	9	8	8	9	4	6	5	1	8
A0A5F9C139;A0A5F9D2F3;A0A5F9DDR5;G1SN85	FAP	Fibroblast activation protein alpha	0	87810.63;87770.57;88433.44;88347.4	19	19	21	20	20	20	22	21	19	20	23	19	20	19	14	23	17	21	16	13	20	16	16	8	8	18	16	14	9	7	13	17	15	12	10	15	15	15	10	9	22	17	20	22	18
A0A5F9C145;A0A5F9DEB6	MAN2A1	Alpha-mannosidase	0	131833.26;133509.06	18	19	17	19	15	17	18	20	15	17	20	19	19	20	22	19	19	20	19	18	18	17	18	22	18	19	16	15	22	17	17	16	16	19	20	15	15	16	21	14	20	15	16	11	17
A0A5F9C148;A0A5F9D937	NCAM1	Neural cell adhesion molecule 1	0	83543.81;118205.71	11	13	11	12	12	12	13	13	12	12	12	10	10	11	11	13	13	12	11	11	12	9	13	4	9	11	8	11	3	11	10	11	11	11	11	8	9	9	9	8	10	8	9	9	8
A0A5F9C152		Uncharacterized protein	0	31668.8	1	1	1	3	3	3	3	2	3	3	3	3	3	2	3	3	2	3	2	3	3	3	3	3	3	3	2	2	0	2	2	1	3	2	2	2	2	2	2	1	2	2	2	2	2
A0A5F9C175;A0A5F9D8D9;P01377		Corticostatin-4;Corticostatin-4;Defensin alpha 4	0	13699.09;13494.86;10431.24	2	2	2	2	1	2	2	2	2	2	2	2	2	2	2	2	0	2	2	2	2	2	2	0	2	0	1	2	2	2	0	2	2	2	1	0	2	2	2	2	1	0	1	0	2
A0A5F9C181;A0A5F9C1V0;A0A5F9CHN0;A0A5F9CM59;A0A5F9CPI4;A0A5F9D5R3;A0A5F9D9C7;A0A5F9DPC5;A0A5F9DVM4;G1SDW8	CD44	CD44 antigen	0	75042.7;76244.34;71886.33;81182.84;81551.89;79962.32;67059.33;83803.21;67111.69;80257.88	3	3	4	4	4	4	4	4	3	3	3	3	4	4	4	4	4	4	4	4	4	4	4	4	4	4	4	4	3	4	4	4	4	3	4	4	4	4	4	4	4	4	4	4	4
A0A5F9C1A5;A0A5F9C3T5;A0A5F9C9W1;A0A5F9CAK6;A0A5F9CX45;A0A5F9DEB4;A0A5F9DJ51;G1T8S8		Alpha-mannosidase	0	116399.05;113126.41;113151.24;111592.62;113708;110765.91;114430.87;112813.99	1	1	1	1	1	1	1	1	1	1	0	0	1	1	0	1	1	1	1	1	1	1	1	0	0	1	1	0	1	0	1	1	1	1	1	1	1	1	1	0	0	0	1	1	0
A0A5F9C1C3;A0A5F9DAA7;G1TDH4		Thioredoxin domain-containing protein	0	33053.07;30151.69;30399.01	0	1	1	0	0	0	1	1	1	1	1	1	1	1	1	1	1	1	1	1	1	1	1	1	0	0	0	1	1	0	0	1	0	1	1	0	0	1	0	1	0	1	1	1	1
A0A5F9C1C5		A2ML1 protein	0	160322	78	81	81	81	83	84	86	80	83	81	81	79	81	81	83	79	82	81	84	81	85	85	81	84	87	86	85	82	87	86	84	84	81	84	82	80	82	84	86	86	84	82	83	81	81
A0A5F9C1E9;A0A5F9CV43;A0A5F9D5X6;A0A5F9DFB7;A0A5F9DIL1;A0A5F9DJ06;A0A5F9DSZ2;G1SMQ0;G1TNX7;Q28719	PTGR1	Prostaglandin reductase 1;Prostaglandin reductase 1;Prostaglandin reductase 1;Prostaglandin reductase 1;15-oxoprostaglandin 13-reductase;Prostaglandin reductase 1;Prostaglandin reductase 1;Prostaglandin reductase 1;Prostaglandin reductase 1;Prostaglandin reductase 1	0	43028.36;43030.33;43001.34;42704.85;37432.19;42119.05;37623.76;43037.37;43297.98;38219.12	0	2	1	1	0	1	2	1	1	1	2	2	2	1	1	2	2	2	0	0	2	2	2	1	0	2	2	2	1	0	1	1	1	1	0	1	1	1	1	0	2	2	2	2	1
A0A5F9C1F8;A0A5F9DKP6;G1T4M5	PLXND1	Plexin D1	0	200892.48;199856.39;206707.87	13	14	11	14	17	14	16	15	14	16	16	15	12	10	15	17	14	15	13	14	17	16	16	6	11	13	11	15	8	10	7	11	12	11	9	9	12	11	10	10	11	11	10	9	11
A0A5F9C1T6;A0A5F9C9C3;A0A5F9CHJ1;A0A5F9CPR7;A0A5F9DUD2;G1TVK1	NOTCH2	Notch receptor 2	0	263492.89;259306.22;249225.1;266131.34;260666.2;265194.15	5	5	5	5	5	4	5	5	3	4	4	4	2	3	4	4	1	3	4	3	0	2	3	0	0	2	0	1	0	2	2	1	3	0	0	0	0	0	0	1	1	0	1	0	1
A0A5F9C1W1;A0A5F9D4Y6;G1SNI2	FSTL1	Follistatin like 1	0	47020.93;31041.95;34930.49	3	5	6	4	0	2	6	6	0	0	3	2	3	3	3	4	3	1	1	4	0	0	0	2	2	0	4	3	0	2	1	0	0	2	1	1	2	3	2	1	2	2	3	4	2
A0A5F9C1X1;A0A5F9CBR6;G1SZ44;G1TSX5		10 kDa heat shock protein, mitochondrial;Chaperonin 10;10 kDa heat shock protein, mitochondrial;10 kDa heat shock protein, mitochondrial	0	10825.65;10793.43;10931.69;10945.71	2	2	2	0	0	0	1	2	0	0	0	0	2	2	2	2	1	2	2	2	0	0	2	1	1	0	0	2	2	0	0	1	2	2	0	0	1	2	2	0	0	0	1	1	1
A0A5F9C295;A0A5F9CI27;G1T9V4	PSMA6	Proteasome subunit alpha type	0	22693.87;25438.24;26741.68	10	10	10	10	9	10	10	10	9	10	10	10	9	10	9	10	10	10	10	10	10	10	10	9	9	10	10	10	9	9	10	9	10	10	10	10	10	10	10	10	10	10	10	10	10
A0A5F9C2D3;G1TCU4	CDH11	Cadherin 11	0	83153.19;88014.4	2	2	2	2	2	2	2	2	2	2	2	1	1	0	2	2	0	2	0	0	2	1	2	0	0	2	0	2	0	1	0	2	0	0	0	0	0	0	0	0	2	0	0	1	1
A0A5F9C2E0;A0A5F9CWQ9;G1SFJ5;U3KMR1	ADGRF5	Adhesion G protein-coupled receptor F5	0	151773.68;156169.38;153700;155409.7	2	4	4	3	3	3	4	4	2	2	4	2	3	4	4	4	2	3	3	4	3	3	3	3	2	2	2	2	2	2	2	2	2	2	2	2	2	1	2	2	2	2	2	1	2
A0A5F9C2K9;G1U245;U3KMC2		Peptidase M14 carboxypeptidase A domain-containing protein	0.00094518	46164.77;51340.63;50497.62	1	1	1	1	0	1	1	1	0	0	0	1	0	0	0	0	0	0	0	0	1	0	0	0	0	0	0	0	0	0	0	1	1	0	0	0	0	0	0	0	0	0	0	0	0
A0A5F9C2P4;G1SVA9	CD300LG	CD300 molecule like family member g	0	40829.84;35240.39	1	2	1	2	2	2	1	2	2	2	2	2	2	1	1	2	2	2	2	2	2	2	2	2	1	2	2	2	1	2	1	2	2	2	2	2	2	2	2	1	2	2	2	2	2
A0A5F9C2Q1;A0A5F9DVY5;G1U3M5	PRMT1	Protein arginine methyltransferase 1	0	40488.37;32633.29;42373.49	0	1	1	0	0	0	1	1	0	0	0	0	0	0	1	0	0	0	0	0	0	0	0	0	0	0	0	0	0	0	0	0	0	0	0	0	0	0	0	0	0	0	0	0	1
A0A5F9C2R0;G1TP15	PSMD3	Proteasome 26S subunit, non-ATPase 3;Proteasome 26S subunit, non-ATPase 3	0	60815.08;60902.36	1	1	1	0	0	0	0	1	0	0	0	0	1	1	0	0	0	0	0	0	0	0	0	0	0	0	0	0	0	0	0	0	0	0	0	0	0	0	0	0	0	0	0	0	0
A0A5F9C2S3;A0A5F9C6V7;G1SZ16		thioredoxin-disulfide reductase;tRNA methyltransferase 2 homolog A;thioredoxin-disulfide reductase	0	53813.84;32299.18;56416.48	0	1	1	0	0	0	1	1	0	0	1	1	1	0	0	1	1	1	0	0	1	1	1	0	0	0	0	1	0	0	0	0	0	0	0	0	0	0	0	0	1	0	1	1	0
A0A5F9C2W9;A0A5F9D150;G1T4W4	FBLN5	Fibulin 5	0	50560.7;45571.44;50041.29	6	6	5	5	6	6	6	6	6	6	6	6	7	7	7	7	7	6	6	7	6	5	5	7	6	5	6	4	6	5	6	5	5	5	6	6	5	5	6	5	4	5	4	5	5
A0A5F9C2X4;A0A5F9CGX6;A0A5F9CJB7;A0A5F9DAJ5;G1T994	COL12A1	Collagen type XII alpha 1 chain	0	324381.24;329890.6;338293.99;333028.24;338567.19	6	7	7	6	5	7	6	7	3	4	6	4	6	2	0	7	5	4	3	3	3	4	4	2	1	3	0	5	0	2	2	0	4	3	4	1	2	5	3	2	4	5	2	5	3
A0A5F9C302		Ig-like domain-containing protein	0	19462.2	1	1	1	1	1	1	1	1	1	1	1	1	1	1	1	1	1	1	1	1	1	1	1	1	1	0	0	1	0	1	1	1	1	1	1	1	1	1	1	1	1	1	1	1	1
A0A5F9C315;A0A5F9C471;A0A5F9C9Y6;A0A5F9CH65;A0A5F9CXH1;A0A5F9D4K6;A0A5F9D539;A0A5F9DMJ9;G1SXU2	PDLIM5	PDZ and LIM domain 5	0	68533.5;64463.99;62499.57;74071.01;67813.57;25909.32;52510.43;51603.68;73570.44	0	0	1	0	0	0	0	1	0	0	0	0	0	0	0	0	0	0	0	0	0	0	0	0	0	0	0	0	0	0	0	0	0	0	0	0	0	0	0	0	0	0	0	0	0
A0A5F9C343;A0A5F9CD23;A0A5F9CIZ9;A0A5F9CJC8;G1T1D7	POSTN	Periostin	0	92219.69;94141.84;89063.14;86202.93;93116.6	16	26	24	23	24	19	26	25	23	23	17	23	25	17	15	18	25	23	16	11	21	23	22	23	15	21	18	24	21	21	15	22	24	19	12	13	21	22	14	13	23	23	22	20	23
A0A5F9C369		Ig-like domain-containing protein	0	17058.2	1	1	1	1	1	1	1	1	1	1	1	1	1	1	1	1	1	1	1	1	1	2	1	1	1	1	1	1	2	1	2	1	2	1	2	1	1	1	1	2	1	1	1	1	1
A0A5F9C3B5;A0A5F9DFN0;O19049	;;HNRNPK	Heterogeneous nuclear ribonucleoprotein K	0	48494.49;51059.51;50960.24	5	5	7	3	2	2	4	4	0	0	0	0	6	6	8	5	2	3	0	0	1	0	1	0	2	0	0	6	1	0	0	3	0	0	0	0	0	1	0	0	0	1	2	0	2
A0A5F9C3B7;A0A5F9D1N8;G1SJ56	VCL	Vinculin	0	125531.37;134876.05;132771.47	31	39	42	33	33	32	40	42	31	30	34	32	41	36	41	39	31	38	39	38	38	33	35	40	42	34	27	35	33	43	28	41	43	44	42	33	39	42	42	43	36	38	36	35	38
A0A5F9C3C4;G1SK33	ITGB1	Integrin beta	0	88426.25;91658.07	9	8	8	7	9	8	8	8	7	7	9	7	5	5	4	8	5	5	4	2	5	4	5	0	3	4	4	5	4	2	6	4	5	4	6	4	5	5	4	2	4	3	5	6	5
A0A5F9C3D7;G1U9T8;G1U9U0	CCT4	T-complex protein 1 subunit delta	0	59167.6;54715.53;57920.24	2	3	3	0	0	0	2	3	0	0	0	0	1	1	1	0	0	0	0	0	0	0	0	0	0	0	0	3	0	0	0	0	0	0	0	0	0	0	0	0	0	0	0	0	0
A0A5F9C3E1	KRT5	Keratin 5	0	60237.1	1	0	2	0	0	2	0	2	0	0	0	0	0	0	0	0	0	0	0	0	0	0	0	0	0	0	0	0	0	0	0	0	1	0	0	0	0	0	0	1	0	0	1	0	0
A0A5F9C3N0		Ig-like domain-containing protein	0	16756.7	1	1	1	1	1	1	1	1	1	1	1	1	1	1	1	1	1	1	1	1	1	1	1	1	1	1	1	1	1	1	1	1	1	1	1	1	1	1	1	1	1	1	1	1	1
A0A5F9C3Q9;A0A5F9C8Y4;G1SN05;G1SZ59;P29562	;;;EIF4A1;EIF4A1	ATP-dependent RNA helicase;ATP-dependent RNA helicase;ATP-dependent RNA helicase;ATP-dependent RNA helicase;Eukaryotic initiation factor 4A-I (Fragment)	0	47244.39;41290.4;46402.26;46153.93;45291.01	5	4	4	3	0	1	4	5	1	0	4	5	4	4	5	4	4	1	3	4	4	5	5	4	3	5	4	5	2	0	3	3	0	1	0	3	3	0	0	1	5	5	3	4	4
A0A5F9C3R6;P02779	ASRGL1;SCGB1A1	Isoaspartyl peptidase/L-asparaginase;Uteroglobin	0	33042.77;9982.89	2	1	2	0	1	2	2	2	2	1	2	2	2	0	0	2	0	2	0	0	1	1	2	1	0	0	0	0	0	0	0	0	0	0	0	0	0	0	0	0	1	0	2	0	0
A0A5F9C3R8;A0A5F9CG63;A0A5F9D525;A0A5F9D613		RAP1B, member of RAS oncogene family;RAP1B, member of RAS oncogene family;small monomeric GTPase;small monomeric GTPase	0	18778.49;15355.68;20824.78;20987.18	4	4	4	3	4	4	4	5	3	1	3	4	5	5	5	5	3	5	5	5	3	3	3	3	4	2	2	4	3	2	2	3	5	4	4	3	2	4	4	4	5	3	4	4	3
A0A5F9C3S6;G1TZ23	SMU1	Beta-1,4-galactosyltransferase;Beta-1,4-galactosyltransferase	0	51275.74;39665.65	2	3	3	3	4	3	3	3	3	3	3	3	3	2	3	3	3	3	3	2	3	3	3	3	4	3	4	4	4	3	2	2	3	4	3	1	4	3	4	3	3	3	4	3	4
A0A5F9C3V2;A0A5F9CB14;A0A5F9CVW0;A0A5F9DEI0;A0A5F9DMP1;G1SDZ0	CTSA	Carboxypeptidase	0	51746.37;54648.86;49995.61;51451.4;54758.97;53919.94	0	0	0	3	1	0	0	0	2	1	0	0	0	0	0	0	0	0	0	0	2	2	2	2	2	2	2	3	3	2	0	0	0	0	0	0	0	0	0	0	2	0	0	1	0
A0A5F9C402;G1SMZ3	MST1	Macrophage stimulating 1	0	86353.49;81584.29	35	35	35	35	35	35	35	35	35	34	34	35	33	35	35	35	35	35	35	35	34	34	35	30	33	23	18	29	21	22	19	21	21	27	25	17	22	19	22	22	20	21	22	15	22
A0A5F9C403;A0A5F9CJM1;A0A5F9CTI5;A0A5F9CV92;A0A5F9CZL9;A0A5F9DUQ9;G1SGY3	NEO1	Neogenin 1	0	151784.44;149647.76;145521.11;146887.01;154599.47;153508.27;116114.47	3	3	2	2	3	3	3	3	3	3	3	3	2	2	3	3	2	3	3	3	3	3	3	1	2	3	3	2	3	2	1	2	2	2	2	3	2	2	1	2	3	3	3	3	2
A0A5F9C421;A0A5F9CLW5;A0A5F9DJ01;G1TDX4	XIRP2	Xin actin binding repeat containing 2	0	382717.98;379282.13;400514.08;375696.4	1	1	1	1	1	1	1	1	1	1	1	1	1	1	1	1	1	1	1	1	1	1	1	1	1	1	1	1	0	1	1	1	1	1	1	1	1	1	1	1	1	1	1	1	1
A0A5F9C449;A0A5F9CN86;A0A5F9DVI3;G1SLM0;G1TUR3		Polyadenylate-binding protein	0	62563.66;70640.81;58505.99;77798.97;67089.69	0	2	4	0	0	1	3	4	0	0	1	1	1	0	3	3	0	1	0	2	1	0	1	2	3	0	0	2	0	1	0	0	1	2	2	0	1	0	2	2	1	0	0	2	1
A0A5F9C454;A0A5F9CHK8;A0A5F9D1F8;A0A5F9D9F4;A0A5F9DH03;G1TB17	ADSL	Adenylosuccinate lyase	0	53955.62;53685.25;56701.95;54923.57;53301.53;52920.03	0	4	4	1	1	2	4	4	0	1	2	2	2	2	0	4	0	2	0	2	4	3	4	2	1	3	2	2	0	2	3	3	3	2	2	2	3	3	3	3	3	3	3	3	3
A0A5F9C494;A0A5F9CGB8;A0A5F9CN88;G1T765;Q0QF40;U3KMH9	MDH2	Malate dehydrogenase, mitochondrial;Malate dehydrogenase;Malate dehydrogenase, mitochondrial;Malate dehydrogenase;Malate dehydrogenase (Fragment);Malate dehydrogenase	0	42386.06;37056.55;54062.48;33250.78;31132.15;40532.84	3	3	4	0	0	0	4	4	0	1	0	0	4	3	3	1	1	0	0	1	0	0	0	3	1	0	0	2	2	0	0	4	3	2	0	0	4	2	1	0	0	2	1	0	0
A0A5F9C497	CR2	Complement C3d receptor 2	0	118756	27	28	27	23	25	27	28	27	25	24	27	25	17	19	24	22	17	23	17	17	23	23	17	8	11	15	9	14	5	9	8	9	13	15	10	5	10	11	7	9	15	13	14	11	15
A0A5F9C4B0;A0A5F9C9R2;A0A5F9CTD3;G1TFQ7		SMB domain-containing protein	0	94370.4;96341.57;NaN;95735.79	8	17	18	16	2	11	18	19	17	3	8	10	10	7	15	8	6	9	10	13	5	10	19	19	14	6	9	18	18	14	12	19	11	14	11	10	17	9	14	12	8	7	10	7	7
A0A5F9C4B1;A0A5F9CK54;A0A5F9DJQ0;A0A5F9DT04;G1ST69	LMNB1	Lamin B1	0	62644.95;63036.76;62319.93;64280.96;68705.02	1	2	3	0	0	0	2	3	0	0	0	0	0	0	1	0	0	0	0	0	0	0	0	0	0	0	0	0	0	0	0	0	0	0	0	0	0	0	0	0	0	0	0	0	0
A0A5F9C4B7;G1SDY5	YWHAZ	Tyrosine 3-monooxygenase/tryptophan 5-monooxygenase activation protein zeta	0	28419.16;28514.91	3	7	7	4	2	4	7	7	4	2	5	5	7	7	6	6	5	6	7	6	6	6	6	4	4	5	0	6	2	2	5	6	7	5	6	4	4	7	5	6	7	6	7	6	5
A0A5F9C4D8		UTP--glucose-1-phosphate uridylyltransferase	0	57580.1	24	25	25	24	24	24	25	25	24	23	26	24	23	23	25	26	22	25	22	25	25	25	25	23	24	26	24	25	22	23	22	22	23	24	23	21	23	23	24	24	23	22	22	22	21
A0A5F9C4G7;A0A5F9CGR1;A0A5F9DG29;A0A5F9DSR2;G1TEA7	CPS1	Carbamoyl-phosphate synthase 1	0	157612.77;160664.56;164389.71;165219.74;162047.06	3	3	6	4	3	9	7	3	5	2	2	0	0	5	10	3	2	7	5	1	2	2	3	2	8	2	1	9	0	8	2	13	14	9	8	0	13	12	8	8	2	4	1	3	3
A0A5F9C4T1;A0A5F9C9Q9;A0A5F9CA72;A0A5F9CF58;A0A5F9CIE4;A0A5F9DDV7;A0A5F9DSU4;G1SE61	FLNB	Filamin B	0.00276243	273505.02;283135.74;285374.44;278356.51;287871.24;272250.44;263991.37;282737.43	0	2	3	0	0	0	3	3	0	0	0	0	0	0	1	0	0	0	0	0	0	0	0	0	0	0	0	2	1	0	0	0	0	0	0	0	0	1	1	0	0	0	0	0	0
A0A5F9C4V2	CTSB	Cathepsin B	0	44566.1	6	10	10	6	6	4	9	10	6	4	7	4	5	4	6	6	5	6	5	5	4	5	5	4	4	4	2	4	4	5	4	6	4	7	7	3	4	5	4	3	3	4	3	4	3
A0A5F9C4W7		Serpin domain-containing protein	0	35525	11	11	11	11	11	11	11	11	11	11	11	11	11	11	11	11	11	11	11	11	11	11	10	9	11	11	11	11	9	11	10	11	11	11	11	10	11	11	11	11	11	11	11	11	11
A0A5F9C4X5;A0A5F9DK04;G1SZB3	NECTIN1	Nectin cell adhesion molecule 1	0.00722022	55337.69;56325.09;57124.06	1	2	3	0	0	1	2	2	0	1	1	0	0	1	0	1	1	0	0	1	1	0	0	0	0	1	1	1	0	1	0	0	0	1	0	1	1	2	1	2	1	1	0	0	1
A0A5F9C503;P30946	HSP90AA1	Heat shock protein 90 alpha family class A member 1;Heat shock protein HSP 90-alpha	0	84157.79;79733.2	15	18	19	11	9	12	17	18	4	4	16	9	17	14	18	16	11	16	11	13	12	10	12	9	9	13	9	13	7	12	10	13	12	12	12	10	10	12	12	8	13	10	11	10	10
A0A5F9C548;A0A5F9CD28;B7NZN3;G1SUV3	RTCB;;BPIL2;	RNA-splicing ligase RtcB homolog;Bactericidal permeability-increasing protein;Bactericidal permeability-increasing protein;Bactericidal permeability-increasing protein	0	103109.52;29423.84;56411.93;56407.95	1	1	1	1	1	1	1	1	1	1	1	0	1	1	1	1	1	1	1	1	1	1	1	0	1	1	0	1	1	1	1	0	0	1	1	0	1	0	1	0	1	1	0	1	0
A0A5F9C550;A0A5F9CED7;A0A5F9CR70;A0A5F9DDZ2;G1T442	GCLC	Glutamate--cysteine ligase	0	65512.65;73130.3;68521.96;75917.54;68299.89	1	1	1	1	1	1	1	1	1	1	2	1	1	1	2	2	1	2	1	1	2	2	2	1	0	2	2	2	0	1	1	2	2	2	2	2	2	2	1	1	2	2	2	2	2
A0A5F9C573;G1SCQ1	AKR7L	Aldo-keto reductase family 7 like (gene/pseudogene)	0	35410;37354.32	1	2	2	0	1	1	2	3	1	0	3	2	1	0	1	3	2	0	1	1	3	3	3	0	1	3	0	3	0	0	1	2	1	1	1	2	2	2	1	1	3	0	2	2	2
A0A5F9C579;G1SUC8	EIF3E	Eukaryotic translation initiation factor 3 subunit E	0	47485.25;54137.05	1	1	1	0	0	0	1	1	0	0	0	0	1	1	1	0	0	0	0	0	0	0	0	0	0	0	0	1	0	0	0	0	0	0	0	0	0	0	0	0	0	0	0	0	0
A0A5F9C599;G1SKP2	IPO5	Importin 5	0	119747.65;122110.2	1	1	1	0	0	0	1	1	0	0	0	0	1	1	1	0	0	0	0	1	1	0	0	0	0	0	0	1	0	0	0	0	1	0	1	0	0	0	1	0	0	0	0	0	0
A0A5F9C5C0;A0A5F9CWN2;A0A5F9D2Q8;A0A5F9DF84;G1T7H0	HNRNPU	Heterogeneous nuclear ribonucleoprotein U	0	81672.76;88500.27;90462.35;91999.55;64244.49	1	1	1	1	0	1	0	1	0	0	0	0	1	1	1	1	1	0	0	0	0	0	0	0	0	0	0	1	0	0	0	0	0	0	0	0	0	0	0	0	0	0	0	0	0
A0A5F9C5E4;A0A5F9C693;A0A5F9CW17;A0A5F9DAT0;A0A5F9DBU7;A0A5F9DHR8;G1SDA0;G1SUN8;G1TGW3;G1TKV5	MGAM	Maltase-glucoamylase	0	190465.5;190277.81;287757.52;188244.28;187481.32;249987.33;220884.37;190812.71;231648.1;244479.52	2	1	1	1	1	2	2	2	1	1	1	0	0	0	1	1	0	0	0	1	2	1	1	2	2	2	0	1	1	2	2	2	2	2	2	2	2	2	2	2	2	2	2	1	1
A0A5F9C5I4;A0A5F9CHX0;A0A5F9CSP3;A0A5F9DDN1;A0A5F9DES5;A0A5F9DK85;A0A5F9DRZ3;G1SK42	TGM2	Transglutaminase 2	0.00982143	76073.18;82537.62;75640.88;70013.29;93830.55;90767.11;93593.74;81550.08	0	0	1	0	0	0	0	1	0	0	0	0	0	0	0	0	0	0	0	0	0	0	0	0	0	0	0	0	0	0	0	0	0	0	0	0	0	0	0	0	0	0	0	0	0
A0A5F9C5M5;A0A5F9CLJ6;A0A5F9DAG8;A0A5F9DKN7;G1SZL4;G1TH72;P00637;Q9N0J6	FBP1;FBP1;FBP1;FBP1;FBP1;FBP1;FBP1;FBP2	fructose-bisphosphatase;fructose-bisphosphatase;fructose-bisphosphatase;fructose-bisphosphatase;fructose-bisphosphatase;fructose-bisphosphatase;Fructose-1,6-bisphosphatase 1;Fructose-1,6-bisphosphatase isozyme 2	0.00722022	36681.34;36641.16;37319;48547.51;34640.09;33675.65;36578.2;36816.28	0	0	1	0	1	0	0	0	1	0	1	0	0	0	0	1	0	0	0	0	1	0	1	0	0	0	0	0	0	0	0	1	1	0	0	0	1	1	0	0	1	0	1	1	1
A0A5F9C5N8		Ig-like domain-containing protein	0	10247.1	4	4	4	4	4	4	4	4	4	4	4	4	4	4	4	4	4	4	4	4	4	4	3	3	4	4	4	3	3	4	3	4	4	4	4	3	4	4	4	4	4	4	4	4	4
A0A5F9C5S0;G1T7H9	C1R	Complement C1r	0	82422.08;81928.54	29	29	29	27	29	29	29	29	26	26	28	29	28	28	30	30	28	27	30	29	28	28	27	29	28	28	26	28	27	29	28	28	29	28	28	26	27	27	27	28	27	29	28	27	29
A0A5F9C5S1;A0A5F9C811;A0A5F9D719;G1T4Z2	ACLY	ATP-citrate synthase	0.00896057	122797.38;123874.59;91145.43;120866.21	0	1	1	0	1	0	1	1	0	0	1	1	1	0	0	1	0	0	0	0	1	1	1	0	0	0	1	0	0	0	0	0	0	0	0	0	0	0	0	0	0	0	1	1	0
A0A5F9C5U4;A0A5F9DF61;A0A5F9DV55;G1TA58	CDKL3	Cyclin dependent kinase like 3	0	76992.6;71240.96;67048;71133.62	1	1	1	1	1	1	1	1	1	1	1	1	1	1	1	1	1	1	1	1	1	1	1	1	1	1	1	1	1	1	1	1	1	1	1	1	1	1	1	1	1	1	1	1	1
A0A5F9C5X9;A0A5F9CUR2;A0A5F9DCT3;G1T5H8	EIF4B	Eukaryotic translation initiation factor 4B	0	65057.81;63378.02;69946.61;71293.11	0	1	1	0	0	0	1	1	0	0	0	1	1	0	0	1	0	1	0	0	0	0	1	0	0	0	0	1	0	0	0	0	0	0	0	0	0	0	0	0	0	0	0	0	0
A0A5F9C609;A0A5F9DG75;G1SPK4		Ribosomal protein lateral stalk subunit P0;60S ribosomal protein L10P insertion domain-containing protein;60S acidic ribosomal protein P0	0	27506.87;19091.44;34344.58	1	1	1	0	0	0	1	1	0	0	0	0	1	1	1	1	0	0	0	1	0	0	0	1	1	0	0	1	1	0	0	1	0	1	0	0	1	1	0	0	0	1	1	0	1
A0A5F9C637;A0A5F9C970;A0A5F9DHV8;G1SHH5	MFAP5	Microfibril associated protein 5	0.00276243	18455.33;17070.76;17185.96;19398.32	0	2	2	2	2	2	2	2	1	0	0	0	0	0	0	0	0	0	0	0	1	0	2	0	0	0	0	1	0	0	0	1	0	0	0	0	0	0	0	0	0	0	0	0	0
A0A5F9C666;A0A5F9DLI7;G1SUL9	PNLIP	Triacylglycerol lipase	0	60405.22;59857.74;60251.95	1	1	1	1	1	1	1	1	1	1	1	1	1	1	1	1	1	1	1	1	1	1	1	1	1	1	1	1	0	1	1	1	1	1	1	1	1	1	1	1	1	1	1	1	0
A0A5F9C6A6;A0A5F9D5J8;A0A5F9DB08;A0A5F9DQC2;G1SS43	KATNAL2	Katanin p60 ATPase-containing subunit A-like 2	0	64544.34;63182.94;66985.37;61046.55;63172.61	1	1	1	0	0	0	1	1	1	0	0	0	0	0	0	0	0	0	0	0	0	0	1	0	0	0	0	0	0	0	0	1	0	0	1	1	1	0	0	0	1	0	0	1	0
A0A5F9C6A7;A0A5F9CRB1;A0A5F9CVE4;A0A5F9CYZ8;G1SRI9;P45701	;;;;;MAN1A1	alpha-1,2-Mannosidase;alpha-1,2-Mannosidase;alpha-1,2-Mannosidase;alpha-1,2-Mannosidase;alpha-1,2-Mannosidase;Mannosyl-oligosaccharide 1,2-alpha-mannosidase IA (Fragment)	0	182036.19;179951.85;187794.76;185147.9;177619.43;53427.1	4	4	5	2	4	5	5	4	3	3	4	3	4	5	5	5	4	5	5	5	5	3	3	3	4	3	3	5	3	4	4	5	5	5	5	4	5	5	5	5	2	5	5	4	5
A0A5F9C6B1;A0A5F9CNI2;A0A5F9DRL6;G1TB05;G1TZ63	UGGT1	UDP-glucose glycoprotein glucosyltransferase 1	0	174633.48;177078.45;172757.16;174574.4;171669.12	0	0	2	0	0	0	1	3	0	0	0	0	0	0	0	1	0	0	0	0	0	0	0	0	0	0	0	0	0	0	0	0	0	1	1	0	0	0	0	0	0	0	0	0	0
A0A5F9C6C9;A0A5F9CGZ9;A0A5F9D3C1;G1TYH7	APMAP	Adipocyte plasma membrane-associated protein	0	46185.13;46961.25;45739.93;48331.9	20	18	19	20	18	19	20	19	19	18	19	21	21	21	20	20	20	21	21	19	16	19	21	20	18	17	16	20	19	17	11	16	16	18	15	13	16	18	17	15	19	18	18	17	18
A0A5F9C6E6;A0A5F9CFF5;A0A5F9CVM6;A0A5F9DB30;G1SMP2	IL1RAP	Interleukin 1 receptor accessory protein	0	60499.59;61689.7;74272.04;78921.14;66267.51	13	13	13	13	14	14	14	13	14	13	14	14	11	13	14	13	12	14	13	12	13	14	14	11	12	12	9	13	7	13	11	12	12	9	10	10	11	10	11	11	11	10	9	10	11
A0A5F9C6P1;G1T180	ITGA2	Integrin subunit alpha 2	0	131842.56;129834.92	11	10	10	10	10	10	10	7	10	10	14	8	8	7	8	12	8	11	8	7	10	9	10	3	2	11	7	8	2	0	12	9	10	9	6	10	11	11	9	6	14	10	10	12	9
A0A5F9C6V3;A0A5F9DJT9;G1TL18	PTPRF	protein-tyrosine-phosphatase	0	217661.96;196179.72;216497.81	6	5	6	7	5	6	7	7	7	6	7	6	4	5	7	7	4	7	5	5	4	6	5	4	6	6	5	6	4	5	5	7	6	7	5	5	4	5	4	4	5	3	4	6	5
A0A5F9C6Y6;A0A5F9CCU3;G1SFP0	LAP3	Cytosol aminopeptidase	0	51401.93;53981.89;56286.62	4	7	8	6	6	6	7	8	5	6	8	4	5	5	6	5	5	5	5	4	6	5	5	6	6	5	4	5	5	4	5	5	7	6	6	3	8	6	7	6	7	6	5	6	5
A0A5F9C6Y7;A0A5F9DUM8	HSPA8	Heat shock protein family A (Hsp70) member 8	0	101390.96;96270.91	20	23	23	14	11	15	24	24	14	11	20	18	23	18	24	24	20	23	19	16	21	20	21	18	15	20	21	22	17	14	18	20	22	17	17	16	20	19	15	16	22	21	21	18	19
A0A5F9C720;G1SDZ3;Q95JG0	PLTP	Phospholipid transfer protein	0	68059.02;69314.41;55582.48	19	19	20	17	17	17	18	18	18	17	17	17	17	15	17	17	16	16	16	16	17	18	16	17	19	17	15	16	15	17	15	18	16	17	17	17	17	17	16	17	16	17	17	17	17
A0A5F9C794;G1SQC7	PLEK	Pleckstrin	0	38664.06;39961.63	3	2	1	0	1	3	2	3	2	0	1	1	3	3	3	3	2	3	3	2	2	2	3	2	2	2	1	2	1	2	2	2	3	2	2	2	2	2	3	2	2	3	2	3	2
A0A5F9C7H2;A0A5F9CLM3;G1U747		Ig-like domain-containing protein	0	15734.48;18624.66;18690.78	0	1	0	2	2	1	0	0	2	2	1	2	1	0	1	1	1	1	1	1	2	2	1	0	1	1	1	1	1	1	0	0	0	0	0	1	0	0	0	0	1	1	1	0	1
A0A5F9C7I7;G1T0G5	CHIT1	chitinase	0	48920.27;50947.66	3	5	6	3	3	1	5	6	4	0	2	1	2	3	4	2	2	0	4	4	3	1	3	2	3	2	2	2	2	4	4	3	5	4	5	4	5	4	5	5	2	5	5	0	4
A0A5F9C7K6;A0A5F9D9X0;A0A5F9DA81;G1SL80	UROD	Uroporphyrinogen decarboxylase	0	35719.89;38411;33302.33;40773.84	0	1	2	0	0	0	1	2	0	0	2	2	2	0	1	2	2	2	1	0	2	1	2	1	0	0	0	1	0	0	0	0	0	0	0	0	0	0	0	0	1	1	1	1	1
A0A5F9C7N8;A0A5F9DKY6;G1STW2	ERAP1	Aminopeptidase;Aminopeptidase;Endoplasmic reticulum aminopeptidase 1	0	110909.83;108314.77;116311.08	3	2	3	2	2	3	3	3	2	3	3	3	2	3	3	3	3	3	3	3	3	3	3	3	3	3	3	3	2	3	3	3	2	3	3	2	3	3	3	3	3	3	3	3	3
A0A5F9C7N9;A0A5F9CA82;A0A5F9DBA3;G1U4W4	NOTCH3	Notch receptor 3	0	231269.58;235094.36;232571.85;236930.27	1	1	1	1	1	1	1	1	1	1	1	1	1	1	1	1	1	1	1	1	1	1	1	0	0	0	0	1	0	0	0	0	0	0	0	0	0	0	0	0	0	0	0	0	0
A0A5F9C7Q4;G1TAF8	STIP1	Stress induced phosphoprotein 1	0	67705.96;62539.09	0	2	2	0	0	0	2	2	0	0	0	1	1	0	0	2	0	2	0	1	0	2	2	0	0	1	1	1	0	0	0	0	0	0	0	2	0	0	0	0	2	0	0	0	0
A0A5F9C7X2;A0A5F9DQS0;O77622	;CCT6A;CCT6	Chaperonin containing TCP1 subunit 6A;T-complex protein 1 subunit zeta;T-complex protein 1 subunit zeta	0	51689.74;53288.93;58024.25	2	2	2	2	2	1	2	2	0	0	0	0	2	2	2	2	0	2	0	0	0	1	1	1	2	0	1	1	0	0	0	0	0	1	0	0	0	0	0	0	0	0	1	0	0
A0A5F9C804;G1U7L4	HSPA5	78 kDa glucose-regulated protein	0	71404.87;71307.75	17	15	15	14	13	17	15	15	14	12	16	14	15	15	15	16	14	15	15	16	14	14	13	15	15	13	14	14	17	15	16	15	13	14	14	14	13	15	15	15	12	14	13	12	14
A0A5F9C814;A0A5F9DIZ7;A0A5F9DPK1;G1TBJ4	NDRG1	N-myc downstream regulated 1	0	45652.52;47711.2;14993.78;42887.53	0	0	1	0	0	0	0	1	0	0	0	0	0	0	2	0	0	0	0	0	0	0	0	0	0	0	0	2	0	0	0	0	0	0	0	0	0	0	0	0	0	0	0	0	0
A0A5F9C829;A0A5F9DBR5;A0A5F9DU18;G1T521		Milk fat globule EGF and factor V/VIII domain containing;F5/8 type C domain-containing protein;Milk fat globule EGF and factor V/VIII domain containing;Milk fat globule EGF and factor V/VIII domain containing	0	37137.36;37987.23;42873.64;56296.72	1	1	1	1	1	1	0	0	1	1	1	0	0	0	0	1	0	0	0	0	0	0	0	0	0	0	0	1	0	0	0	0	0	0	0	1	0	0	0	0	0	0	0	0	0
A0A5F9C848	PCOLCE	Procollagen C-endopeptidase enhancer	0	46504.9	8	12	13	11	9	9	11	13	11	9	11	9	9	10	9	11	11	10	10	9	10	10	11	9	10	9	9	10	7	8	5	8	8	6	6	2	8	8	9	7	7	8	9	6	7
A0A5F9C870;A0A5F9CDW9;G1ST68		SET nuclear proto-oncogene	0	32522.45;34193.71;33392.81	2	1	1	0	0	0	0	1	0	0	0	0	2	2	2	0	0	0	0	0	0	0	0	0	0	0	0	0	0	0	0	0	0	0	0	0	0	0	0	0	0	0	0	0	0
A0A5F9C8C3		PLAC domain-containing protein	0	13372.5	1	2	2	1	2	2	2	2	1	1	2	1	2	1	2	2	1	1	1	1	1	1	1	1	2	1	1	1	1	1	1	0	1	1	1	1	1	1	1	1	1	1	1	1	1
A0A5F9C8D3		ADF-H domain-containing protein	0	17386.2	1	2	2	1	2	1	2	2	1	0	2	2	2	2	2	2	1	2	2	2	2	1	2	1	2	1	1	2	2	2	1	2	2	2	2	2	0	2	2	2	2	1	2	1	2
A0A5F9C8E0;A0A5F9CIC6;A0A5F9CKZ1;A0A5F9CN84;A0A5F9D4H1;G1SQ01;G1TDJ6	AKR1A1	Aldo-keto reductase family 1 member A1	0	52241.26;52197.2;44220.74;52198.17;45162.07;47125.19;47082.1	1	1	1	0	0	0	1	1	0	0	1	1	0	0	1	1	1	1	1	0	1	1	1	0	1	1	0	1	0	0	0	1	1	0	0	0	1	0	0	0	1	1	1	1	1
A0A5F9C8F6;A0A5F9DC52;A0A5F9DPN4;G1TW43	TNC	Tenascin C	0	241238.97;251144.04;251028.73;261024.13	34	35	37	31	30	34	35	35	29	28	34	31	30	29	33	36	30	34	31	31	31	30	31	26	31	27	23	27	25	32	26	30	31	30	32	22	30	31	31	32	32	30	32	29	32
A0A5F9C8Q8;A0A5F9CBW2;A0A5F9CF12;A0A5F9CKU1;A0A5F9CZN7;G1TVG1	ENPP2	Ectonucleotide pyrophosphatase/phosphodiesterase 2	0	104886.45;98429.17;99869.77;107832.68;107564.37;101642.48	15	14	13	13	12	14	12	12	11	10	12	12	12	12	14	13	12	12	12	14	12	12	11	14	13	13	14	13	15	12	12	14	12	12	12	11	13	12	13	12	12	12	11	10	12
A0A5F9C8S1;G1TGK9	DHX9	RNA helicase	0	143737.91;139379.82	2	0	0	0	0	0	0	0	0	0	0	0	2	1	0	0	0	0	0	0	0	0	0	0	0	0	0	0	0	0	0	0	0	0	0	0	0	0	0	0	0	0	0	0	0
A0A5F9C8W6;A0A5F9CD73;A0A5F9CZH3;G1SPX1	FBLN2	Fibulin 2	0	132855.14;127585.12;136914.77;133331.66	0	6	8	0	0	0	7	8	1	0	0	0	1	0	0	0	0	0	0	0	1	0	0	0	0	0	0	0	0	0	0	0	0	0	0	0	2	0	0	0	0	0	0	0	0
A0A5F9C901;G1SK48	BLMH	Bleomycin hydrolase	0	53283.79;52638.31	15	18	17	6	9	17	18	18	5	8	17	14	14	13	16	18	13	15	15	16	11	12	8	9	10	10	8	11	11	11	6	7	11	10	9	7	9	10	9	9	8	10	11	10	12
A0A5F9C906;G1SR53	FUCA1	alpha-L-fucosidase;Alpha-L-fucosidase	0	60176.36;53637.17	6	8	8	8	8	7	8	8	7	8	8	7	8	7	9	8	7	8	9	8	9	8	8	9	9	8	9	9	9	9	8	10	10	9	9	9	8	8	10	8	8	8	8	7	8
A0A5F9C975;A0A5F9CG36;A0A5F9DHA4;A0A5F9DN72;U3KM01		Ig-like domain-containing protein	0	16562.61;16460.43;16534.6;16532.58;16592.7	3	3	3	3	3	3	3	3	2	3	3	3	3	3	3	3	3	3	3	3	3	3	3	3	2	3	3	3	1	3	4	4	4	4	4	4	4	4	4	4	3	3	4	4	3
A0A5F9C9B3;G1T8B6	PAH	Phenylalanine hydroxylase;phenylalanine 4-monooxygenase	0	49477.3;53489.79	0	0	0	0	0	0	0	0	0	0	2	0	0	0	0	3	0	0	0	0	0	0	0	0	0	0	0	0	0	0	0	0	0	0	0	0	0	0	0	0	0	0	0	0	0
A0A5F9C9G8;G1SR13	STOML2	Stomatin like 2	0.00094518	33314.01;38538	1	0	0	0	0	0	0	0	0	0	0	0	1	1	0	0	0	0	0	0	0	0	0	0	0	0	0	0	0	0	0	0	0	0	0	0	0	0	0	0	0	0	0	0	0
A0A5F9C9K9;A0A5F9CP41;G1SF46;P62975		Ubiquitin-like domain-containing protein;Ubiquitin-like domain-containing protein;Ubiquitin B;Ubiquitin	0	25757.63;8694;32490.37;8564.84	4	4	3	3	3	3	3	3	2	3	3	3	4	4	4	3	3	4	3	3	4	3	3	3	4	3	3	4	2	3	3	3	3	3	2	3	3	3	3	3	3	3	3	3	3
A0A5F9C9Q2;G1T8J0	COL3A1	Collagen type III alpha 1 chain	0	134925;138400.82	7	9	9	8	8	8	8	9	8	7	8	7	5	4	4	7	5	7	4	3	6	6	7	3	4	3	2	7	0	2	1	4	4	4	0	0	4	0	0	0	6	2	3	4	2
A0A5F9C9R7;A0A5F9CEL2;A0A5F9CH69;G1SQD1	EIF4G1	Eukaryotic translation initiation factor 4 gamma 1	0	174077.89;173815.38;176431.19;175813.48	1	1	0	1	0	0	0	0	0	0	0	0	1	0	0	0	0	0	0	0	0	0	0	0	0	0	0	0	0	0	0	0	0	0	0	0	0	0	0	0	0	0	0	0	0
A0A5F9C9X1;A0A5F9CTA6;G1SJN4	COPS4	COP9 signalosome complex subunit 4;COP9 signalosome subunit 4;COP9 signalosome complex subunit 4	0	47299.15;40138.78;46268.81	0	0	1	0	0	0	1	1	0	0	0	0	1	0	1	0	0	0	0	0	0	0	0	0	0	0	0	1	0	0	0	0	0	0	0	0	0	0	0	0	0	0	0	0	0
A0A5F9C9Y7;A0A5F9CS67;A0A5F9D7N5;A0A5F9DLM1;G1SH08	MAN2A2	Alpha-mannosidase	0	122996.22;121562.62;126860.83;122605.03;123252.57	7	6	6	8	7	7	8	5	8	6	8	4	4	2	6	7	4	4	4	5	7	6	6	3	5	7	6	5	4	4	4	5	4	7	6	4	8	6	7	6	6	6	7	6	7
A0A5F9CAC4;A0A5F9DDT5;A0A5F9DNJ2;A0A5F9DNW7;A0A5F9DPH3;A0A5F9DUB6;G1TA15	LARS1	leucine--tRNA ligase	0	135879.5;126177.17;129165.77;123177.11;123307.81;129125.83;130716.61	1	1	0	0	0	0	0	0	0	0	0	0	1	0	0	1	0	0	0	0	0	0	0	0	0	0	0	0	0	0	0	0	0	0	0	0	0	0	0	0	0	0	0	0	0
A0A5F9CAG9		CN hydrolase domain-containing protein	0	113644	12	14	14	9	10	11	14	14	11	10	14	11	10	10	12	11	11	9	11	12	11	11	11	9	8	10	9	9	5	8	9	9	10	7	7	9	9	11	7	7	12	13	12	10	12
A0A5F9CAP0	CFI	Complement factor I	0	68241.1	27	27	27	26	26	27	27	27	27	26	27	27	27	27	27	27	26	27	27	27	26	26	26	25	27	24	21	23	19	25	21	22	23	26	25	17	22	23	23	24	21	22	22	15	22
A0A5F9CAW8;A0A5F9CJ90;A0A5F9CJ94;A0A5F9CTL9;A0A5F9CZW4;A0A5F9D2T1;G1T346	SPTAN1	Spectrin alpha, non-erythrocytic 1;Spectrin alpha, non-erythrocytic 1;Spectrin alpha, non-erythrocytic 1;Spectrin alpha, non-erythrocytic 1;Spectrin alpha, non-erythrocytic 1;Spectrin alpha, non-erythrocytic 1;Spectrin alpha, non-erythrocytic 1	0	277890.25;285116.06;283159.95;283427.18;282497.21;285670.79;292034.91	0	3	4	0	0	0	3	4	0	0	0	0	1	0	2	0	0	0	0	0	0	0	0	0	0	0	0	0	0	0	0	0	0	0	0	0	0	0	0	0	0	0	0	0	0
A0A5F9CAX1	BLVRB	Biliverdin reductase B	0	28225.2	6	8	8	6	7	7	8	8	5	5	7	8	8	6	6	7	8	8	6	7	8	8	9	7	6	9	9	9	5	5	9	8	6	6	6	7	8	5	6	6	8	7	7	8	8
A0A5F9CB17		Glutathione peroxidase	0	25113	8	8	7	8	8	8	8	8	9	9	9	9	7	9	9	9	8	9	9	8	7	9	9	8	8	10	8	9	10	9	10	9	8	9	8	8	8	7	8	7	8	9	9	9	9
A0A5F9CB25;G1TNC4;Q6B6V7;Q6B6Z5;Q6B723		Ig-like domain-containing protein;Ig-like domain-containing protein;Immunglobulin heavy chain variable region (Fragment);Immunglobulin heavy chain variable region (Fragment);Immunglobulin heavy chain variable region (Fragment)	0	17981.71;18327.17;11305.76;11309.77;10677.12	1	1	1	1	1	1	1	1	0	1	0	1	0	1	1	1	1	1	1	1	1	1	1	1	1	1	0	1	1	1	0	0	1	1	1	0	0	0	0	0	0	0	0	0	0
A0A5F9CB63	ALDOC	Fructose-bisphosphate aldolase	0	36200.1	1	2	2	0	1	2	2	2	0	1	2	0	2	0	2	2	0	0	0	0	0	1	1	2	1	1	0	2	2	0	0	0	0	0	1	0	0	0	0	0	1	0	0	0	0
A0A5F9CBL0;G1TNS4	;TUBA1C	Tubulin alpha chain	0	50151.63;49881.3	14	12	13	9	8	11	12	14	9	6	10	7	14	14	14	14	10	12	11	12	10	10	12	5	10	8	6	13	9	4	6	9	11	10	10	10	9	10	8	12	10	8	11	10	9
A0A5F9CBR3;G1U723;T2HVY9	;;AKR1C32	NADP-dependent oxidoreductase domain-containing protein;NADP-dependent oxidoreductase domain-containing protein;3alpha/17beta/20alpha-hydroxysteroid dehydrogenase	0	35133.68;35703.29;36647.22	0	2	1	0	0	0	1	2	0	0	2	1	0	0	0	2	1	1	0	0	0	0	2	0	0	1	1	2	0	0	0	0	0	0	0	0	0	0	0	0	1	0	1	1	1
A0A5F9CBT1;A0A5F9D0T9;G1SWV4	THBS4	Thrombospondin 4	0	104814.92;102493.37;108237.76	21	21	21	20	20	21	21	21	21	20	20	20	20	20	20	20	20	20	19	19	19	19	19	11	16	17	15	15	7	12	13	17	17	18	18	12	17	18	13	14	17	15	15	15	14
A0A5F9CBX3;A0A5F9CML0;A0A5F9DEB7;G1U0D7	COLEC10	Collectin subfamily member 10	0	28804.96;29384.56;28369.59;30482.92	6	5	5	6	6	5	5	4	4	5	6	4	5	5	6	5	4	5	5	5	5	4	5	4	5	5	4	5	3	5	4	4	5	5	5	4	5	5	5	5	4	4	4	4	4
A0A5F9CBY6;A0A5F9D7E3;G1T8P1	ALDH1L1	Aldehyde dehydrogenase 1 family member L1;10-formyltetrahydrofolate dehydrogenase;10-formyltetrahydrofolate dehydrogenase	0.00549451	80489.26;91758.97;92210.45	0	0	0	0	0	1	1	0	0	0	3	0	0	0	0	4	0	0	0	0	0	0	0	0	0	0	0	0	0	0	0	0	0	0	0	0	0	0	0	0	0	0	0	0	0
A0A5F9CC49;A0A5F9D0Y1;G1SNM1	GARS1	Glycine--tRNA ligase	0	76209.23;82467.14;77457.52	1	1	2	0	0	0	2	2	0	0	0	0	0	0	0	0	0	0	0	0	0	0	0	1	0	0	1	0	0	0	0	2	0	0	0	0	0	0	0	0	0	0	0	0	0
A0A5F9CC50;A0A5F9DPE9;G1TMS5	CCT5	T-complex protein 1 subunit epsilon;Chaperonin containing TCP1 subunit 5;T-complex protein 1 subunit epsilon	0	55562.04;53872.44;59694.99	1	1	2	0	0	0	0	2	0	1	2	0	2	0	2	0	0	0	1	0	0	0	0	0	1	0	1	2	0	0	1	0	0	0	0	0	0	0	0	0	0	0	0	0	0
A0A5F9CC61;A0A5F9CG81;A0A5F9CQR5;A0A5F9D4T5;A0A5F9DNW9;G1T5B6	COL11A1	Collagen type XI alpha 1 chain	0	182022.76;186567.53;171149.49;167595.76;176217.73;180762.49	1	0	1	1	1	1	1	0	1	0	1	1	1	0	0	1	1	1	0	0	1	0	0	0	0	1	0	0	0	0	1	0	1	0	0	0	0	0	0	0	1	0	0	1	0
A0A5F9CCR3;A0A5F9CMV5;A0A5F9DP56;G1TWL0		Heterogeneous nuclear ribonucleoproteins A2/B1	0	35948.92;32430.42;35901.52;37372.64	5	3	4	0	0	1	5	5	0	0	0	0	6	2	9	0	0	3	0	0	0	0	0	0	1	0	0	7	0	0	0	0	0	1	0	0	0	0	0	0	0	0	0	1	0
A0A5F9CCS8;G1TNT5;Q8WN09;Q8WN10	;;COL5A1;COL5A1	Fibrillar collagen NC1 domain-containing protein;Fibrillar collagen NC1 domain-containing protein;Alpha-1 type V collagen (Fragment);Alpha-1 type V collagen (Fragment)	0	40144.57;37506.67;14721.65;14212.01	0	1	1	0	0	0	1	1	0	0	0	0	0	0	0	0	0	0	0	0	0	0	0	0	0	0	0	0	0	0	0	0	0	0	0	0	0	0	0	0	0	0	0	0	0
A0A5F9CCV6;A0A5F9D2C7;A0A5F9DPD3;G1SCT1	PREP	Prolyl endopeptidase	0.00811542	80542.41;90450.74;78214.83;79546.24	1	1	1	0	0	0	1	1	1	0	1	0	1	0	1	1	1	0	0	0	1	0	0	1	1	1	1	1	1	1	1	1	1	1	1	1	1	1	1	1	0	1	1	1	1
A0A5F9CCZ8;A0A5F9CYH7	PTPRG	protein-tyrosine-phosphatase	0	161498.83;158224.07	9	8	9	8	9	9	9	7	9	9	9	7	5	8	8	9	7	7	8	7	7	7	7	4	5	6	5	7	5	5	7	8	7	8	9	4	7	8	7	7	7	7	7	6	7
A0A5F9CD26;A0A5F9DAR9;G1SWF6		Haptoglobin	0	38723.04;40868.56;38897.26	28	27	28	23	20	27	28	28	21	23	26	28	26	29	28	28	27	27	27	27	24	26	26	27	27	25	27	28	29	27	28	28	28	26	27	28	28	28	25	25	23	29	28	21	27
A0A5F9CD37;G1SL41	GUSB	Beta-glucuronidase	0	69056.17;73906.84	1	1	1	1	0	1	1	1	0	0	0	0	1	0	0	1	1	1	0	0	1	1	1	0	0	1	0	1	0	0	0	1	0	1	0	0	1	1	1	0	1	1	1	1	1
A0A5F9CDD8;A0A5F9CRR5;A0A5F9D2M9;A0A5F9DD95;G1SMI6	PRDX4	Peroxiredoxin 4	0	27911.92;30338.37;30304.68;31068.52;30121.54	0	1	1	0	0	0	0	0	0	1	0	0	1	1	1	0	1	0	0	1	0	0	0	0	0	0	0	0	0	0	0	0	1	1	1	0	1	1	1	1	1	1	1	1	1
A0A5F9CDG0;A0A5F9DL18;G1T823		ADF-H domain-containing protein	0	26566.61;25003.39;25865.6	2	3	3	2	3	3	3	3	1	0	3	1	1	2	3	3	2	0	0	3	3	2	2	2	0	2	2	3	0	0	1	3	0	0	0	0	2	1	0	0	2	0	3	2	2
A0A5F9CDI2;G1SXQ1	MCCC2	methylcrotonoyl-CoA carboxylase	0.00276243	57607.74;61422.27	0	0	0	0	0	0	0	0	0	0	0	0	0	0	0	0	0	1	0	1	0	0	0	0	0	0	0	0	0	0	0	0	1	1	1	0	0	0	1	1	1	1	1	0	0
A0A5F9CDW8;A0A5F9D2J8;A0A5F9D5H6;A0A5F9DVT1;G1T155	SPON1	Spondin-1	0	89137.2;85785.39;89046.14;90980.47;95334.4	0	5	7	5	0	0	6	7	3	0	1	0	1	0	0	0	0	1	1	0	0	0	2	1	3	1	0	3	2	3	0	4	0	1	2	0	3	1	0	0	2	1	0	0	1
A0A5F9CE11;A0A5F9CRJ1;G1TCX4		Inositol-1-monophosphatase;Inositol monophosphatase 2;Inositol-1-monophosphatase	0	36656.94;38730.94;31197.65	0	1	1	0	0	0	1	1	0	0	0	0	0	0	0	0	0	0	0	0	0	0	0	0	0	0	0	0	0	0	0	0	0	0	0	0	1	0	0	0	0	0	0	0	0
A0A5F9CE49;G1U8I5	NASP	Nuclear autoantigenic sperm protein	0.00896057	48866.41;84090.22	1	1	1	0	0	0	1	1	0	0	0	0	1	0	0	0	0	0	0	0	0	0	0	0	0	0	0	0	0	0	1	0	0	0	0	0	0	0	0	0	0	0	0	0	0
A0A5F9CE68;A0A5F9CPN4;A0A5F9D8B7;G1SMM6		Betaine--homocysteine S-methyltransferase	0	54395.82;47747.21;40915.66;41082.87	0	0	0	1	1	1	0	0	1	1	1	0	0	0	0	1	0	1	1	0	0	0	0	0	1	0	0	0	0	1	0	1	1	1	0	0	1	1	0	0	1	1	0	0	0
A0A5F9CED9;A0A5F9CIK6;A0A5F9DAX7;A0A5F9DN74;A0A5F9DT19;G1U677	ACAN	Aggrecan	0	215566.65;218761.31;211653.68;218724.31;197164.89;222611.59	2	2	2	2	2	2	2	2	2	2	2	2	1	1	2	2	2	2	1	0	2	2	1	0	0	2	1	2	0	0	1	0	1	1	1	1	1	1	1	1	1	1	1	1	1
A0A5F9CEM1;A0A5F9DUF5;G1TBR1	NQO2	N-ribosyldihydronicotinamide:quinone reductase 2	0	21650.8;34007.19;26068.03	0	0	0	0	0	0	1	0	0	0	1	0	0	0	0	1	0	0	0	0	0	0	0	0	0	0	0	0	0	0	0	1	0	0	0	0	0	0	0	0	0	0	0	0	0
A0A5F9CEX6;G1TZE2	GSTZ1	maleylacetoacetate isomerase	0	24108.05;24272.23	0	2	3	2	0	0	1	2	1	0	6	0	1	0	0	6	0	0	0	0	0	0	1	0	0	0	0	0	0	0	3	5	6	3	0	1	5	6	3	3	2	0	0	0	0
A0A5F9CEZ6;A0A5F9CKQ5;A0A5F9CUH5;A0A5F9D5H4;A0A5F9DEX4;A0A5F9DPG0;G1SFS4	PPIP5K2	Inositol hexakisphosphate and diphosphoinositol-pentakisphosphate kinase	0.00094518	136172.08;132802.12;142581.23;133871.52;136343.42;137962.08;140262.64	0	0	0	0	0	0	0	0	0	0	1	1	0	0	0	1	0	1	1	1	0	1	1	0	0	1	0	1	1	0	1	0	1	0	0	0	1	1	1	1	1	1	1	0	1
A0A5F9CF34;G1T0M3	FLT4	receptor protein-tyrosine kinase	0	152859.33;154696.32	10	12	12	11	13	12	13	14	9	12	13	13	11	13	12	13	11	13	13	12	13	13	11	8	10	12	9	11	6	8	10	9	12	8	6	7	10	9	9	7	10	9	7	10	10
A0A5F9CF43;A0A5F9CSE1;A0A5F9D0J3;A0A5F9D1R7;A0A5F9D538;A0A5F9DK19;G1T1H9	ITGB2	Integrin beta	0.00094518	NaN;84245.12;NaN;NaN;NaN;77865.77;NaN	1	0	2	0	0	0	2	2	0	0	1	0	1	0	0	0	0	0	0	0	0	0	1	0	0	0	0	0	0	0	0	1	0	0	1	0	1	0	0	0	0	0	0	0	0
A0A5F9CFB3		Uncharacterized protein	0.00458716	49501.5	1	2	2	0	2	2	2	2	0	0	1	0	0	0	0	1	0	0	0	0	0	0	0	0	0	0	0	0	0	0	0	0	0	0	0	0	0	0	0	0	0	0	0	0	0
A0A5F9CFJ2;A0A5F9CML1;A0A5F9DFT6;A0A5F9DL99;G1T8B1	COL5A3	Collagen type V alpha 3 chain	0	181804.56;175332.85;177476.02;177796.97;171880.29	0	5	5	0	1	0	4	5	0	0	0	0	1	0	0	0	0	0	0	0	0	0	0	0	0	0	0	0	0	0	0	1	0	0	0	0	0	0	0	0	0	0	0	0	0
A0A5F9CFM9;G1TEM5		Dpy-30 histone methyltransferase complex regulatory subunit	0	24483.87;11249.71	2	2	2	0	0	0	2	2	0	0	0	0	2	1	1	2	0	1	1	2	1	0	1	0	2	0	0	1	1	0	0	0	0	1	1	0	1	1	1	1	0	0	1	0	1
A0A5F9CFN4;A0A5F9CYK1;A0A5F9CZ35;A0A5F9CZ95;A0A5F9D3J3;A0A5F9DDU4;A0A5F9DPZ1;A0A5F9DQN7;G1SRE6;G1U429	EPB41	Protein 4.1;Protein 4.1;Protein 4.1;Protein 4.1;Erythrocyte membrane protein band 4.1;Protein 4.1;Erythrocyte membrane protein band 4.1;Protein 4.1;Protein 4.1;Protein 4.1	0.00722022	93606.61;74422.39;90809.26;88628.51;86148.14;60165.27;84242.1;73375.14;96562.02;85690.6	0	0	1	0	0	0	0	2	0	0	0	0	2	1	0	0	0	0	0	0	0	0	0	0	0	0	0	1	0	0	0	2	0	0	0	0	0	1	0	0	1	0	1	2	0
A0A5F9CFP1;A0A5F9DHC7;G1SYM4	A1BG	Alpha-1-B glycoprotein	0	53138.13;54085.2;55432.53	16	17	16	17	16	17	18	18	20	18	18	16	17	17	16	18	18	18	18	17	23	20	21	22	22	22	20	21	21	21	21	21	21	22	21	21	21	21	21	21	22	19	20	21	20
A0A5F9CFS6;G1T8D1	SEMA4B	Semaphorin 4B	0	84695.27;91946.36	5	4	5	3	3	4	4	5	3	4	4	3	2	2	4	5	3	2	3	4	3	2	2	2	2	3	2	3	2	3	2	2	3	3	2	2	3	3	3	3	3	2	4	1	3
A0A5F9CFT5;A0A5F9DN39;A5HC47;G1SQF0		Cathepsin H;Cathepsin H;Cathepsin H (Fragment);Cathepsin H	0	66542.33;63770.13;23694.85;47190.51	0	1	1	2	2	2	2	1	1	1	2	0	1	1	1	2	0	2	1	2	2	2	2	2	2	2	2	2	0	1	2	2	2	2	2	2	2	2	2	2	1	2	1	0	2
A0A5F9CFU9	BASP1	Brain abundant membrane attached signal protein 1	0	25332.2	0	2	2	0	0	0	2	2	0	0	0	0	0	0	1	0	0	0	0	0	0	0	0	0	1	0	0	1	0	1	0	0	0	0	1	0	1	0	1	1	0	0	0	0	0
A0A5F9CFX9;G1SRI7	INTS2	Integrator complex subunit 2	0.00094518	132145.92;132309.16	1	1	1	1	1	1	1	1	1	1	1	1	1	1	1	1	1	1	1	1	1	1	1	0	1	1	1	1	1	1	1	1	1	1	1	1	1	1	1	1	1	0	0	0	0
A0A5F9CFZ5;A0A5F9CW14		Ig-like domain-containing protein	0	15690.88;15579.84	1	1	1	1	1	1	1	1	1	1	1	1	1	1	1	1	1	1	1	1	1	1	1	1	1	1	0	1	0	1	1	1	1	1	1	1	1	1	1	1	1	1	1	1	1
A0A5F9CG11;A0A5F9CKH7;A0A5F9D413;A0A5F9DH40;G1TZF9;G1U7Q2		Ig-like domain-containing protein	0	16075.41;15586.76;15946.24;15630.81;15581.74;15600.79	1	1	1	1	1	1	1	1	1	1	1	1	1	1	1	1	1	1	1	1	1	1	0	0	0	1	0	0	0	0	1	1	1	1	1	1	1	1	1	1	1	1	1	1	1
A0A5F9CG27;A0A5F9DHB5;A0A5F9DNX4;A5HC44;G1T7L0	CTSC;CTSC;CTSC;;CTSC	Dipeptidyl peptidase 1;Dipeptidyl peptidase 1;Dipeptidyl peptidase 1;Dipeptidyl peptidase 1 (Fragment);Dipeptidyl peptidase 1	0.00094518	51175.64;50785.44;50672.38;35445.92;51933.91	2	3	3	2	2	3	3	3	3	2	1	1	2	2	3	2	2	2	2	2	2	1	1	2	1	1	0	1	1	2	2	2	2	2	2	2	2	2	2	3	1	1	2	1	1
A0A5F9CG41;A0A5F9D8Z0;G1SM51;U3KME2		Proteasome 26S subunit, non-ATPase 13;26S proteasome non-ATPase regulatory subunit 13;26S proteasome non-ATPase regulatory subunit 13;26S proteasome non-ATPase regulatory subunit 13	0	40022.31;36127.72;39243.23;35296.84	1	1	1	0	0	0	1	1	0	0	0	1	1	1	0	1	0	0	0	0	1	0	0	0	0	0	0	0	0	0	0	0	0	0	0	1	0	0	0	0	0	0	0	1	0
A0A5F9CGF3;A0A5F9CHT5;A0A5F9CZG3;A0A5F9DGN5;G1TC37;P10160	;;;;;EIF5A	Eukaryotic translation initiation factor 5A;Eukaryotic translation initiation factor 5A;Eukaryotic translation initiation factor 5A;Eukaryotic translation initiation factor 5A;Eukaryotic translation initiation factor 5A;Eukaryotic translation initiation factor 5A-1	0	14475.77;17563.03;11944.79;18573.29;16793.2;16816.18	2	2	2	1	1	2	2	2	1	2	2	2	2	1	1	2	2	1	1	1	2	2	2	1	1	1	1	2	1	2	1	1	1	1	1	1	1	2	2	1	1	1	2	1	2
A0A5F9CGI7;A0A5F9CIK2;A0A5F9DIA9;A0A5F9DIL8;G1T9M7	PYGL	Alpha-1,4 glucan phosphorylase;Alpha-1,4 glucan phosphorylase;Alpha-1,4 glucan phosphorylase;Alpha-1,4 glucan phosphorylase;Alpha-1,4 glucan phosphorylase	0	90568.45;96716.2;93387.21;95817.28;97401.81	2	2	4	3	1	1	2	3	1	1	4	1	3	3	3	3	3	2	2	4	2	1	2	3	2	1	2	3	2	2	0	5	5	3	4	0	5	5	4	2	2	2	2	1	2
A0A5F9CGJ1	ANTXR2	Anthrax toxin receptor	0	53181.5	6	6	7	7	7	7	7	6	6	7	7	6	5	4	5	7	6	7	5	4	7	7	7	3	6	8	5	6	2	3	4	5	4	6	4	4	5	6	4	6	7	6	6	7	8
A0A5F9CGN3;G1U0F2		Ig-like domain-containing protein	0	21244.22;21274.3	4	3	4	4	4	4	4	4	3	3	3	4	4	3	4	4	3	3	4	4	4	4	4	4	4	4	3	4	3	4	3	3	3	3	3	3	3	4	2	4	4	3	4	4	3
A0A5F9CGP0;A0A5F9CMH5;G1TD51		Histone H4	0	20143.41;11339.33;11367.34	6	7	8	5	5	5	7	8	3	3	3	0	6	6	7	6	3	3	5	4	4	3	4	3	4	3	1	9	4	2	0	2	4	3	3	2	2	4	2	3	3	3	6	3	2
A0A5F9CGT7;P30947	;HSP90AB1	Heat shock protein HSP 90-beta	0	80461.28;83467.43	13	15	15	10	7	8	13	15	5	4	9	4	14	13	15	8	5	6	9	8	7	6	9	4	5	1	3	8	2	3	0	6	7	3	5	3	6	7	3	3	5	4	6	0	4
A0A5F9CGU8;G1TD60;P98136	C8A	Complement C8 alpha chain;Complement C8 alpha chain;Complement component C8 alpha chain	0	68939.23;65311.13;65306.11	20	21	22	19	20	20	21	21	19	17	22	21	21	21	23	21	21	21	21	20	21	22	22	21	18	17	16	20	17	18	17	18	19	21	19	15	17	17	17	17	18	16	16	12	15
A0A5F9CH18;A0A5F9CRP7;A0A5F9D8K9;G1U248		Heterogeneous nuclear ribonucleoprotein H1	0	61627.52;63543.73;47523.71;51145.67	3	3	3	2	1	0	2	1	0	0	0	0	3	3	3	1	1	0	0	0	0	0	0	0	1	0	0	1	0	0	0	0	1	0	1	0	0	0	0	0	0	0	0	0	1
A0A5F9CH20;A0A5F9CZE1;G1TUD6		AAA+ ATPase domain-containing protein	0.00722022	59190.41;48854.9;55845.83	1	0	0	0	0	0	0	0	0	0	0	1	0	0	0	0	0	0	0	0	0	0	0	0	0	0	0	0	0	0	0	0	0	0	0	0	0	0	0	0	0	0	0	0	0
A0A5F9CH62;G1THK4		Fascin domain-containing protein	0.00549451	35873;23150.81	1	1	1	0	0	0	1	1	0	0	0	0	0	0	1	0	0	0	0	0	0	0	0	0	0	0	0	1	0	0	0	0	0	0	0	0	1	0	0	0	1	0	0	1	0
A0A5F9CHA6;A0A5F9CNL5;A0A5F9D103;A0A5F9D145;A0A5F9DN69;A0A5F9DTP5;G1TNQ1;G1TXW2		Ig-like domain-containing protein	0	28637.51;28623.48;28717.69;28695.59;30604.58;28609.46;24635.81;28703.67	0	0	0	3	3	0	0	0	3	3	0	0	0	0	0	0	0	0	0	0	3	3	3	2	3	3	2	3	2	3	0	0	0	0	0	0	0	0	0	0	0	0	0	0	0
A0A5F9CHF0	KNG1	Kininogen 1	0	70169.3	33	33	32	32	33	33	33	32	33	31	34	35	34	33	35	33	33	33	34	35	34	35	35	35	36	32	35	34	34	35	36	34	31	33	32	32	32	32	32	32	29	29	28	29	29
A0A5F9CHH0;G1TNM3		40S ribosomal protein S3	0	30121.03;31093.52	1	2	0	0	0	0	0	0	0	0	0	0	2	1	1	0	0	0	0	0	0	0	0	0	0	0	0	1	0	0	0	0	0	0	0	0	0	0	0	0	0	0	0	0	0
A0A5F9CHL3;G1SN14	CAND1	Cullin associated and neddylation dissociated 1	0	127199.31;133761.77	5	10	11	3	4	4	9	11	3	2	4	5	8	5	9	8	4	5	3	5	7	7	9	4	7	5	3	8	4	4	2	4	8	6	6	2	5	4	4	5	5	5	5	6	4
A0A5F9CHL8;G1TY06		Glutathione S-transferase	0	25644.66;25592.73	0	1	1	0	0	0	0	0	1	0	2	0	0	0	0	2	0	0	0	0	0	0	0	0	0	1	0	2	0	0	0	0	0	0	0	0	1	1	0	0	1	0	0	0	0
A0A5F9CHU5		Ig-like domain-containing protein	0	24976.7	8	8	8	8	8	8	8	8	8	8	8	8	6	8	8	8	5	8	6	7	7	4	5	3	6	4	3	4	2	4	3	4	5	4	5	5	4	5	4	4	5	4	5	4	5
A0A5F9CHW0;A0A5F9CI63;A0A5F9CTL5;G1TSS7;Q9TUN3	ITGB3;ITGB3;ITGB3;ITGB3;GPIIIa	Integrin beta	0	96559.71;82570.57;86765.47;82331.25;87049.91	2	1	2	0	1	1	0	1	1	1	1	0	3	3	3	3	0	2	2	1	0	0	0	1	0	0	0	0	0	0	0	0	2	1	1	0	0	1	0	1	2	1	1	1	0
A0A5F9CI66;G1SJX3;U3KMC6	CP	Ceruloplasmin	0	124318.45;121187.89;124784.2	60	66	68	61	59	61	69	71	60	63	70	73	72	75	75	71	74	72	76	78	65	74	75	77	80	67	73	75	76	78	69	68	71	70	72	68	70	71	72	69	61	73	70	64	72
A0A5F9CI69;A0A5F9D348;A0A5F9DUU4;G1TWE5;Q95222	IGF1	Insulin-like growth factor I	0	17052.85;18374.08;18960.08;21972.45;16091.63	5	5	5	5	5	5	5	5	5	5	5	5	5	5	5	5	5	5	5	5	5	5	5	3	5	3	5	4	3	2	3	3	3	3	4	2	3	3	3	3	2	3	2	1	2
A0A5F9CIB4;A0A5F9CJT7;G1SQC8	UMOD	Uromodulin	0	71385.27;87007.74;74179.97	10	11	10	10	10	11	11	10	9	9	10	10	8	9	10	10	7	8	9	10	7	8	9	6	8	7	7	8	6	6	6	6	7	6	6	5	7	7	7	7	7	6	7	7	6
A0A5F9CIC7;A0A5F9CVM1;G1T9I4		EF-hand domain-containing protein	0	17531.93;20301.94;44245.81	1	1	1	1	1	1	1	1	1	1	1	1	1	1	1	1	1	1	1	1	1	1	1	1	1	1	1	1	1	1	1	1	1	0	1	1	0	1	0	0	1	1	1	1	1
A0A5F9CII3;A0A5F9DTD6	C1orf43	Chromosome 1 open reading frame 43	0	28752.18;26250.51	1	1	2	0	0	2	2	2	0	0	1	1	2	1	2	1	0	1	1	1	0	1	0	0	1	0	0	1	0	0	0	1	2	0	0	0	0	0	0	1	2	0	1	0	0
A0A5F9CIR3;G1SYA5		S-formylglutathione hydrolase	0	38682.31;32367.94	2	4	4	0	1	3	4	4	0	0	5	4	5	1	2	4	5	3	0	1	4	4	6	2	0	4	4	5	0	3	5	3	5	0	0	5	3	5	0	0	5	4	5	5	5
A0A5F9CIR8;A0A5F9CV04;G1TX81		Galectin	0	43166.24;43379.54;41502.33	0	0	0	0	0	0	1	1	0	0	0	0	0	0	1	0	0	0	0	1	0	0	0	2	2	0	0	0	2	1	0	0	0	0	0	0	0	0	0	0	0	1	0	0	1
A0A5F9CIV0	VASN	Vasorin	0	73228.3	5	3	5	5	5	4	4	5	4	4	4	3	5	2	2	5	3	5	4	3	4	4	4	2	3	4	3	5	3	3	2	3	4	4	3	2	4	5	4	3	4	3	4	4	4
A0A5F9CIV3;A0A5F9CZL2;A0A5F9DE79;A0A5F9DRL2		Prothymosin alpha	0	10899.76;11680.49;14655.99;12071.87	2	2	2	2	2	2	1	2	1	0	2	2	2	1	2	1	1	2	1	2	1	1	2	0	1	1	0	2	1	1	0	1	1	0	0	1	1	0	1	0	1	1	1	1	1
A0A5F9CIV7	MMRN2	Multimerin 2	0	101931	5	5	5	6	5	4	5	5	6	4	4	5	4	3	4	4	4	3	3	3	5	4	4	4	4	4	4	5	4	4	4	4	4	5	5	4	5	6	4	4	5	4	4	5	6
A0A5F9CIV8;A0A5F9DE09;A0A5F9DSR7;G1SE17;G1SXM3;G1TYH0	;PES1;PES1;;PES1;PES1	SEC14 like lipid binding 4;Pescadillo homolog;Pescadillo ribosomal biogenesis factor 1;SEC14 like lipid binding 4;Pescadillo homolog;Pescadillo ribosomal biogenesis factor 1	0	39435.37;74942.54;45494.27;42250.66;75334.92;46124.93	0	0	0	0	0	0	0	0	0	0	1	0	0	0	0	1	0	0	0	0	0	0	0	0	0	0	0	0	0	0	0	0	0	0	0	0	0	0	0	0	0	0	0	0	0
A0A5F9CJ08	GSTM2	Glutathione S-transferase	0	25488.4	4	4	4	6	2	4	4	5	3	4	8	4	6	4	5	9	3	5	5	6	5	5	5	6	3	3	3	3	5	3	3	7	4	5	4	3	6	6	4	3	4	3	4	4	3
A0A5F9CJ09;G1TAX7	RAC2	Rac family small GTPase 2	0	31595.67;29008.47	0	2	2	0	0	1	2	2	0	1	1	1	1	0	1	1	1	1	2	2	1	2	1	1	0	1	2	2	0	0	2	1	1	0	0	1	2	1	0	0	1	2	2	1	0
A0A5F9CJ13;A0A5F9CTM9;A0A5F9DNU2;G1U7K4		AHNAK nucleoprotein	0	116419.63;207299.8;94992.5;231506.43	1	3	4	1	0	0	4	4	0	0	0	0	1	1	1	1	0	1	0	0	1	1	1	1	1	0	0	1	1	0	1	0	1	0	1	0	1	0	1	1	0	0	1	0	0
A0A5F9CJ23;A0A5F9CLC1;G1TC46		methionine adenosyltransferase;S-adenosylmethionine synthase;S-adenosylmethionine synthase	0.00094518	44192.77;43550.61;42164.95	0	1	1	0	0	1	1	1	0	0	3	1	1	1	1	3	1	1	0	2	0	1	0	1	2	1	1	1	0	1	0	3	3	2	2	0	2	3	2	1	0	0	1	1	1
A0A5F9CJA1;G1T7A2	C4BPA	Complement component 4 binding protein alpha	0	66057.48;70380.51	33	33	33	32	32	33	33	33	32	30	33	32	29	32	33	31	29	33	30	32	29	25	28	20	24	25	21	20	19	19	22	25	24	28	27	22	26	27	27	27	24	25	25	22	24
A0A5F9CJE1;G1U3U2	CLSTN1	Calsyntenin 1	0	105272.18;104073.89	14	15	14	13	13	14	15	14	13	13	13	12	12	10	11	13	12	10	10	13	10	10	14	9	10	11	11	12	10	10	9	11	13	12	10	6	11	11	11	9	11	12	11	8	10
A0A5F9CJJ5;G1T139		Histidine kinase/HSP90-like ATPase domain-containing protein	0.00896057	60960.6;64868.26	1	1	1	0	0	0	1	1	0	0	0	0	0	0	1	0	0	0	0	0	0	0	0	0	0	0	0	0	0	0	0	0	0	0	0	0	0	0	0	0	0	0	0	0	0
A0A5F9CJM9;A0A5F9CZX3;A0A5F9DJ30;G1SI71;U3KMZ1		MIF4G domain-containing protein	0.00276243	57908.36;39884.92;32368.33;54360.43;39584.08	0	1	1	0	0	0	1	1	0	0	0	0	0	0	0	1	0	0	0	0	0	0	1	0	0	0	0	0	0	0	0	0	0	0	1	0	0	0	0	0	0	1	0	0	0
A0A5F9CJP4;A0A5F9DM43		Ig-like domain-containing protein	0	14559.59;14529.56	3	3	3	3	3	3	3	3	3	3	3	3	3	4	3	4	3	3	3	4	4	4	3	3	4	4	3	4	3	4	3	4	4	4	4	3	4	4	4	4	3	3	3	3	3
A0A5F9CJP7;A0A5F9CY73	TUBB2A	Tubulin beta 2A class IIa	0.00094518	NaN;NaN	0	1	0	0	0	0	0	0	1	0	0	1	1	0	0	0	0	1	0	0	0	0	0	0	0	0	1	0	0	1	1	1	1	0	1	1	1	1	1	1	1	1	1	1	1
A0A5F9CJQ2;A0A5F9DPA2;G1SMH2;G1SNT3	CARD6	Caspase recruitment domain family member 6	0	91734.11;93199.97;100057.3;93071.79	41	40	41	41	39	41	42	42	40	41	40	43	40	41	42	41	38	41	40	41	40	40	38	33	40	32	32	35	29	32	32	35	33	31	33	29	31	30	32	29	31	32	30	31	30
A0A5F9CJQ3;G1SCN8	CCT3	T-complex protein 1 subunit gamma	0	56485.89;60588.86	3	3	2	0	0	0	1	2	0	0	0	0	1	0	2	2	0	1	1	1	0	0	0	0	0	0	0	1	1	0	0	0	0	0	0	0	0	0	0	1	0	0	0	0	0
A0A5F9CJW0	FN1	Fibronectin	0	257585	120	120	121	123	120	119	113	123	119	117	116	114	123	119	119	118	115	116	115	123	116	114	115	114	120	114	112	114	112	113	112	111	111	115	112	112	111	112	109	110	104	106	105	105	105
A0A5F9CJZ7;G1T7Y7	CAPZB	F-actin-capping protein subunit beta	0	31219.29;33779.23	0	2	2	0	0	0	2	2	0	0	1	0	2	0	2	2	0	1	0	1	0	1	1	0	0	1	1	2	0	2	0	0	0	0	0	1	1	0	1	1	0	1	1	0	0
A0A5F9CK92;G1SRJ7;P50757	MMP2	Matrix metallopeptidase 2;Matrix metallopeptidase 2;72 kDa type IV collagenase	0	77941.23;73924.1;73803.05	5	5	5	4	4	4	5	5	5	5	5	3	5	4	2	4	4	3	3	4	4	3	4	3	3	5	3	4	2	2	3	2	4	4	4	1	4	3	3	2	5	2	3	4	2
A0A5F9CKA3;G1SX37	CFL2	Cofilin 2	0	16916.56;22151.8	1	1	1	1	0	0	0	1	0	0	0	0	1	1	1	0	1	0	0	0	0	0	1	0	0	0	0	1	0	0	0	0	0	0	0	0	0	0	0	0	0	0	0	0	0
A0A5F9CKA4;G1SVT4	PSMD7	Proteasome 26S subunit, non-ATPase 7;Proteasome 26S subunit, non-ATPase 7	0	22212.37;41790.95	1	1	1	0	0	0	1	1	0	0	0	0	1	1	0	0	0	0	0	0	0	0	1	0	0	1	1	1	0	0	0	0	0	0	0	0	0	0	0	0	0	0	1	1	0
A0A5F9CKB3;A0A5F9CUS3;A0A5F9D2M0;A0A5F9D4N4;A0A5F9D6X1	SNCA	Alpha-synuclein	0	11488.98;15613.38;18034.73;16932.56;11829.64	0	4	4	0	0	1	4	4	0	0	3	4	2	0	1	0	3	3	2	1	4	4	4	0	0	4	4	4	0	0	3	4	0	0	0	4	3	0	0	0	4	3	3	4	2
A0A5F9CKC6;G1T8D7	AEBP1	AE binding protein 1	0	125718.07;126546.46	0	4	4	0	2	0	3	4	0	0	0	0	0	0	0	0	0	0	0	0	0	0	1	0	0	0	0	0	0	0	0	1	0	0	0	0	0	0	0	0	0	0	0	0	0
A0A5F9CKJ5	KRT15	Keratin 15	0	47394.5	1	1	1	0	1	1	1	1	1	1	1	1	0	1	1	1	1	1	1	1	1	1	1	1	1	0	0	0	0	1	1	0	1	1	1	1	1	0	1	1	0	1	1	0	0
A0A5F9CKR3;A0A5F9D2L1;G1T1C1	FAP	Fibroblast activation protein alpha;Dipeptidyl peptidase 4;Dipeptidyl peptidase 4	0	84155.94;83683.47;84701.56	5	4	5	5	5	5	5	4	4	4	4	3	5	4	3	5	4	4	3	2	5	5	5	2	3	5	4	3	2	4	4	4	4	4	3	3	4	3	3	4	4	3	3	4	4
A0A5F9CKU4;A0A5F9D777;A0A5F9DHZ2;G1SUI9;Q28708;Q28725	CALD1;CALD1;CALD1;CALD1;;	Caldesmon 1;Caldesmon 1;Caldesmon 1;Caldesmon 1;L-caldesmon;Smooth muscle caldesmon (Fragment)	0	63081.64;64356.22;63737.43;61642.07;61482.09;49953.37	0	0	0	0	0	0	0	0	0	0	0	0	3	2	3	2	0	0	3	3	0	0	0	0	0	0	0	2	0	0	1	3	3	1	1	1	0	1	0	1	0	0	2	2	0
A0A5F9CKW8;A0A5F9CNG6;G1T576	PHC2	Polyhomeotic homolog 2	0.00094518	88496.04;89567.23;91381.35	0	1	1	1	1	0	1	1	1	1	1	1	1	1	1	1	1	1	1	1	0	1	1	1	1	0	1	1	1	1	1	1	1	1	1	1	1	1	1	1	0	1	1	0	1
A0A5F9CKX8;G1SH81		NAC-A/B domain-containing protein	0	20327.1;22474.02	0	1	1	0	0	0	1	1	0	0	1	0	1	0	1	1	0	0	0	0	1	1	0	0	0	0	0	1	0	0	0	0	0	0	0	0	1	0	0	0	0	1	0	1	0
A0A5F9CL26;A0A5F9D9P0;G1SP48	UGDH	UDP-glucose 6-dehydrogenase	0	55241.32;47589.52;49558.77	0	0	0	0	0	0	0	0	0	0	3	0	0	0	1	3	0	0	0	0	0	0	0	0	0	0	0	0	0	0	0	0	0	0	0	0	1	0	0	0	0	0	0	0	0
A0A5F9CLA2;A0A5F9D5D0;G1TU76		Ig-like domain-containing protein	0	15898.19;16296.7;15951.24	0	1	1	1	1	0	1	1	1	0	2	2	2	2	2	2	2	2	2	2	1	1	1	1	1	1	1	1	1	1	2	1	1	1	1	2	1	1	2	2	1	2	0	1	1
A0A5F9CLA4;A0A5F9D0X7;G1T3R2	UROC1	urocanate hydratase	0	76965.62;73730.94;78486.54	0	0	0	1	1	1	0	0	1	1	1	1	0	0	1	1	0	0	1	1	0	0	0	0	0	0	0	0	0	0	0	1	1	1	1	0	1	1	1	1	1	0	0	0	0
A0A5F9CLB6;A0A5F9D815;A0A5F9DNT2;G1SM64	ITIH2	Inter-alpha-trypsin inhibitor heavy chain 2	0	100494.56;112063.85;115043.1;106165.92	42	39	40	40	41	42	38	42	43	43	43	43	42	43	43	41	43	44	43	44	44	42	44	45	44	44	41	44	43	45	39	41	42	43	43	40	43	42	40	42	43	43	42	44	43
A0A5F9CLB9;B7NZF9;G1T0N4	;NPM1;	Nucleophosmin	0	29623.77;34839.69;32647.08	4	7	7	2	2	2	5	7	0	0	0	0	5	2	6	2	2	3	0	2	1	0	0	0	1	0	0	5	0	0	0	0	0	1	0	0	0	0	0	0	0	0	0	0	0
A0A5F9CLN2;G1SZ63		Aldehyde dehydrogenase domain-containing protein	0	51993.08;51859.04	2	3	3	0	1	2	3	3	2	0	3	2	3	2	2	3	2	3	1	3	3	2	2	0	2	3	3	3	0	1	1	2	2	2	2	1	2	2	2	2	2	2	3	3	2
A0A5F9CLN4;P20614;Q5ENG7;Z4YNC6	TIMP1;TIMP1;TIMP-1;TIMP1	TIMP metallopeptidase inhibitor 1;Metalloproteinase inhibitor 1;Tissue inhibitor of metalloproteinase 1 (Fragment);TIMP metallopeptidase inhibitor 1	0	15959.22;22937.48;22524.94;28657.08	0	7	7	2	0	1	7	7	1	0	2	0	2	1	3	0	1	0	0	2	2	2	2	2	3	0	2	3	3	0	0	3	0	1	0	0	3	2	0	0	0	0	0	2	0
A0A5F9CLR3;G1SCE1	GLIPR2	GLI pathogenesis related 2	0	17223.32;14218.07	3	3	3	2	3	2	3	2	3	3	3	3	1	1	3	2	1	1	2	2	3	3	3	3	2	3	2	3	2	2	2	2	3	2	3	2	2	3	1	1	3	3	3	2	2
A0A5F9CLR7;G1SLY0	SLC4A1	Anion exchange protein	0	106721.35;102126	12	13	19	13	11	9	16	19	11	13	5	10	11	10	8	15	14	4	9	12	16	13	17	8	8	15	12	19	7	7	9	17	14	12	6	11	15	18	13	5	17	11	15	19	11
A0A5F9CM04;A0A5F9CUU0;A0A5F9CZ43;A0A5F9D8B6;A0A5F9DHG0;A0A5F9DLX2;A0A5F9DVQ4;G1TTE0	CSF1R	receptor protein-tyrosine kinase	0.00094518	105762.63;101908.72;93160.51;95458.24;101040.65;102787.34;101195.86;102725.93	2	1	2	2	1	2	1	2	1	1	1	1	0	0	2	0	0	0	1	1	1	0	0	0	1	1	0	0	0	0	0	1	1	1	1	0	1	0	0	1	1	0	1	0	1
A0A5F9CM92;A0A5F9CZB6;G1SES9;U3KMZ3	ATIC	Bifunctional purine biosynthesis protein ATIC	0	60271.9;60830.56;64673;67288.93	0	2	2	0	0	0	2	2	0	0	0	0	0	0	0	0	0	0	0	0	1	2	2	0	0	1	2	1	0	0	1	0	1	0	0	0	0	0	0	0	0	1	0	1	0
A0A5F9CMH6;G1SP51		40S ribosomal protein S13	0	21754.86;17451.55	1	1	1	1	2	0	0	1	0	0	0	0	2	2	2	1	1	0	0	0	0	0	0	0	0	0	0	2	0	0	0	0	0	0	0	0	0	0	0	0	0	0	0	0	0
A0A5F9CMR4;G1T438	CRISP3	Cysteine rich secretory protein 3	0	28399.81;27966.43	5	5	5	4	5	5	5	5	5	4	5	4	3	4	4	4	3	3	3	4	4	3	4	3	3	3	3	3	2	3	3	3	3	3	3	3	3	3	3	3	3	3	3	3	3
A0A5F9CMV1;A0A5F9DCM6;G1SY02	TUBB2A	Tubulin beta chain	0	49937;51697.38;49906.97	0	1	1	1	0	0	0	1	0	0	1	0	0	0	1	1	0	0	0	1	0	0	0	0	0	0	0	1	0	0	0	0	0	0	0	0	0	0	0	0	0	0	0	0	0
A0A5F9CN81;G1T7U6	EFEMP1	EGF containing fibulin extracellular matrix protein 1	0	54128.86;54582.44	13	13	14	13	14	13	14	14	12	14	13	12	11	9	7	12	10	12	8	12	12	12	12	8	9	8	6	9	6	9	6	6	7	9	7	6	7	6	8	6	6	7	6	5	5
A0A5F9CN85;G1SIT9	YWHAB	Tyrosine 3-monooxygenase/tryptophan 5-monooxygenase activation protein beta	0	40723.25;28082.39	4	7	7	0	0	0	6	6	0	1	4	4	6	4	6	5	3	4	3	3	3	6	3	4	4	0	4	6	0	3	4	5	5	4	6	3	5	5	0	3	6	2	4	2	4
A0A5F9CNF3;A0A5F9CYU5;A0A5F9DGC0;G1SV24	CTSV	Cathepsin V	0	39681.4;40109.21;39309.33;37327.91	1	2	1	1	2	1	2	2	2	2	2	2	1	2	1	2	1	1	2	2	1	1	1	1	2	1	1	1	2	1	2	1	1	2	1	0	2	2	2	2	1	2	1	2	1
A0A5F9CNL6;G1SRW5	EXTL1	Exostosin like glycosyltransferase 1	0.00094518	69446.43;74047.87	0	1	0	0	1	1	0	0	1	1	1	1	1	1	1	0	0	0	1	1	0	0	1	2	1	1	0	1	2	1	0	1	0	1	1	1	0	0	0	1	0	1	1	1	1
A0A5F9CNP8	HSPG2	Heparan sulfate proteoglycan 2	0	391155	2	2	4	3	3	1	3	5	3	4	3	2	1	2	3	1	1	2	0	0	0	0	2	0	0	1	1	1	1	0	1	1	2	0	0	0	0	1	0	0	2	0	0	2	0
A0A5F9CNQ8;G1TDN6	KRT5	Keratin 5	0	60611.58;62281.28	5	10	9	4	4	6	8	13	5	4	4	6	4	4	7	3	3	7	3	7	4	4	4	4	7	4	3	6	4	5	3	5	6	4	5	5	3	4	4	8	2	13	3	2	4
A0A5F9CNW6;Q9N1E2	GPI	Glucose-6-phosphate isomerase	0	58859.3;62746.73	10	13	13	9	12	10	14	14	10	8	12	11	13	8	10	13	12	13	9	9	13	13	14	11	7	13	11	14	11	8	10	13	11	12	11	12	11	12	9	10	11	10	14	12	11
A0A5F9CNX4	A2M	Alpha-2-macroglobulin	0	156557	3	2	2	2	3	3	2	2	2	2	3	2	3	3	3	3	3	2	2	3	2	2	3	3	2	2	2	2	3	3	2	2	3	2	2	2	3	2	2	2	2	2	2	2	3
A0A5F9CNZ9;A0A5F9CSP7;A0A5F9CTH6;A0A5F9DCK4;A0A5F9DGF8;A0A5F9DGK6;G1SK25	PRKACB	cAMP-dependent protein kinase	0	39503.6;40649.77;44773.48;46279.02;41636;45538.28;39406.44	1	0	0	0	0	0	0	0	0	0	0	1	1	1	1	0	0	0	1	1	0	0	0	0	0	0	0	0	1	0	0	0	1	0	1	0	0	0	0	0	0	0	0	0	0
A0A5F9CP03;A0A5F9CT30;G1TC91	NELL2	Neural EGFL like 2	0	84712.49;85501.61;92952.27	16	16	15	17	18	13	13	14	14	13	16	12	10	12	12	13	9	11	9	10	9	8	9	8	9	7	6	6	6	8	6	5	5	6	6	6	6	5	5	5	4	5	4	5	5
A0A5F9CP20;A0A5F9DIJ6	KRT16	Keratin 16	0	61377.63;57942.75	0	1	1	0	0	0	1	1	0	0	0	0	0	0	0	0	0	0	0	0	0	0	0	0	0	0	0	0	0	0	0	0	0	0	0	0	0	0	0	0	0	1	0	0	0
A0A5F9CP51;A0A5F9CUP8;A0A5F9DFP1;A0A5F9DHD2;A0A5F9DS90;G1TTG2;G1U045	SULT3A1	Sulfotransferase	0	35898.88;35930.94;35846.81;34721.06;35940.92;34753.12;35958.94	1	1	1	0	0	0	0	0	0	0	2	0	0	0	0	2	0	0	0	0	0	0	0	0	0	0	0	0	0	0	0	0	1	0	0	0	0	0	0	0	0	0	0	0	0
A0A5F9CPA8;G1SG06	PDGFRB	Platelet-derived growth factor receptor beta	0	113585;128324.68	3	3	3	2	3	3	3	3	3	3	3	3	3	3	3	3	2	4	2	2	4	3	3	2	2	4	3	3	0	3	2	4	4	4	3	2	4	4	2	3	3	3	3	3	3
A0A5F9CPB1;A0A5F9DEF9;G1U9R0		Glutathione S-transferase;Glutathione S-transferase;glutathione transferase	0	19587.66;23474.04;47392.88	0	2	2	1	1	0	2	2	1	0	0	1	1	0	1	2	1	1	1	0	0	1	2	1	0	0	0	2	0	0	1	1	1	1	0	1	1	1	0	1	0	1	1	1	1
A0A5F9CPG7;A0A5F9D524;G1SU39	ATF6	Activating transcription factor 6	0	86389.18;68517.15;74152.31	1	1	1	0	1	1	1	1	0	1	1	1	0	1	1	1	1	1	1	1	1	1	1	1	1	1	1	1	1	1	0	1	1	1	1	0	1	1	1	1	0	1	1	1	1
A0A5F9CPK4;G1SU71	PSMB1	Proteasome 20S subunit beta 1;Proteasome subunit beta	0	40649.29;26487.31	10	10	10	10	10	11	10	11	10	10	10	10	9	10	10	10	9	9	11	11	10	10	10	8	10	9	9	10	8	10	10	9	9	11	11	9	9	11	11	11	9	8	10	10	9
A0A5F9CPN6	PON3	Paraoxonase	0	39498.3	1	1	1	0	0	1	1	1	0	0	1	1	1	1	1	1	1	1	1	1	1	1	1	1	1	1	1	1	1	1	1	1	1	1	1	1	1	1	1	1	1	1	1	1	1
A0A5F9CPU2;A0A5F9CQ79;A0A5F9DJR5;A0A5F9DKJ6;G1TK53	ACY1	N-acyl-aliphatic-L-amino acid amidohydrolase	0	38672.78;37448.47;45699.9;41994.59;41979.6	0	1	1	0	0	0	1	1	1	0	1	1	1	1	1	1	0	1	0	0	0	1	1	1	1	1	0	1	1	1	1	1	1	1	1	1	1	1	1	1	0	1	1	1	1
A0A5F9CPW4	FN1	Fibronectin	0	226974	1	1	1	1	1	1	1	1	1	1	1	1	1	1	1	1	1	1	1	1	1	1	1	1	1	1	0	1	1	1	1	1	1	1	1	1	1	1	1	1	1	1	1	1	1
A0A5F9CPX7;A0A5F9D208;A0A5F9D9Z2;B6V9S8;G1U9T1	CCT7;CCT7;CCT7;;CCT7	T-complex protein 1 subunit eta	0.00722022	37585;54869.45;58661.92;59509.88;59458.9	2	2	2	0	0	0	1	1	0	0	0	0	2	2	2	1	1	0	1	1	0	0	0	0	1	0	0	1	0	0	0	0	0	0	0	0	0	0	0	0	0	0	0	0	0
A0A5F9CPY6	A2M	Alpha-2-macroglobulin	0	156223	1	1	1	1	1	1	1	1	1	1	1	1	1	1	1	1	1	1	1	1	1	1	1	1	1	1	1	1	1	1	1	1	1	1	1	1	1	1	1	1	1	1	1	1	1
A0A5F9CQC5;G1SXB8	AP1B1	AP complex subunit beta	0.00094518	96751.69;97824.78	1	1	1	0	0	0	0	1	0	0	0	0	1	0	0	0	0	0	0	0	0	0	0	0	0	0	0	0	0	0	0	0	0	0	0	0	0	0	0	0	0	0	0	0	0
A0A5F9CQE3;G1ST29;G1T9I9;Q9XSG4	;;;aP2	Myelin P2 protein;Myelin P2 protein;Myelin P2 protein;Adipocyte lipid-binding protein (Fragment)	0.00276243	14823.24;28799.05;14678.9;12536.39	0	2	1	2	0	0	1	2	2	2	1	0	1	0	0	1	1	1	1	0	1	1	2	0	1	1	1	1	0	0	1	1	0	0	0	0	1	1	0	0	1	1	1	0	1
A0A5F9CQN2	PEPD	Peptidase D	0	53380.4	16	15	14	14	15	13	14	16	14	15	14	16	12	13	13	14	14	15	14	10	15	16	16	12	15	13	11	14	13	12	12	14	15	13	14	13	13	12	12	11	14	14	14	15	16
A0A5F9CQV8		Ig-like domain-containing protein	0	20343.5	1	1	1	2	2	2	0	1	2	2	2	2	2	2	2	2	2	2	2	2	2	2	2	2	2	2	1	2	1	1	1	1	1	0	0	1	1	0	0	0	1	1	0	1	1
A0A5F9CR17;G1SY53;G1U4H0		Ribosomal protein L37a;60S ribosomal protein L37a;Ribosomal protein L37a	0.00094518	10396.4;10275.25;13200.72	1	1	1	0	0	0	0	0	0	0	0	0	1	1	0	0	0	0	1	0	0	0	0	0	0	0	0	0	0	0	0	0	0	0	0	0	0	0	0	0	0	0	0	0	0
A0A5F9CRD7;G1SIH1	PSME2	Proteasome activator subunit 2	0	25816.93;27193.46	2	4	4	0	0	0	4	4	3	1	3	4	3	1	2	3	3	3	2	3	3	3	3	1	2	3	4	3	2	3	3	3	3	3	0	3	4	3	0	1	3	3	4	3	3
A0A5F9CRF1;A0A5F9CYE8	ITM2B	Integral membrane protein 2	0	33168.33;18266.21	1	1	1	0	1	1	1	1	0	0	0	0	1	0	0	0	0	0	0	0	0	0	0	0	0	0	0	0	0	0	0	0	0	0	0	0	0	0	0	0	0	0	0	0	0
A0A5F9CRI2;Q03505	ADH6;ADH1	Enoyl reductase (ER) domain-containing protein;Alcohol dehydrogenase 1	0	39498.24;39588.37	9	9	7	14	13	10	7	5	13	13	15	5	8	10	8	16	8	7	10	8	6	12	11	5	8	7	9	13	0	0	3	16	16	13	12	4	16	16	14	9	10	8	11	12	7
A0A5F9CRL1;A0A5F9D3E2;G1TKC9	TGFBI	Transforming growth factor beta induced	0	73878.84;72540.21;74014.95	20	24	25	22	20	22	24	26	22	20	24	23	24	21	24	25	23	23	22	24	24	22	24	20	22	21	21	22	18	21	20	20	21	23	23	17	23	23	22	21	20	22	24	18	23
A0A5F9CRP1;G1TJE2	ICAM3	Intercellular adhesion molecule 3	0	57553.74;66506.62	1	1	1	1	0	1	1	1	1	0	0	0	0	0	0	1	0	0	0	0	1	0	0	0	0	0	0	0	0	0	0	0	1	0	0	0	0	0	0	0	0	0	0	0	0
A0A5F9CRP6;G1SQM2	ADAM2	Disintegrin and metalloproteinase domain-containing protein 2	0	62254.78;67658.81	0	1	0	1	1	0	0	0	1	0	1	0	2	1	2	2	1	0	1	0	0	0	0	0	0	0	0	2	0	0	0	2	1	1	0	0	1	1	0	0	0	0	0	0	0
A0A5F9CRQ6;P13943	MMP1	Interstitial collagenase	0	54598.63;53739.68	0	2	3	0	0	0	2	4	0	0	0	0	0	0	0	0	0	0	0	1	0	0	0	0	2	0	0	0	0	0	0	0	0	0	1	0	0	0	0	0	0	0	0	0	0
A0A5F9CRS6;G1T8F9	OTOGL	Otogelin like	0.00276243	264546.3;259611.82	1	1	1	0	1	1	1	1	1	0	0	0	1	0	1	1	0	1	1	0	1	1	1	1	1	1	1	1	0	1	1	0	1	1	1	1	1	1	1	1	1	0	0	1	1
A0A5F9CS97	AOC3	Amine oxidase	0	84385.6	10	11	10	10	10	10	11	10	10	11	11	11	10	10	11	10	10	10	10	10	10	10	10	10	10	10	10	11	10	10	9	10	11	10	11	9	11	11	10	10	11	11	11	10	11
A0A5F9CSA0;A0A5F9DLN8;G1SLG0;G1U4L4		Acidic leucine-rich nuclear phosphoprotein 32 family member	0.00276243	16940.64;18803.45;30019.85;30071.47	1	1	1	0	0	0	1	0	0	0	0	0	1	0	1	0	0	0	0	0	0	0	0	0	0	0	1	0	0	0	0	0	0	0	0	0	0	0	0	0	0	0	0	0	0
A0A5F9CSQ9;A0A5F9DPA3		Sushi domain-containing protein	0	204103.96;204819.79	60	61	63	58	62	61	63	62	63	58	60	62	56	60	64	60	58	63	61	62	60	60	62	49	58	49	44	54	39	46	45	43	47	50	52	40	43	46	45	44	44	43	49	36	49
A0A5F9CT29;A0A5F9DMJ8;G1SLW6	CSRP3	Cysteine and glycine rich protein 3	0.00094518	26605.37;17259.78;20940.84	0	1	1	0	0	0	1	0	0	0	0	0	0	0	0	0	0	0	0	0	0	0	1	0	0	0	0	0	0	0	0	1	0	0	0	0	1	0	0	0	0	0	0	0	0
A0A5F9CT93		Alpha-2-macroglobulin	0	152891	6	6	6	6	6	6	6	6	5	6	6	6	6	5	6	6	5	6	5	5	6	5	5	4	5	4	4	4	4	4	4	5	5	5	5	5	5	5	5	5	5	5	5	5	5
A0A5F9CTA5;P31347;W0UUZ5	;ANG;RAA1	Ribonuclease A-domain domain-containing protein;Angiogenin;Ribonuclease A A1	0	32937.58;14361.14;16724.14	6	3	5	6	5	5	4	5	4	5	6	6	6	6	6	6	6	6	6	6	6	6	6	5	6	6	5	6	5	6	6	4	6	5	3	5	4	5	4	3	5	4	5	3	4
A0A5F9CTD8;G1SGA9	XRN1	5'-3' exoribonuclease 1	0.00094518	191757.1;192971.36	1	1	1	0	1	0	1	1	0	0	1	0	1	1	1	1	1	1	1	1	0	1	1	1	0	0	1	0	1	1	0	0	1	1	1	0	0	1	1	0	0	0	0	0	1
A0A5F9CTS6;A0A5F9DHG8;G1U3Q6		Nidogen 1	0	78442.37;88837.11;79904.87	3	3	3	3	3	3	3	3	3	3	3	3	1	3	3	3	3	3	3	3	3	3	3	3	3	3	1	3	3	3	3	2	3	3	3	3	3	3	3	3	3	3	3	3	3
A0A5F9CTV6;A0A5F9DCK3;G1SMX6	CRTAC1	Cartilage acidic protein 1	0	72389.97;70971.44;70597.14	3	3	3	2	3	3	3	3	2	3	2	2	1	1	2	3	2	2	1	1	2	2	1	0	0	2	2	2	1	1	0	1	0	1	1	0	1	2	0	1	2	0	1	1	1
A0A5F9CTZ4;A0A5F9D2B9		Calcium voltage-gated channel auxiliary subunit alpha2delta 1	0.00094518	118347.68;115997.06	1	1	1	1	1	1	1	1	1	1	1	0	0	1	1	1	0	1	0	1	1	1	1	1	0	1	1	1	0	1	1	1	1	1	0	1	1	1	0	0	1	1	1	1	1
A0A5F9CU78;G1SK79	NID2	Nidogen 2	0	150671.81;143906.48	0	3	3	0	0	0	2	3	2	0	0	0	0	0	0	0	0	0	0	0	0	0	1	0	0	0	0	1	0	0	0	1	0	0	0	0	2	0	0	0	0	0	0	0	0
A0A5F9CUC6;G1SP34	ARPC2	Arp2/3 complex 34 kDa subunit	0	34333.01;36747.03	2	5	7	1	2	3	6	7	2	2	2	3	4	4	6	4	4	4	4	4	3	1	3	2	4	4	3	2	2	5	2	4	4	3	4	3	5	5	4	3	3	3	5	3	4
A0A5F9CUM5		Ig-like domain-containing protein	0	14213.2	1	1	1	1	1	1	1	1	1	1	1	0	1	1	1	1	1	1	1	1	1	1	1	1	1	1	0	1	1	1	1	0	1	1	1	1	1	1	1	1	0	1	0	0	0
A0A5F9CUN1;G1SPJ5	GCN1	GCN1 activator of EIF2AK4	0	283062.71;288469.06	2	1	1	1	1	1	1	1	1	1	1	1	1	1	0	1	1	1	0	1	1	1	1	1	0	1	1	1	1	1	1	1	1	1	1	1	1	0	1	0	1	1	2	1	1
A0A5F9CUZ4;A0A5F9D7W6;A0A5F9DLZ6;A0A5F9DRL3;G1SWX7	ABCA1	ATP binding cassette subfamily A member 1	0	244183.05;28820.6;253762.5;251896.46;250316.7	1	1	1	1	1	1	1	1	1	1	1	1	1	1	1	1	1	1	1	1	1	1	1	1	1	1	1	1	1	1	1	1	1	1	1	1	1	1	1	1	1	1	1	1	1
A0A5F9CV68;G1SQB5		ZP domain-containing protein	0	58047.74;63093.51	1	1	1	0	0	1	0	0	0	0	1	0	1	0	1	1	0	0	0	1	0	0	0	0	0	0	0	0	0	0	0	0	0	0	0	0	0	0	0	0	0	0	0	0	0
A0A5F9CV98		UTP--glucose-1-phosphate uridylyltransferase	0	55677.8	1	1	1	0	1	1	1	1	0	0	1	1	1	1	1	1	1	1	1	1	1	1	1	1	1	1	0	1	0	1	0	0	0	1	1	1	1	1	1	1	1	1	1	1	1
A0A5F9CVA7;G1SS37	ALDH1L2	10-formyltetrahydrofolate dehydrogenase	0.00094518	100160.88;101731.65	0	0	1	0	0	0	0	0	0	0	2	0	0	0	0	2	0	0	0	0	0	0	0	0	0	0	0	0	0	0	0	0	0	0	0	0	0	1	0	0	0	0	0	0	0
A0A5F9CVM9;A0A5F9DJD7;A0A5F9DPT9;A0A5F9DPZ4;G1T695	NAP1L1	Nucleosome assembly protein 1 like 1	0	47747.96;44626.79;49876.24;51825.08;45799.12	4	2	2	0	0	1	2	3	1	0	2	2	3	3	2	2	2	1	2	1	1	2	2	1	2	2	2	4	1	1	2	3	2	1	0	2	2	2	0	0	3	0	2	1	1
A0A5F9CVT4;A0A5F9DN29;G1STM6	QPRT	Nicotinate-nucleotide pyrophosphorylase [carboxylating]	0.00094518	43021.57;35666.03;31058.85	0	0	0	1	1	0	0	0	0	1	1	0	0	0	1	1	0	0	0	1	1	0	0	0	1	0	1	0	0	0	0	2	3	3	2	0	3	3	3	2	0	0	0	0	0
A0A5F9CW40		Ig-like domain-containing protein	0	10622.5	1	4	4	5	5	1	4	5	4	5	5	5	5	5	5	5	5	5	5	5	5	4	5	3	4	5	4	4	3	3	0	0	1	1	1	0	0	1	0	1	4	2	2	3	4
A0A5F9CW87;P08628	;TXN	Thioredoxin	0	11760.57;11760.62	3	5	5	4	3	3	5	4	4	1	5	5	5	3	4	5	5	3	5	4	4	5	4	5	5	3	4	5	3	4	4	4	4	2	2	3	3	4	4	3	4	4	5	3	4
A0A5F9CWD8;G1T489		acid phosphatase;Low molecular weight phosphotyrosine protein phosphatase	0	12191.02;18036.43	0	1	1	0	0	1	1	1	0	0	0	1	0	0	0	0	0	0	0	0	1	1	1	0	0	1	1	1	0	0	0	1	0	0	0	1	0	0	0	0	1	0	0	1	0
A0A5F9CWF8		VWFA domain-containing protein	0	125954	9	9	11	12	12	10	10	11	13	11	12	11	8	7	6	11	9	10	10	6	10	9	10	7	8	10	9	11	9	8	9	11	10	9	8	9	11	10	9	7	10	9	8	9	9
A0A5F9CWN8;G1TA63	CHI3L2	Chitinase 3 like 2	0	43147.53;42141.23	0	8	11	0	0	0	9	10	0	0	0	0	1	11	10	0	0	2	11	10	0	0	3	5	10	0	0	3	6	10	0	6	6	10	9	0	8	6	9	9	1	0	0	0	1
A0A5F9CWP3;A0A5F9DBL2;A0A5F9DQ87;G1U5Y9	NAV1	Neuron navigator 1	0	160438.93;189134.99;184076.33;190096.01	0	1	1	0	0	0	1	1	0	0	1	1	1	1	1	1	1	1	0	0	1	1	1	1	0	1	1	1	0	0	1	1	0	0	0	1	1	0	0	0	1	1	1	1	1
A0A5F9CWR5;A0A5F9DJQ5;G1SMS3	ACTR2	Actin related protein 2	0	48222.57;45376.53;44760.78	4	7	8	3	3	3	8	8	3	3	5	3	5	4	4	5	4	5	4	5	4	5	4	4	4	3	3	5	4	6	3	4	5	4	4	3	6	7	4	4	3	4	7	2	4
A0A5F9CWT4;G1ST02	QPCT	glutaminyl-peptide cyclotransferase	0	40742.31;53487.57	4	5	5	6	5	5	5	4	4	5	5	6	5	5	6	5	5	6	5	6	4	5	5	5	4	4	5	5	2	3	5	6	3	5	4	5	5	4	5	4	4	4	4	4	5
A0A5F9CX09		Uncharacterized protein	0.00094518	84914.8	0	0	1	1	0	0	0	0	1	1	0	1	0	0	0	0	0	0	0	0	0	0	0	0	0	0	0	0	0	0	0	0	0	0	0	0	0	0	0	0	0	0	0	0	0
A0A5F9CX21;G1T5D5	DPEP2	Dipeptidase	0	54350.35;53513.39	13	14	13	8	7	13	13	12	6	8	13	13	12	11	13	13	14	12	12	12	12	13	11	9	13	12	13	11	10	10	10	10	11	10	11	9	10	10	8	10	4	4	4	3	0
A0A5F9CX73;A0A5F9CYW4;A0A5F9DAD6;A0A5F9DNE3;A0A5F9DRW1;G1TKN9		Jacalin-type lectin domain-containing protein	0	18383.92;24919.42;18059.65;24895.44;19229.73;25219.71	0	0	1	0	0	0	0	0	0	0	0	0	1	0	0	0	0	0	0	0	0	1	1	0	1	0	1	1	0	0	1	0	1	1	0	0	1	0	1	1	1	0	0	1	0
A0A5F9CX91		Ig-like domain-containing protein	0	15546.5	0	0	0	1	1	0	0	0	1	1	0	1	1	0	2	0	0	1	0	2	0	0	0	0	0	0	0	0	0	0	0	0	0	0	0	0	0	0	0	0	0	0	0	0	0
A0A5F9CXB0;G1T4A5	COL1A1	Collagen type I alpha 1 chain	0	119076.35;129191.09	4	4	4	4	3	3	3	4	3	1	3	2	3	1	0	3	3	2	1	1	2	2	2	2	2	1	1	2	2	1	2	2	2	1	1	0	2	2	0	0	2	1	2	1	1
A0A5F9CXN0;G1SRZ6	BLVRA	Biliverdin reductase A	0.00094518	46845.67;38196.01	0	2	2	0	0	0	2	2	0	0	1	1	2	1	1	0	2	1	1	1	2	2	2	1	0	2	2	2	1	2	2	1	1	0	0	2	2	1	1	0	2	2	1	2	2
A0A5F9CXR9;A0A5F9DPX8;G1SL83	VSIG4	V-set and immunoglobulin domain containing 4	0	44246.72;41834.38;45739.3	5	7	7	5	4	2	7	7	5	3	3	5	4	5	5	5	4	3	5	5	4	4	5	5	5	3	3	4	5	4	3	4	5	3	4	2	5	3	4	5	4	4	4	2	4
A0A5F9CXT8;G1SI20	IDH1	Isocitrate dehydrogenase [NADP]	0	46824.51;49872.83	11	13	13	13	12	11	11	13	12	12	13	9	10	10	9	13	9	12	10	11	12	12	11	9	11	11	13	12	7	8	8	13	13	13	12	8	13	13	13	12	13	11	13	12	10
A0A5F9CXZ6;A0A5F9DDY6;A0A5F9DRM6	RSU1	Ras suppressor protein 1	0	31545.21;33701.69;29613.24	0	3	3	0	0	0	2	4	0	0	1	2	4	4	4	3	4	2	3	4	2	0	0	2	0	0	1	3	0	0	0	0	3	1	3	1	0	2	1	3	1	3	3	2	0
A0A5F9CY33;A0A5F9DTI4;G1SLF1;O19053	ADH5	Alcohol dehydrogenase class-3;S-(hydroxymethyl)glutathione dehydrogenase;S-(hydroxymethyl)glutathione dehydrogenase;Alcohol dehydrogenase class-3	0	43070.8;39569.82;39609.89;39595.82	0	1	2	0	0	0	1	2	0	0	2	2	2	0	0	2	1	2	0	0	2	1	2	0	0	2	2	2	0	0	2	2	2	0	0	0	2	2	0	0	2	0	2	1	1
A0A5F9CYB8;A0A5F9CZ98;A0A5F9D007;A0A5F9DCN5;A0A5F9DIU3	FBXL2	F-box and leucine rich repeat protein 2	0	40025.29;34970.27;40045.3;40844.92;38849.77	0	0	0	0	0	0	0	1	0	0	0	0	0	0	0	1	1	1	1	0	0	0	0	0	1	0	0	0	1	0	0	0	0	0	0	0	0	0	0	0	0	0	0	0	0
A0A5F9CYF1;G1SYV9	TLN1	Talin 1	0	266242.5;271407.16	20	20	28	8	15	25	23	35	15	10	23	18	51	42	44	45	21	38	41	45	26	24	15	30	25	14	12	26	29	17	30	29	42	29	38	27	18	38	27	35	29	27	34	32	22
A0A5F9CYP3	C1R	Complement C1r	0	53610.6	19	18	19	18	18	18	19	19	18	18	19	19	19	19	19	19	17	18	18	18	18	18	19	17	18	15	14	17	16	16	14	14	15	16	15	14	15	15	15	14	13	13	13	12	14
A0A5F9CYS1;A0A5F9DC36;A0A5F9DRE0;G1T8V6	HMBS	hydroxymethylbilane synthase	0.00094518	36212.49;39127.19;33295.38;39724.58	0	1	1	0	0	0	1	1	0	0	0	0	0	0	0	0	0	0	0	0	1	0	0	0	0	0	0	1	0	0	0	0	0	0	0	0	0	0	0	0	1	0	1	1	1
A0A5F9CYY5;G1U6T0	F5	Coagulation factor V	0	233873.56;236976.05	89	92	84	88	86	90	88	91	87	88	96	95	95	98	98	93	94	93	99	100	91	93	95	96	100	94	90	95	85	95	97	96	99	97	100	99	93	95	100	95	86	89	90	83	92
A0A5F9CZ06;A0A5F9DF79		Uncharacterized protein	0	23345.06;19781.89	2	2	2	2	2	2	2	2	2	2	2	2	2	2	2	2	2	2	2	2	2	2	2	2	2	2	2	2	2	2	2	2	2	2	2	2	2	2	2	2	2	2	2	2	2
A0A5F9CZD8;A0A5F9DFP8;G1T3H9	DSC2	Desmocollin 2	0.00188857	99753.27;97636.48;93067.86	0	1	1	0	0	0	1	1	0	0	0	1	1	1	1	1	0	0	1	1	1	0	0	0	1	0	1	1	1	1	1	1	1	1	1	1	1	1	1	1	0	1	1	0	1
A0A5F9CZI7;G1SV05	HSPA4	Heat shock protein family A (Hsp70) member 4	0	92293.86;94127.66	2	14	15	0	3	0	12	16	3	2	6	4	7	3	5	5	3	6	3	7	6	6	7	3	2	3	4	5	5	4	3	3	4	4	2	3	3	4	3	4	4	4	6	3	4
A0A5F9CZS9;A0A5F9DSW3;G1TB96	COL15A1	Collagen type XV alpha 1 chain	0	128100.41;137063.21;137080.15	5	11	12	7	5	3	10	12	6	3	4	2	7	3	3	6	6	6	3	5	5	4	5	3	2	3	4	3	4	3	3	5	4	4	4	4	6	3	0	5	4	7	6	6	4
A0A5F9CZT7;A0A5F9D938;G1T586;G1TU78		RRM domain-containing protein	0	34179.21;29369.39;38672.61;34181.17	7	9	9	5	0	1	9	9	0	0	4	3	7	5	9	5	3	3	3	3	3	3	6	3	4	2	0	7	0	0	3	4	0	3	3	3	4	4	0	3	4	3	5	0	4
A0A5F9CZV8;A0A5F9DEV8	ICE2	Annexin	0	39259.99;43591.03	2	6	8	2	0	0	4	8	2	0	1	0	2	2	6	3	0	0	0	0	0	0	2	0	0	0	0	7	1	0	0	2	0	1	0	1	0	0	0	0	0	4	0	0	0
A0A5F9CZZ9;A0A5F9DFE5;G1T168;G1TPV3;G1U0Y5		Plectin/S10 N-terminal domain-containing protein	0	24703.65;25316.1;24777.37;18897.77;17123.79	2	2	1	1	0	0	0	2	0	0	1	0	2	2	2	1	0	0	0	0	0	0	0	1	1	0	0	2	1	0	0	0	0	0	0	0	0	0	0	0	0	0	0	0	0
A0A5F9D0M6;G1SX46	CNTN1	Contactin-1	0	111315.06;112742.61	21	22	23	25	24	23	22	21	20	24	20	19	19	14	17	23	17	21	16	10	23	20	24	11	16	22	20	20	12	15	17	19	19	17	16	20	18	19	14	13	23	20	20	21	24
A0A5F9D1G8		CN hydrolase domain-containing protein	0	63291.9	12	19	19	15	14	14	20	20	11	12	14	10	12	20	20	14	11	14	19	20	3	0	0	1	3	1	0	0	0	0	1	1	0	0	0	0	0	0	0	0	12	18	19	12	19
A0A5F9D1I1;G1SSH6		Carbonyl reductase (NADPH)	0	34396.37;33993.03	0	0	0	0	0	0	0	0	0	0	1	0	0	0	0	1	0	0	1	0	1	1	0	0	0	0	0	0	0	0	0	0	0	0	0	0	0	0	0	0	0	0	0	0	0
A0A5F9D1J7;G1TT06	SELENBP1	Methanethiol oxidase	0	55362.67;52773.61	16	13	15	13	12	15	14	13	16	12	18	8	16	15	17	17	8	17	15	11	21	20	20	21	19	18	17	20	19	20	16	19	20	21	20	16	19	20	19	20	20	18	21	21	19
A0A5F9D1U1;G1T0K7	CTSS	Cathepsin S	0	31541.7;38253.35	1	0	1	1	1	1	1	1	1	1	1	1	1	0	0	1	0	1	0	0	1	1	1	0	0	1	1	1	1	1	1	1	1	1	1	1	1	1	1	0	1	1	1	1	1
A0A5F9D1W2;A0A6I8PTR5;P56201	H6PD	Hexose-6-phosphate dehydrogenase/glucose 1-dehydrogenase;Hexose-6-phosphate dehydrogenase/glucose 1-dehydrogenase;GDH/6PGL endoplasmic bifunctional protein	0	86672.21;93411.97;89279.31	19	17	20	16	15	21	18	19	14	15	19	18	20	20	22	22	18	17	23	22	22	22	20	19	26	22	22	23	24	26	22	21	19	21	22	20	17	17	21	19	19	21	19	20	20
A0A5F9D217;G1SLM4	SERPINE2	Serpin family E member 2	0	44746.16;45285.86	2	2	0	1	2	1	1	1	0	0	0	0	0	0	0	1	0	0	0	0	0	0	1	2	0	0	0	1	1	0	0	1	0	0	0	0	1	0	1	0	0	0	0	0	0
A0A5F9D229;A0A5F9DCG0;A0A5F9DFG0;A0A5F9DM32;G1SU80	NRP2	Neuropilin	0	95464.61;101850.46;100265.84;101557.27;104394.14	1	1	1	1	1	1	1	1	0	0	1	0	0	0	0	1	0	1	0	1	0	0	0	0	1	0	0	1	0	1	0	0	1	1	1	0	0	1	0	1	1	1	0	0	1
A0A5F9D234;B7NZR5	;F8	F5/8 type C domain-containing protein;Coagulation factor VIII isoform a (Predicted)	0	261181.52;265512.65	16	16	12	19	20	18	19	15	17	20	21	22	25	26	29	20	24	22	29	29	23	23	17	18	27	22	21	16	20	29	21	19	24	28	28	17	17	24	28	24	16	20	14	22	21
A0A5F9D237;G1TNZ4	PROS1	Protein S	0	75021.26;77395.95	21	22	21	21	21	24	22	22	23	24	24	24	22	23	25	22	22	21	26	25	22	24	24	21	21	17	17	20	19	19	17	19	20	20	20	17	16	18	18	18	17	18	18	17	18
A0A5F9D253;G1TD06	SERPINA7	Serpin family A member 7	0	52632.13;49912.07	3	5	6	2	2	0	8	8	0	2	5	3	1	6	4	6	3	0	10	5	3	5	0	13	12	4	0	2	12	12	8	5	4	11	11	8	3	5	11	10	8	11	10	8	10
A0A5F9D268	FUCA2	alpha-L-fucosidase	0	50064.9	7	7	7	6	6	7	6	7	7	6	7	6	7	4	7	6	6	8	5	7	6	6	6	6	5	4	5	6	5	6	5	8	7	8	6	5	8	8	8	8	5	6	6	3	6
A0A5F9D287;A0A5F9D471;G1SYJ4		phosphopyruvate hydratase	0	48502.53;54641.2;47780.67	14	16	17	14	11	12	17	17	10	11	14	11	14	12	14	15	12	17	11	14	16	15	15	13	15	14	12	16	13	16	12	15	16	14	14	11	15	14	13	17	15	13	15	13	14
A0A5F9D2H8;G1SU82	GC	Vitamin D-binding protein	0	56833.07;53948.79	43	43	43	43	43	43	42	43	41	43	43	42	43	43	43	43	43	41	42	42	41	40	42	41	42	40	38	41	38	42	40	42	40	41	42	41	40	41	40	38	34	41	38	32	39
A0A5F9D316;G1T013	ME1	Malic enzyme	0	61854.21;64150.76	10	10	8	9	7	10	8	8	9	9	11	9	9	8	7	10	9	9	9	6	7	7	8	2	2	7	6	7	0	0	7	7	8	4	4	6	9	7	7	0	8	7	7	8	7
A0A5F9D345;G1TJW3	;NONO	RRM domain-containing protein;Non-POU domain containing octamer binding	0.00276243	54084.36;43866.15	1	1	1	1	1	0	0	0	0	0	0	0	1	1	0	0	0	0	0	0	0	0	0	0	0	0	0	0	0	0	0	0	0	0	0	0	0	0	0	0	0	0	0	0	0
A0A5F9D376;A0A5F9DM70;G1SNZ3	CSE1L	Exportin-2	0.00094518	110341.54;103804.18;118177.62	1	1	0	0	0	0	0	0	0	0	0	0	1	0	1	0	0	0	0	0	0	0	0	0	0	0	0	0	0	0	0	0	0	0	0	0	0	0	0	0	0	0	0	0	0
A0A5F9D3G9;A0A5F9D8P0;G1TAC0;Q28661	;;;PROC	Vitamin K-dependent protein C;Vitamin K-dependent protein C;Vitamin K-dependent protein C;Vitamin K-dependent protein C (Fragment)	0	51148.7;55204.44;54146.14;51087.56	11	10	11	11	11	11	11	11	10	10	9	10	10	10	11	10	8	10	10	11	9	10	10	10	10	9	8	9	7	9	8	7	8	9	9	8	8	7	8	8	9	8	8	8	7
A0A5F9D3K5;G1SNC4;G1U107;P00569	;AK1;;AK1	Uncharacterized protein;Adenylate kinase isoenzyme 1;Nucleoside-diphosphate kinase;Adenylate kinase isoenzyme 1	0	47343.23;23385.82;45596.29;21637.89	1	2	3	0	0	1	3	3	0	0	2	2	2	0	0	1	2	2	1	1	2	2	3	0	0	2	2	3	1	0	2	2	1	0	0	1	2	0	0	0	2	1	2	2	2
A0A5F9D3M6;G1T3R4	ADH4	Alcohol dehydrogenase class-2 isozyme 2	0	40283.83;40253.8	0	0	0	0	1	1	1	1	0	0	1	0	0	0	0	1	0	0	0	0	0	0	0	0	0	0	0	0	0	0	0	0	0	0	0	0	0	0	0	0	0	0	0	0	0
A0A5F9D3P7;G1T0W8	FGB	Fibrinogen beta chain	0	53715.64;56507.04	49	39	42	51	45	48	43	43	46	46	51	50	55	56	53	50	55	50	53	55	48	48	33	55	56	47	51	36	56	50	57	52	48	50	51	53	50	49	49	48	45	52	44	49	50
A0A5F9D3T9;G1TRH5	CORO1C	Coronin	0	56483.45;58793.18	0	1	2	0	0	0	0	3	0	0	2	0	3	3	3	3	0	1	2	3	0	0	1	3	3	1	0	0	2	0	0	1	3	1	2	0	0	1	1	2	0	0	0	0	0
A0A5F9D441;A0A5F9DGW7;A0A5F9DRA4;G1SS49	HDHD2	Haloacid dehalogenase like hydrolase domain containing 2	0	29393.8;32981.97;32620.63;28438.73	0	1	1	0	0	0	1	1	0	0	1	0	1	0	0	1	1	1	0	0	1	1	1	0	0	1	1	1	0	0	1	1	1	1	0	1	1	1	1	0	1	1	1	1	0
A0A5F9D445;G1T332	GOT1	Aspartate aminotransferase	0	46593.36;46458.92	1	4	4	2	0	0	4	4	0	0	4	2	2	0	0	4	2	3	0	0	1	1	3	2	0	1	2	4	0	0	0	4	3	3	0	0	4	4	2	0	3	0	2	2	2
A0A5F9D483;G1T1S9	VCAM1	Ig-like domain-containing protein	0	87121.97;91712.36	23	23	21	21	20	24	23	21	17	17	22	14	15	17	19	19	16	20	14	18	21	20	18	15	20	19	16	17	13	19	17	15	19	20	21	17	19	20	20	19	19	20	21	18	19
A0A5F9D486;G1TBD0	AFP	Alpha fetoprotein	0	69089.58;68563.07	4	2	1	2	2	4	2	0	4	2	1	0	0	1	1	2	0	2	1	1	2	2	2	3	0	4	0	2	3	0	1	0	0	0	0	0	0	0	0	0	3	0	2	3	0
A0A5F9D4H9;G1TAJ3		L-lactate dehydrogenase	0	39771.22;46960.66	1	1	1	0	0	0	1	1	0	0	0	0	1	0	1	0	0	0	0	0	0	1	0	1	0	0	0	0	0	0	0	0	0	1	0	0	0	0	0	0	0	0	0	0	0
A0A5F9D4Q9;A0A5F9DPL7;G1SHX1;Q9TS84		Ubiquitin conjugating enzyme E2 L5;UBC core domain-containing protein;Ubiquitin conjugating enzyme E2 L3;Ubiquitin-carrier protein (Fragment)	0	17861.58;13990.07;23838.49;4255.88	0	1	1	0	1	0	0	1	0	1	1	1	1	1	1	1	1	1	1	0	1	1	1	0	0	1	1	1	1	1	1	1	1	1	0	1	1	1	1	1	1	1	1	1	1
A0A5F9D4S1;G1TUC8	ACTN4	Actinin alpha 4	0	73008.87;75750.12	2	8	8	1	1	2	8	8	1	1	1	1	2	1	2	4	1	3	2	0	1	1	1	2	0	1	1	3	1	1	1	2	2	1	1	1	1	1	1	2	1	1	1	1	1
A0A5F9D4Y7;G1T647	GCLM	GCS light chain	0	28049.04;42212.14	0	1	1	0	0	0	1	0	0	0	1	1	0	0	0	1	0	0	0	0	1	1	1	0	0	1	1	1	0	1	0	1	0	0	0	1	1	1	0	0	1	1	1	0	1
A0A5F9D585	MASP1	Mannan binding lectin serine peptidase 1	0	82888.2	21	21	20	22	21	22	22	22	21	21	21	21	19	22	22	22	17	21	21	22	20	20	21	15	21	17	16	18	11	15	13	14	15	16	16	10	15	17	15	14	16	14	14	11	14
A0A5F9D5J2;A0A5F9DGA9;A0A5F9DR91;G1SJZ4	OLA1	Obg like ATPase 1;Obg like ATPase 1;Obg-like ATPase 1;Obg-like ATPase 1	0	19086.21;31545.54;43404;46773.76	1	1	1	0	0	0	1	1	0	0	1	1	1	1	1	1	1	1	0	0	1	1	1	0	1	1	1	1	0	1	1	1	0	0	0	0	1	0	0	0	1	1	1	1	1
A0A5F9D603		Ig-like domain-containing protein	0	8903.03	2	2	2	2	2	2	2	2	2	2	2	2	2	2	2	2	2	2	2	2	2	2	2	2	2	2	2	2	2	2	2	2	2	2	2	2	2	2	2	2	2	2	2	2	2
A0A5F9D663;G1SGX4	;RPS16	40S ribosomal protein S16;Ribosomal protein S16	0	17926.35;19176.38	1	2	2	0	0	0	0	2	0	0	0	0	1	1	2	0	0	0	0	0	0	0	0	0	0	0	0	2	0	0	0	0	0	0	0	0	0	0	0	0	0	0	0	0	0
A0A5F9D681;A0A5F9DJC5;G1TAQ7		Nidogen 1	0	109274.02;98433.29;107891.47	11	14	15	14	12	13	15	15	9	9	12	11	11	10	14	15	9	13	13	14	15	11	9	14	13	13	7	8	12	14	9	13	13	12	11	8	12	13	11	13	13	13	14	12	14
A0A5F9D6D6;G1T2Z5	COL1A2	Collagen alpha-2(I) chain	0	113032.54;128747.92	10	14	17	14	10	13	14	17	14	12	10	14	14	7	5	12	10	13	4	5	6	9	10	7	4	6	6	12	6	4	5	10	8	10	7	6	10	8	7	9	13	9	11	11	10
A0A5F9D6U2;B7NZL9;G1TX15	APOA5	Apolipoprotein A5;Apolipoprotein AV (Predicted);Apolipoprotein A5	0	51593.24;41414.64;42531.84	0	2	1	0	1	1	1	1	0	1	0	0	1	1	0	0	1	1	0	1	1	1	1	2	3	0	1	0	3	3	4	1	2	2	0	2	1	1	1	0	0	2	2	0	2
A0A5F9D703;A0A5F9DDZ6;G1SRB7	TPP1	Tripeptidyl-peptidase 1	0.00982143	50996.16;54307.12;61310.98	0	1	1	0	2	0	0	1	1	0	1	1	0	1	1	1	0	1	2	1	0	1	1	0	2	2	0	2	2	2	1	1	2	2	2	2	2	0	2	2	2	2	1	0	0
A0A5F9D7D2;A0A5F9DRW3;G1SJM6;G1SST8	HMGN3;;HMGN3;	High mobility group nucleosomal binding domain 3;Non-histone chromosomal protein HMG-17;High mobility group nucleosomal binding domain 3;Non-histone chromosomal protein HMG-17	0	13942.62;8707.77;10621.86;9489.7	0	1	1	0	0	0	1	1	0	0	0	0	0	0	1	0	0	0	0	0	0	0	0	0	0	0	0	1	0	0	0	0	0	0	0	0	0	0	0	0	0	0	0	0	0
A0A5F9D7N6		Nucleophosmin	0	25516.9	1	0	0	0	0	0	0	0	0	0	0	0	1	1	1	0	0	0	0	0	0	0	0	0	1	0	0	1	0	0	0	0	0	0	0	0	0	0	0	0	0	0	0	0	0
A0A5F9D7W9;G1SHX8	VCAN	Versican	0	265430;370601.33	4	18	20	3	0	4	19	19	2	0	2	0	2	0	4	0	0	3	0	0	0	0	4	2	2	0	0	4	2	0	0	3	0	3	2	0	4	0	0	0	0	2	0	0	0
A0A5F9D8K0;G1T1V0	KRT10	Keratin 10	0	59919.98;56342.47	13	19	20	7	11	17	15	20	18	12	10	9	16	9	16	15	8	13	11	17	18	13	15	8	10	8	8	13	6	7	5	7	19	9	3	13	12	8	9	13	4	21	13	4	9
A0A5F9D8U1		Retinoic acid receptor responder protein 2	0	18844.8	4	4	2	4	3	4	4	3	4	3	4	4	3	4	4	4	3	4	4	4	2	4	4	3	4	2	3	4	3	4	3	4	4	4	4	4	4	4	4	4	3	4	4	2	4
A0A5F9D9E9		argininosuccinate synthase	0	37784.4	0	0	0	0	0	0	0	0	0	0	3	0	0	0	0	3	0	0	0	0	0	0	0	0	0	0	0	0	0	0	0	0	0	0	0	0	0	0	0	0	0	0	0	0	0
A0A5F9D9N0;A0A5F9DHU0;A0A5F9DU78;G1U6H0	CANX	Calnexin	0	63324.14;63327.18;67757.58;71178.35	3	2	2	1	1	1	2	2	0	0	1	1	3	2	2	2	1	1	2	2	1	2	1	1	2	1	1	2	2	1	0	2	2	2	2	0	0	2	2	2	1	1	1	2	1
A0A5F9D9N2;G1TLE4	GNB2	G protein subunit beta 2	0	48078.05;37331.03	1	1	3	0	1	1	2	3	0	0	0	0	2	1	3	1	1	2	1	2	1	1	1	1	1	1	1	2	0	0	1	1	1	1	1	1	1	1	1	1	0	0	1	0	2
A0A5F9D9P8	ACE	Angiotensin-converting enzyme	0	84022.7	1	1	1	0	0	1	1	1	0	0	0	0	0	0	0	0	0	0	0	0	1	1	0	1	0	1	0	1	0	0	0	0	0	0	0	0	0	0	0	0	0	0	0	0	0
A0A5F9D9X3	POSTN	Periostin	0	89331.2	1	1	1	1	1	1	1	1	1	1	1	1	1	1	1	1	1	1	1	1	1	1	1	1	1	1	1	1	1	1	1	1	1	1	1	1	1	1	1	1	1	1	1	1	1
A0A5F9D9Z9;G1T237	SLC25A3	Phosphate carrier protein, mitochondrial;Phosphate carrier protein, mitochondrial	0.00276243	39975.7;39899.66	0	0	0	0	0	0	0	0	0	0	0	0	0	0	0	0	0	0	0	0	0	0	0	0	0	0	0	0	0	0	0	1	0	0	0	0	1	0	0	0	0	0	0	0	0
A0A5F9DA41		Insulin-like growth factor-binding protein 2	0	33538.7	9	10	10	10	10	10	10	10	9	9	9	9	10	9	8	10	9	10	7	10	10	10	10	9	10	9	7	10	9	9	9	9	7	8	9	6	8	7	8	8	8	6	10	6	8
A0A5F9DAC7		Ig-like domain-containing protein	0	15142.9	3	3	3	3	3	3	3	3	3	3	3	3	3	3	3	3	3	3	3	3	2	2	2	0	2	2	2	2	1	2	2	2	2	2	2	2	2	2	2	2	2	1	1	2	1
A0A5F9DAE3;A0A5F9DVG7;G1T7N7;P07468		Mammalian defensins domain-containing protein;Mammalian defensins domain-containing protein;Mammalian defensins domain-containing protein;Corticostatin-2	0	13681.06;16418.21;13695.06;4075.93	1	3	3	1	0	2	2	3	0	0	0	0	2	1	0	1	0	0	0	0	0	0	1	0	0	0	0	0	0	0	0	0	0	0	0	0	0	0	0	0	0	0	0	0	0
A0A5F9DAQ2;G1T8T9	NIBAN1	Niban apoptosis regulator 1	0	89886.51;89567.99	2	2	2	2	2	2	1	2	2	2	2	2	2	1	0	2	2	2	0	0	2	2	2	1	1	2	2	2	0	1	2	1	2	0	0	1	1	1	1	1	2	2	2	2	2
A0A5F9DAX3;G1STI3	KHDRBS1	KH RNA binding domain containing, signal transduction associated 1;KH RNA binding domain containing, signal transduction associated 1	0	44081.5;48281.43	1	1	1	0	0	0	0	0	0	0	1	0	1	1	0	1	0	0	0	0	0	0	0	0	0	0	0	0	0	0	0	0	0	0	0	0	0	0	0	0	0	0	1	0	0
A0A5F9DB17;A0A5F9DSH1;G1SIL8	GMPR2	GMP reductase	0.00094518	38614.28;34776.94;34217.09	0	1	1	0	0	0	1	1	0	0	0	0	1	0	0	1	1	1	0	0	1	1	1	0	0	0	0	0	0	0	1	1	0	0	0	0	0	0	0	0	0	0	0	1	0
A0A5F9DB70;G1SND0	QSOX1	Sulfhydryl oxidase	0	65431.17;77693.15	19	15	12	19	17	18	16	15	16	15	15	17	17	14	18	17	17	17	13	16	17	17	16	17	17	17	17	16	14	14	13	17	17	18	17	13	17	16	18	18	15	16	16	17	15
A0A5F9DB73;A0A5F9DJY7;G1U461	PCSK9	Proprotein convertase subtilisin/kexin type 9	0	72997.07;73293.26;71218.79	3	0	1	12	13	2	2	1	14	13	15	14	13	14	11	14	14	14	13	12	13	13	14	9	12	10	12	14	7	8	12	11	14	14	14	10	10	11	12	11	10	9	9	9	10
A0A5F9DB98		Ig-like domain-containing protein	0	46899	5	5	5	5	5	5	5	5	5	5	0	0	0	0	0	0	0	0	0	0	5	5	5	3	5	5	4	5	4	5	0	0	0	0	0	0	0	0	0	0	5	5	5	4	4
A0A5F9DB99;G1T2M9;G1T2N1;P36233	SPARC	SPARC;SPARC;SPARC;SPARC (Fragment)	0	35753.56;34810.43;35910.64;31141.29	4	5	5	3	4	3	5	5	5	4	5	2	3	0	0	5	2	5	0	0	3	1	5	2	0	3	2	4	1	0	0	2	3	2	0	0	2	3	3	0	2	3	3	2	3
A0A5F9DBB4;G1SNX5	ILF2	Interleukin enhancer binding factor 2	0	43062.13;44898.19	3	12	12	3	2	3	10	11	2	2	3	3	4	5	5	6	2	3	2	5	4	3	3	4	5	1	3	4	6	7	2	6	4	6	8	1	6	6	7	8	1	4	4	1	5
A0A5F9DBJ1	GSN	Gelsolin	0	90588.7	2	2	2	2	2	2	2	2	2	2	2	2	2	2	2	2	2	2	2	2	2	2	2	2	2	2	2	2	2	2	2	2	2	2	2	2	2	2	2	2	2	2	2	2	2
A0A5F9DBQ8;G1SR65	MPO	Myeloperoxidase	0	81830.35;77696.5	1	5	6	0	0	0	4	6	0	0	0	0	0	0	0	0	0	0	0	0	0	0	1	0	0	0	0	0	0	0	0	1	0	0	0	0	0	0	0	0	0	0	0	0	0
A0A5F9DBT5;G1U5G9		Peptidase S1 domain-containing protein;Coagulation factor VII	0	65560.61;40461.75	4	4	2	6	5	7	4	4	5	5	5	7	4	6	6	5	6	7	7	7	4	5	5	5	6	4	5	5	5	6	5	5	6	6	6	5	4	6	6	5	6	7	7	5	6
A0A5F9DC04;G1TBD5;P23775	SERPINA6	Serpin family A member 6;Serpin family A member 6;Corticosteroid-binding globulin	0	43411.61;49718.07;42326.41	14	14	14	15	14	15	14	15	14	15	15	15	14	12	13	15	15	15	13	10	15	15	15	14	13	15	15	15	13	15	13	15	15	15	14	15	15	15	14	14	15	14	14	14	14
A0A5F9DC09;G1TCQ2		Fatty acid-binding protein, liver;Fatty acid-binding protein, liver	0	21318;14121.32	0	0	0	0	0	0	0	0	0	0	3	0	0	0	0	3	0	0	0	0	0	0	0	0	0	0	0	0	0	0	0	0	0	0	0	0	0	0	0	0	1	0	0	0	0
A0A5F9DC47	SNRPE	Small nuclear ribonucleoprotein E	0	10803.6	0	0	1	0	0	0	1	1	0	0	0	0	1	1	1	0	0	0	0	0	0	0	0	0	1	0	0	1	0	1	0	1	1	1	1	0	0	0	1	1	0	0	0	0	0
A0A5F9DCD4;G1TBL6	CLTC	Clathrin heavy chain	0	192385.55;192031.1	4	4	5	0	1	0	4	5	0	0	0	0	4	3	4	4	0	4	1	2	0	0	2	2	1	1	0	4	2	0	0	3	3	2	3	1	0	3	2	2	3	2	0	1	1
A0A5F9DCE0;P02624	;PVALB	Parvalbumin;Parvalbumin alpha	0	21153.21;12064.76	2	0	2	0	0	2	0	2	0	0	2	0	3	0	0	2	0	3	0	0	2	0	0	0	0	2	0	0	0	0	2	0	0	0	0	3	0	0	0	0	2	0	0	3	0
A0A5F9DCM2;A0A5F9DNW2;G1T0C1;G1TII0	RPL15;;RPL15;	Ribosomal protein L15	0	24203.17;33996.28;24146.07;23280.08	1	1	1	1	1	0	0	1	0	0	0	0	1	1	1	1	0	0	0	0	0	0	1	0	0	0	0	1	0	0	0	0	0	0	0	0	0	0	0	0	0	0	0	0	0
A0A5F9DCQ7;G1SIJ9	JAG1	Delta-like protein	0	127923.07;133696.52	0	1	1	0	0	0	1	1	0	0	0	0	0	0	0	0	0	0	0	0	0	0	0	0	0	0	0	0	0	0	0	1	0	0	0	0	0	0	0	0	0	0	0	0	0
A0A5F9DCZ5;A0A5F9DFE9	USP36	Ubiquitin specific peptidase 36	0	27311.34;28877.25	1	1	2	2	2	1	1	2	1	2	1	0	1	0	0	1	1	0	0	0	0	0	0	0	0	0	0	1	0	0	0	0	0	0	0	0	0	0	0	0	0	0	0	0	0
A0A5F9DDA1;A0A5F9DMX0	SHBG	Sex hormone-binding globulin	0	31479.8;32579.3	2	2	1	2	2	2	1	1	1	1	2	2	1	1	2	1	1	1	1	1	1	1	1	1	1	2	1	1	1	2	1	1	1	2	1	1	1	1	1	1	1	1	1	1	1
A0A5F9DDC1	SCEL	Sciellin	0.00276243	88417.4	0	0	1	1	1	1	1	1	0	0	1	0	1	0	1	0	1	1	1	1	0	1	1	0	0	0	1	0	0	0	0	1	0	0	0	0	0	0	0	0	0	0	0	0	0
A0A5F9DDH1;G1T280	TIMD4	T cell immunoglobulin and mucin domain containing 4	0	37456.8;40431.08	1	1	1	1	1	1	1	1	1	1	1	1	1	1	1	1	1	1	1	1	1	1	1	1	1	1	1	1	0	1	0	1	1	1	1	0	1	1	1	1	0	1	1	0	1
A0A5F9DDW4;G1TUG6	PKHD1L1	PKHD1 like 1	0.00276243	461455.28;464833.04	0	2	1	1	0	0	1	2	0	0	0	0	0	0	0	0	0	0	0	0	0	0	0	0	0	0	0	0	0	0	0	0	0	0	0	0	0	0	0	0	0	0	0	0	0
A0A5F9DE89	AFM	Afamin	0	68483.4	30	30	30	31	30	31	30	31	30	30	30	29	29	28	27	30	29	31	27	25	28	28	29	22	26	23	21	27	22	22	21	23	24	24	25	18	26	22	22	23	26	22	25	21	23
A0A5F9DEB0;G1SCY4		F-actin-capping protein subunit alpha	0.00276243	31293.37;33006.93	0	1	1	0	0	0	1	1	0	0	1	0	0	0	0	1	0	0	0	0	0	0	0	0	0	0	0	0	0	0	0	1	0	0	0	1	0	0	0	0	0	0	0	0	0
A0A5F9DEG0;G1SJG0	LOX	Lysyl oxidase homolog	0	47306.56;45665.67	1	2	3	1	1	0	2	2	1	1	1	1	2	1	0	1	1	1	0	0	1	1	1	1	1	1	1	1	1	2	1	1	1	2	2	1	1	1	2	2	1	1	2	1	1
A0A5F9DEL1		Ig-like domain-containing protein	0	14502.6	2	2	2	2	2	2	2	2	2	2	2	2	2	2	2	2	2	2	2	2	2	2	2	2	2	2	2	2	2	2	2	2	2	2	2	2	2	2	2	2	2	2	2	2	2
A0A5F9DEN1;G1TF67	CORO1A	Coronin	0	47749.62;48906.03	2	9	9	1	0	1	7	8	2	1	2	3	6	5	6	5	2	4	5	5	2	4	2	3	2	2	1	2	5	4	3	5	6	3	5	3	3	6	2	4	0	5	6	3	6
A0A5F9DF66;G1TXT0;P31097	SPP1	Osteopontin	0	33518.43;35124.12;35172.18	0	1	1	0	1	1	1	1	0	1	1	1	2	1	1	2	2	2	2	2	2	2	0	1	1	0	1	0	1	1	1	0	1	2	1	2	1	1	1	1	2	2	2	1	2
A0A5F9DF82	C1QB	Complement C1q B chain	0	30391.5	7	7	7	8	7	7	7	7	7	7	7	7	7	7	7	7	7	7	7	7	7	7	6	7	5	6	7	7	6	6	6	7	7	6	7	4	7	8	8	7	7	7	6	7	6
A0A5F9DFI8;Q45GR2	SERPINF2;	Serpin domain-containing protein;Alpha-2-plasmin inhibitor	0	55217.53;54718.93	29	29	29	29	29	29	29	30	31	29	31	31	30	31	30	30	30	30	32	31	31	32	30	34	35	32	31	32	33	34	35	32	32	32	32	32	32	32	32	32	30	31	32	32	32
A0A5F9DFM1;G1TX94	MATR3	RRM domain-containing protein;Matrin 3	0	88357.96;94592.26	2	1	0	0	0	0	0	1	0	0	0	0	2	0	2	0	0	0	0	0	0	0	0	0	0	0	0	0	0	0	0	0	0	0	0	0	0	0	0	0	0	0	0	0	0
A0A5F9DG66	PTX3	Pentraxin 3	0	39741.9	0	1	2	0	0	0	1	2	0	0	0	0	0	0	0	0	0	0	0	0	0	0	0	0	0	0	0	0	0	0	0	0	0	0	0	0	0	0	0	0	0	0	0	0	0
A0A5F9DGD4;G1SHI0	ACAA1	Acetyl-CoA acyltransferase 1	0	36901.64;40941.24	2	0	0	2	0	0	1	0	1	0	3	2	4	0	4	3	0	1	0	4	4	3	3	0	1	2	2	2	0	0	1	4	4	4	3	0	4	4	4	4	3	1	3	3	2
A0A5F9DGE4	C1R	Complement C1r	0	80118.8	7	7	6	7	7	7	7	7	6	7	6	7	7	6	7	7	6	7	7	7	6	6	5	6	6	7	5	6	5	6	5	6	6	6	6	7	7	5	6	7	6	6	6	6	6
A0A5F9DGL1		Carbonyl reductase (NADPH)	0	34418.3	0	1	1	0	1	0	1	1	0	0	0	1	0	0	0	0	1	0	0	0	1	1	1	0	0	1	1	1	0	0	1	1	1	0	0	1	1	0	0	0	1	1	1	1	1
A0A5F9DGN7;G1SYW6	ANTXR1	ANTXR cell adhesion molecule 1	0	64767.58;62626.78	3	2	3	3	3	3	3	3	3	3	3	2	3	2	0	3	3	3	3	0	3	3	3	0	1	3	2	3	0	2	1	2	3	1	0	2	1	3	2	1	1	3	3	3	2
A0A5F9DHB6;G1SJC1	MRC1	Mannose receptor C-type 1	0	161605.69;165775.35	3	3	3	3	3	4	1	2	4	3	3	2	3	2	3	3	2	3	3	3	3	3	3	4	3	3	3	3	3	3	3	3	3	3	4	3	2	3	3	3	3	3	3	4	3
A0A5F9DHJ3;G1TUP1	PDCD6	Programmed cell death 6	0	13971.63;21881.48	1	1	1	0	0	0	1	1	0	0	0	1	0	1	1	0	0	0	1	1	0	0	0	1	1	0	0	0	0	0	0	0	0	1	1	0	0	0	1	1	0	0	1	0	0
A0A5F9DHK7;A0A5S8H0W0;P47845	LGALS3	Galectin;Galectin;Galectin-3	0	30580.64;26945.51;25501.65	1	5	5	0	0	3	5	5	2	0	4	2	3	4	5	5	4	3	3	5	4	3	2	4	5	4	3	2	5	4	3	4	3	4	5	3	4	5	5	5	2	5	5	3	5
A0A5F9DHL6;A0A5F9DMN6;A0A5F9DQ46;A0A5F9DW94;G1T721	TDRD3	Tudor domain-containing protein 3	0	78207.63;80724.41;78654.14;82550.66;83230.18	1	1	1	1	1	1	1	1	1	1	1	1	1	1	1	1	1	1	1	1	1	1	1	1	1	0	1	1	0	1	1	1	1	1	1	1	1	1	1	1	1	1	1	1	1
A0A5F9DHZ3;G1T524		ADP/ATP translocase	0	27876.52;32941.28	2	1	1	0	0	0	0	0	0	0	0	0	2	0	1	0	0	0	0	1	0	0	0	1	0	0	0	1	0	0	0	0	0	0	0	0	0	0	0	0	0	0	0	0	0
A0A5F9DI38	HNRNPAB	Heterogeneous nuclear ribonucleoprotein A/B	0	28897.6	1	7	8	0	0	0	7	8	0	0	0	1	3	2	3	1	0	2	1	1	1	1	2	1	3	0	1	2	2	2	0	1	0	3	1	0	1	2	4	1	0	3	3	0	1
A0A5F9DI97		Alpha-2-macroglobulin	0	122188	12	12	12	9	9	11	11	12	9	7	12	12	13	13	11	12	12	13	13	13	7	8	8	8	8	8	9	8	8	8	8	8	8	8	8	7	8	8	8	8	12	11	11	13	11
A0A5F9DIE2;G1T3G7	DSC3	Desmocollin 3	0	91882.41;99327.8	1	3	3	3	3	3	3	2	3	2	2	3	3	0	0	2	0	2	0	0	1	1	1	0	0	0	0	1	0	0	0	0	0	0	0	1	0	0	0	0	0	0	0	0	0
A0A5F9DIH2	PON1	Paraoxonase	0	40000.7	2	2	2	1	1	2	2	2	1	1	2	2	2	2	2	2	2	2	2	2	2	2	2	2	2	2	2	2	2	2	2	2	2	2	2	2	2	2	2	2	2	2	2	1	2
A0A5F9DJ89;G1U8R2		2-iminobutanoate/2-iminopropanoate deaminase	0	14449.66;14473.77	0	3	3	0	0	1	2	3	0	0	2	2	2	0	1	3	0	2	0	0	2	2	2	0	0	2	2	2	1	1	1	2	2	1	1	2	2	1	1	1	2	2	2	2	1
A0A5F9DJG6	AOC3	Amine oxidase	0	84089.9	24	24	24	20	24	24	26	25	20	22	23	25	21	24	24	23	24	24	24	25	24	24	24	22	25	20	22	22	22	26	25	27	27	27	27	24	26	26	26	27	23	24	26	22	25
A0A5F9DJR0;G1SXD0	PLA1A	Phospholipase A1 member A	0	48242.72;50065.99	4	4	2	5	3	4	5	3	3	3	2	3	4	6	7	3	6	5	6	6	3	5	4	6	7	1	4	3	3	4	3	2	2	5	2	2	3	2	3	2	2	2	3	1	3
A0A5F9DJT8;G1SVR4		C-type lectin domain-containing protein	0	39410.77;36321.41	4	5	4	4	5	5	5	4	5	5	5	5	4	5	5	4	5	4	5	5	5	5	5	3	5	4	4	5	3	4	4	5	4	4	4	2	4	4	4	4	4	4	4	4	3
A0A5F9DJY1;G1SIF2	PCK2	phosphoenolpyruvate carboxykinase (GTP)	0	47607.66;70619.82	0	0	0	0	0	0	0	0	0	0	0	0	0	0	0	0	0	0	0	0	0	0	0	0	0	0	0	0	0	0	0	1	1	1	1	0	1	1	1	1	1	1	1	1	0
A0A5F9DJZ2;G1TB49	NAXE;APOA1BP	NAD(P)HX epimerase;NAD(P)H-hydrate epimerase	0	26131.05;33432.6	0	1	1	0	0	0	1	1	0	0	0	0	0	0	0	0	0	0	0	0	0	0	1	0	0	1	0	1	0	0	0	1	0	0	0	0	0	0	0	0	0	0	0	0	0
A0A5F9DK69;A0A5F9DMN7;G1TY33		aldehyde oxidase	0	148707.11;147003.87;147694.72	0	1	1	0	0	1	1	1	0	0	0	0	0	1	1	0	0	0	1	1	1	0	1	0	1	0	1	0	0	1	1	1	1	1	1	0	0	1	1	1	0	1	1	0	1
A0A5F9DK70;G1T6G4	TBC1D32	TBC1 domain family member 32	0	140346.61;135658.25	1	2	2	2	1	2	2	2	1	1	2	1	2	2	2	2	2	2	2	2	2	2	2	2	2	1	2	1	2	2	0	0	1	1	2	1	1	2	1	2	1	2	1	2	1
A0A5F9DKI8		Actin beta	0	39999.8	2	2	2	2	2	2	2	2	2	2	2	2	2	2	2	2	2	2	2	2	2	2	2	2	2	2	2	2	2	2	2	2	2	2	2	2	2	2	2	2	2	2	2	2	2
A0A5F9DKY4;G1SGC2;G1SUJ3;O62695	;;;H2AZ2	Histone H2A;Histone H2A;Histone H2A;Histone H2A.V	0	13111.04;13401.6;13636.81;13480.63	1	1	1	0	1	0	1	1	0	0	0	0	1	1	0	0	0	0	0	0	0	0	0	0	0	0	0	0	0	0	0	0	0	1	0	0	0	0	0	0	0	0	0	0	0
A0A5F9DLC0;G1SVY8		creatine kinase	0	47543.93;44097.95	6	8	9	4	5	6	9	6	2	0	8	9	11	9	10	10	9	10	10	9	9	7	9	5	3	4	0	8	6	0	8	6	9	5	9	4	5	8	4	8	7	4	8	6	4
A0A5F9DLC9	KNG1	Kininogen 1	0	43340.1	1	1	1	1	1	1	1	1	1	1	1	1	1	1	1	1	1	1	1	1	1	1	1	1	1	1	1	1	1	1	1	1	1	1	1	1	1	1	1	1	1	1	1	1	1
A0A5F9DLF3	LCP1	Lymphocyte cytosolic protein 1	0	68260.3	0	1	1	0	1	1	1	1	0	0	1	0	1	0	0	1	1	1	1	1	1	1	1	1	1	1	1	1	1	1	1	1	1	1	1	1	1	1	1	1	0	1	1	1	1
A0A5F9DLG2		CN hydrolase domain-containing protein	0	52087.2	1	1	1	1	1	1	1	1	1	1	1	1	1	1	1	1	1	1	1	1	1	1	1	1	1	1	1	1	1	1	1	1	1	1	1	1	1	1	1	1	1	1	1	1	1
A0A5F9DLR9;G1U6H6	FHL1	Four and a half LIM domains 1	0	34422.47;34985.35	0	1	5	0	0	0	3	5	0	0	2	0	5	1	0	4	0	3	1	0	0	0	4	0	0	0	0	2	0	0	1	2	0	0	0	0	1	0	0	0	2	0	0	0	0
A0A5F9DM35;A0A5S8H548;P11611;P67777	;;PPP2CB;PPP2CA	Serine/threonine-protein phosphatase;Serine/threonine-protein phosphatase;Serine/threonine-protein phosphatase 2A catalytic subunit beta isoform;Serine/threonine-protein phosphatase 2A catalytic subunit alpha isoform	0.00094518	40111.38;34509.08;35605.13;35594.19	0	1	2	0	0	0	1	2	0	0	0	0	1	0	0	1	1	0	0	0	0	0	0	0	0	0	0	0	0	0	0	0	0	0	0	0	0	0	0	0	0	0	0	0	0
A0A5F9DMJ6		Tektin	0.00094518	33611.2	1	1	1	1	1	1	1	1	0	1	1	1	1	1	1	1	1	1	1	1	1	1	1	0	1	1	1	1	1	1	1	1	1	1	1	1	1	1	1	1	1	1	1	0	1
A0A5F9DMU6	ITIH3	Inter-alpha-trypsin inhibitor heavy chain H3	0	98473.1	1	1	1	0	1	1	1	1	0	1	1	1	1	1	1	1	1	1	1	1	1	1	1	1	1	1	0	1	1	1	1	1	1	1	1	1	1	1	1	1	1	0	1	0	0
A0A5F9DN85;G1SVP6;G1TGN3;G1TMN0;G1TUJ8;G1TXN5;G1U2G1;G1U2Q4	;H2AC6;H2AC12;H2AC7;H2AC13;;H2AJ;	Histone H2A	0	13906.25;14105.46;16297.11;14135.49;14091.48;15851.36;13989.38;14119.49	4	4	4	2	2	3	4	4	1	2	2	1	4	4	4	3	3	2	2	2	2	1	3	3	3	2	0	4	3	0	0	0	3	0	0	0	2	1	0	2	1	0	2	0	0
A0A5F9DNF9;G1U2R2	NPEPPS	Aminopeptidase	0	101761.5;103423.44	2	5	6	0	0	0	5	6	0	0	3	3	4	0	2	4	1	4	1	2	3	3	3	0	3	1	2	4	2	2	2	1	2	3	2	1	3	3	3	1	2	3	2	2	2
A0A5F9DNI2;A0A5F9DQI6;G1SZ00	CSRP1	Cysteine and glycine rich protein 1	0	16417.74;19543.28;25243.89	0	1	1	0	0	1	1	1	0	0	1	1	1	1	1	1	1	1	1	1	1	1	1	0	0	0	0	1	0	0	1	1	0	0	0	0	0	1	0	1	1	1	1	1	1
A0A5F9DNN9	CLIC4	Chloride intracellular channel protein	0.00276243	36391.5	0	1	1	0	0	0	1	1	0	0	0	0	0	0	1	0	0	0	0	0	0	0	1	0	0	0	0	1	0	0	0	0	0	0	0	0	1	0	0	0	0	0	0	0	0
A0A5F9DNQ6;P18055;P80290		Metallothionein-2A;Metallothionein-2A;Metallothionein-2C	0	15286.09;6083.17;6113.2	0	0	1	0	0	0	0	1	0	0	1	0	0	0	0	1	0	0	0	0	0	0	0	0	0	0	0	0	0	0	0	0	0	0	0	0	0	0	0	0	0	0	0	0	0
A0A5F9DNV8;G1STX5	IL6ST	Interleukin 6 signal transducer	0	96101.61;103589.78	9	9	9	9	9	8	9	9	9	8	8	7	9	9	9	9	9	8	8	8	7	9	8	5	9	7	7	8	5	8	6	8	9	9	7	6	9	8	9	8	7	8	7	7	9
A0A5F9DP43;G1TAF2		C-type lectin domain-containing protein	0	24687.36;19531.92	0	0	0	0	2	1	1	1	0	2	1	1	1	0	0	1	1	1	0	0	1	0	0	1	0	2	0	0	1	1	1	2	1	0	0	1	1	1	0	0	1	1	1	1	1
A0A5F9DPI3;G1TEM1	ACTN2	Actinin alpha 2	0	103804.76;103710.58	2	2	1	2	1	1	3	2	0	0	0	1	1	1	1	2	2	1	1	1	1	1	2	2	1	1	1	2	1	0	1	1	1	1	1	2	1	1	0	1	1	1	2	2	1
A0A5F9DPL1	LDHB	L-lactate dehydrogenase	0	36578.4	11	13	12	6	5	7	12	12	7	5	10	12	12	11	11	11	12	12	11	9	12	11	13	12	6	11	10	12	8	6	10	12	12	9	9	12	12	10	8	9	10	12	12	11	11
A0A5F9DPY3;G1U2E6	PHB2	Prohibitin	0.00094518	29723.32;33296.38	1	1	0	0	0	0	0	0	0	0	0	0	1	1	1	0	0	0	0	0	0	0	0	0	0	0	0	0	0	0	0	0	0	0	0	0	0	0	0	0	0	0	0	0	0
A0A5F9DQ59;A0A5F9DRQ6;G1SQP9	COMT	Catechol O-methyltransferase	0	29957.85;29891.69;29892.78	0	2	2	0	0	0	1	2	0	0	2	1	2	0	1	2	2	1	0	0	0	2	1	1	0	1	1	2	0	0	1	1	0	0	0	0	1	0	0	0	1	2	1	0	1
A0A5F9DQ60		Selectin P ligand	0.00722022	49078.8	1	0	0	0	0	0	1	1	1	0	1	1	1	0	1	1	0	1	0	0	1	1	1	0	1	1	0	1	0	0	1	1	1	1	1	1	0	1	0	1	1	1	0	1	0
A0A5F9DQG5;G1SEW2	LUZP1	Leucine zipper protein 1	0	110829.02;122190.63	1	1	1	1	1	1	1	1	1	1	1	1	1	1	1	1	1	1	1	1	1	1	1	1	1	1	1	1	1	1	1	1	1	1	1	1	1	1	1	1	1	1	1	1	1
A0A5F9DQL3;G1SVP7	GSTO1	Glutathione S-transferase omega	0	31880.09;27643.06	1	4	2	0	0	1	3	3	0	0	5	1	3	1	0	5	2	3	1	0	4	4	3	0	0	5	3	4	0	0	3	5	4	0	0	3	2	1	0	0	4	2	3	4	2
A0A5F9DQW2;G1T235	PSMB6	Proteasome subunit beta;proteasome endopeptidase complex	0	22781.67;36603.01	3	4	3	3	3	3	3	4	3	3	3	4	3	4	4	3	3	4	4	3	3	4	3	3	4	3	3	4	4	4	3	3	3	3	3	3	3	3	4	3	3	3	3	3	3
A0A5F9DR45;G1SGF8	C6	Complement component C6	0	101487.22;101457.22	38	38	38	36	36	37	38	39	34	30	37	36	36	37	37	35	36	38	36	36	33	34	34	31	34	29	27	30	24	31	29	28	28	27	28	29	27	28	29	28	26	27	27	25	26
A0A5F9DRS0;G1SYD6;U3KNJ6	LMNA	Lamin A/C	0	70596.73;78683.02;74061.46	0	12	14	0	0	0	11	14	0	1	3	0	1	0	8	2	0	0	0	1	0	3	4	3	4	2	0	9	2	3	0	0	3	3	4	0	3	4	3	3	0	3	4	0	4
A0A5F9DRU0	ACTN1	Actinin alpha 1	0	112139	7	28	31	0	3	10	27	30	9	2	8	11	28	17	20	18	8	18	18	18	14	6	11	12	6	7	4	14	12	3	5	10	23	10	14	2	8	17	7	9	13	8	18	12	7
A0A5F9DS50;G1T7G7	C1S	Complement C1s	0	72209.51;77004.8	21	21	21	20	18	20	21	21	19	19	20	19	17	21	22	21	19	21	19	21	19	20	19	18	18	16	18	18	17	17	16	17	17	16	17	17	16	16	17	16	16	15	16	17	16
A0A5F9DS95		Carboxylic ester hydrolase	0	47474.8	1	2	2	3	2	3	3	2	2	2	3	3	2	1	1	3	1	1	1	1	2	2	2	2	1	2	2	2	2	2	2	3	2	2	2	1	2	2	2	2	3	3	3	2	3
A0A5F9DSQ0;G1T1B8		Transglutaminase C-terminal domain-containing protein	0	35341.87;29376.74	16	15	14	16	15	16	14	15	15	15	15	15	16	15	15	16	15	15	15	15	16	15	16	14	14	15	15	14	14	12	15	15	15	13	12	15	14	12	14	13	16	15	14	16	13
A0A5F9DSS0;G1TNC5		Ig-like domain-containing protein	0	16796.9;16766.82	2	2	2	2	2	2	2	2	2	2	1	2	2	2	2	2	2	2	2	2	2	2	2	2	2	2	2	2	2	2	2	2	2	2	2	1	2	2	2	2	2	2	2	2	2
A0A5F9DSX4;G1T8L2	COL5A2	Collagen type V alpha 2 chain	0.00094518	107181.98;145597	0	1	1	0	0	0	1	1	0	0	0	0	0	0	0	0	0	0	0	0	0	0	0	1	1	0	0	0	0	0	0	0	0	0	0	0	0	0	0	0	0	0	0	0	0
A0A5F9DT74		C-type lectin domain-containing protein	0	41892.3	0	1	1	0	0	0	1	1	0	0	0	0	0	0	0	0	0	0	0	0	0	0	0	0	0	0	0	1	0	0	0	0	0	0	0	0	0	0	0	0	0	0	0	0	0
A0A5F9DTE8	HPD	4-hydroxyphenylpyruvate dioxygenase	0	44827.1	5	3	3	8	9	5	3	3	9	7	12	3	2	5	13	13	0	4	7	12	1	4	5	2	3	0	0	6	0	2	0	12	13	13	11	1	13	13	13	12	4	2	3	4	1
A0A5F9DTK5		ADAM cysteine-rich domain-containing protein	0	46252.1	7	6	6	7	7	6	6	6	8	8	7	7	7	6	6	7	6	7	4	6	5	5	5	5	6	4	5	5	4	3	4	4	8	6	5	3	5	5	5	5	4	4	5	4	4
A0A5F9DUH1		Alpha-carbonic anhydrase domain-containing protein	0	9679.44	2	2	2	2	2	2	2	2	2	2	2	2	2	2	2	2	2	2	2	2	2	2	2	2	2	2	2	2	2	2	2	2	2	2	2	2	2	2	2	2	2	2	2	2	2
A0A5F9DUX5;G1TCM9	SH3BGRL3	SH3 domain binding glutamate rich protein like 3;SH3 domain-binding glutamic acid-rich-like protein	0	9236.38;10437.71	0	1	1	0	1	0	1	1	1	0	1	1	1	1	1	1	1	1	0	1	1	1	1	1	0	1	1	1	0	0	0	1	1	0	0	0	0	0	1	0	1	0	1	1	1
A0A5F9DV00	PAFAH1B2	Platelet activating factor acetylhydrolase 1b catalytic subunit 2	0	25569.3	2	2	2	0	0	0	1	2	0	0	2	2	2	1	2	2	2	2	1	1	1	1	2	1	1	1	2	2	1	1	1	1	1	0	0	1	1	2	0	0	2	1	1	1	2
A0A5F9DVA6;G1SFL7;Q95KM3;Q9XT99		Sulfotransferase	0	38768.6;34163.42;34193.44;33841.04	0	0	0	0	0	0	0	0	0	0	2	0	0	0	0	2	0	0	0	0	0	0	0	0	0	0	0	0	0	0	0	1	1	1	0	0	1	1	0	0	0	0	0	0	0
A0A5F9DVF4;G1U8Q5		Ig-like domain-containing protein	0	17677.91;20007.34	1	1	1	1	1	1	1	1	1	1	1	1	1	1	1	1	1	1	1	1	1	1	1	1	0	0	0	0	0	1	0	1	1	1	1	0	1	1	0	1	1	1	1	1	1
A0A5F9DVF5	ADH4	Alcohol dehydrogenase class-2 isozyme 2	0	40351.8	0	0	1	1	0	0	1	1	3	2	5	1	1	0	2	6	1	1	2	0	0	1	0	1	0	1	1	2	1	0	0	4	2	1	1	0	4	2	1	0	0	1	1	2	0
A0A5S8H274;Q08863	GSTA5;	Glutathione S-transferase;Glutathione S-transferase alpha I	0	27038.69;25691.1	0	1	1	0	0	2	0	0	1	0	5	0	0	0	0	5	0	2	0	0	0	0	0	0	0	0	0	1	0	0	0	0	1	0	0	0	0	0	0	0	1	0	0	0	0
A0A5S8H3Z9;P25227	;ORM1	Alpha-1-acid glycoprotein	0	35778.11;23028.14	14	18	17	14	12	15	18	17	14	15	15	17	16	16	18	15	15	16	16	17	15	16	16	17	17	16	15	15	15	16	16	16	16	17	17	17	17	16	17	17	13	17	17	14	15
A0A5S8HLQ6;P02252	H1-4	Histone H1.4	0	22113.65;21897.35	5	5	5	4	2	2	4	5	0	0	1	1	5	3	5	3	3	3	3	1	3	4	4	0	2	0	0	5	4	1	0	1	3	3	0	0	3	2	0	1	1	0	4	0	2
A0A5S8I1S6;P07467		Mammalian defensins domain-containing protein;Neutrophil antibiotic peptide NP-4	0	13504.6;10180.65	2	2	3	2	2	2	3	3	1	0	3	2	2	3	3	3	2	2	3	3	2	2	3	2	3	0	1	1	2	2	0	0	0	0	0	0	0	0	0	0	0	1	2	0	1
A0A5S8I4G7;O46373	;SLC25A4	ADP/ATP translocase;ADP/ATP translocase 1	0	31852.16;32901.35	1	4	2	0	0	0	0	0	1	2	0	0	4	2	3	2	1	2	2	3	0	0	0	2	0	0	0	3	2	0	2	6	2	2	2	0	6	1	2	0	1	3	0	1	0
A0A6M3SIW0		IgG light chain variable region (Fragment)	0	11641	1	1	1	1	1	1	1	1	1	1	1	1	1	1	1	1	1	1	1	1	1	1	1	1	1	1	1	1	1	1	1	1	1	1	1	1	1	1	1	1	1	1	1	1	1
A0A6M3SJ40		IgM heavy chain variable region (Fragment)	0	12348.8	3	3	4	4	5	4	3	4	4	4	4	4	4	4	5	4	4	5	4	4	4	4	4	4	4	4	4	4	2	4	4	4	5	5	3	5	5	5	5	4	5	4	5	5	5
A0A6M3SL48		IgM light chain variable region (Fragment)	0	11388.8	4	3	4	3	3	4	4	3	3	3	3	3	3	2	3	3	3	3	3	3	3	2	2	3	3	4	3	3	3	3	4	4	4	4	4	3	4	4	4	4	4	3	4	4	4
A0A6M3SVI0		IgM light chain variable region (Fragment)	0	11223.4	2	2	2	2	2	2	2	2	2	2	1	1	1	1	1	1	1	1	2	2	1	1	2	2	1	2	1	1	0	1	2	2	2	2	1	1	2	2	2	2	1	2	2	1	2
A0A6M3SXY9		IgG light chain variable region (Fragment)	0	11583.9	1	1	1	1	1	1	1	1	1	1	1	1	1	1	1	1	1	1	1	1	1	1	1	1	1	1	1	1	1	1	1	1	1	1	1	1	1	1	1	1	1	1	1	1	1
A0A8A1UB94;G1U6L9;P41246	Mmp9;MMP9;MMP9	Matrix metallopeptidase 9 (Fragment);Matrix metalloproteinase-9;Matrix metalloproteinase-9	0.00094518	6549.53;NaN;78307.85	0	1	1	0	0	0	1	1	0	0	0	0	0	0	1	0	0	0	0	1	0	0	0	0	0	0	0	1	0	0	0	1	0	1	1	0	1	0	1	1	0	0	0	0	0
A5HC45		Cathepsin D (Fragment)	0	31735.4	1	2	2	2	2	0	2	2	0	1	2	2	0	2	1	0	0	2	2	0	2	2	2	1	1	0	0	2	2	2	0	2	1	2	2	1	2	0	2	2	0	2	2	1	2
A5HC55		Kininogen (Fragment)	0	33367.9	0	0	0	0	0	0	0	0	0	0	0	0	0	0	0	0	0	0	0	0	2	2	2	2	2	2	2	2	2	2	2	2	2	2	2	2	2	2	2	2	2	2	2	2	2
A5HC69;G1SUX1;O97590	;TIMP3;TIMP3	Metalloproteinase inhibitor 3 (Fragment);TIMP metallopeptidase inhibitor 3;Metalloproteinase inhibitor 3 (Fragment)	0	16337.13;24066.82;17594.56	6	5	0	7	7	7	5	0	7	7	7	1	4	2	3	7	1	1	2	3	3	0	2	6	2	1	1	2	7	1	0	5	2	5	1	2	4	2	4	1	0	1	3	1	2
A7X8X3	HPRT	Hypoxanthine phosphoribosyltransferase	0	24637.5	4	7	7	4	3	4	7	7	3	4	6	7	7	5	5	6	5	7	3	5	6	7	6	3	3	6	4	7	3	4	4	5	5	6	6	5	6	6	5	5	6	6	6	6	6
B6S6L6	apoCI	Apolipoprotein C-I	0	9749.4	3	3	2	3	3	3	2	2	3	3	3	3	3	3	3	3	3	3	3	3	3	3	3	3	3	3	3	3	3	3	3	3	2	3	3	2	2	2	3	3	3	3	3	3	3
B6V9S9	CCT2	T-complex protein 1 subunit beta	0	57458.2	3	2	5	0	0	2	3	5	0	0	0	1	4	2	4	1	1	1	1	1	1	1	1	1	1	2	1	2	1	1	1	1	1	1	1	0	1	1	1	1	1	1	2	1	1
B7NZA0;G1STT3	SERPINB10	Serine proteinase inhibitor, clade B, member 10 (Predicted);Serpin family B member 10	0	45542.96;45569	15	15	16	7	9	18	17	19	9	9	18	20	21	21	21	20	19	20	20	19	20	20	16	15	13	16	16	19	17	13	18	15	20	18	20	16	12	20	18	19	18	17	20	18	17
B7NZB9;G1SIE6	CTGF;CCN2	Connective tissue growth factor (Predicted);Cellular communication network factor 2	0	37796.06;47831.28	1	2	0	0	1	1	1	0	1	1	1	0	2	0	0	2	0	0	0	0	0	0	1	3	0	0	0	2	3	2	0	3	0	3	1	1	3	1	3	0	0	1	2	0	0
B7NZC3;P68105	RABEFLA2;EEF1A1	Elongation factor 1-alpha;Elongation factor 1-alpha 1	0	50140.86;50140.86	13	13	12	13	9	10	12	12	6	5	12	10	14	10	13	11	12	12	7	5	10	10	11	12	11	10	11	12	13	11	9	12	9	7	5	7	10	8	6	6	6	7	9	7	8
B7NZD7;G1T918	PSMB4	Proteasome subunit beta	0	28656.67;28920.9	7	7	7	7	7	7	7	7	7	7	7	7	6	7	7	7	6	7	7	7	7	7	7	6	7	7	7	7	6	7	7	7	7	7	7	6	7	7	7	7	7	7	7	7	7
B7NZD9	CGN	Cingulin (Predicted)	0	136276	0	0	0	0	0	0	0	0	0	0	0	0	0	0	0	0	0	0	0	0	1	1	1	0	1	1	0	1	1	1	1	1	1	1	1	1	1	1	1	1	0	0	0	0	0
B7NZE9	CKMT1A	creatine kinase	0	47021.7	1	6	12	0	0	0	3	15	0	0	0	1	2	0	2	0	0	0	1	0	0	0	0	2	5	0	0	0	3	2	0	3	5	3	4	0	2	6	1	1	0	0	1	0	0
B7NZF1	PDIA3	Protein disulfide-isomerase	0	56306.9	8	6	8	7	6	7	8	9	7	8	8	8	8	8	8	9	6	8	8	8	6	7	6	3	4	5	3	6	5	4	5	6	8	7	7	3	7	7	4	7	6	6	7	4	6
B7NZI0;P00489	RA_r332_jsmEE74r;PYGM	Alpha-1,4 glucan phosphorylase;Glycogen phosphorylase, muscle form	0	97289.41;97289.41	16	8	21	4	3	18	12	24	1	3	15	2	22	10	12	16	5	21	12	8	12	7	12	28	19	13	7	15	31	19	8	6	8	7	5	13	5	7	6	8	14	4	5	16	4
B7NZM0	APOA4	Apolipoprotein A-IV (Predicted)	0	44164	27	28	29	30	29	30	28	30	30	31	29	28	29	28	28	29	29	29	29	30	28	33	30	38	34	32	31	30	39	36	29	30	28	26	29	29	28	27	29	27	31	29	29	26	27
B7NZM8	YWHAH	Tyrosine 3-monooxygenase/tryptophan 5-monooxygenase activation protein eta	0	28197.7	5	6	6	3	3	4	6	6	3	3	3	3	4	3	4	4	3	3	4	4	2	3	3	3	2	3	2	3	2	3	3	3	3	4	3	3	3	3	3	3	3	4	3	3	3
B7NZP9	FLNA	Filamin A, alpha isoform 2 (Predicted)	0	280430	26	41	50	17	24	32	37	49	18	22	32	24	57	51	54	51	32	49	50	50	29	28	20	35	35	21	22	33	36	16	31	38	48	41	48	26	27	48	38	47	39	38	43	46	34
B7NZQ6;G1TE41	GDI1	Rab GDP dissociation inhibitor	0	50536.63;48128.93	3	3	3	2	0	2	4	4	0	3	3	2	3	3	3	4	0	2	2	2	3	1	4	3	2	2	0	4	0	2	0	0	3	2	3	0	2	2	2	2	0	2	2	2	0
B7NZS0;G1TKE5	MYADM	Myeloid-associated differentiation marker (Predicted);Myeloid associated differentiation marker	0.00094518	35219.57;39296.37	0	0	0	0	0	0	0	0	0	0	0	0	1	1	1	0	0	0	0	0	0	0	0	0	0	0	0	0	0	0	0	0	0	0	0	0	0	1	0	0	0	0	0	0	0
B7NZU3	IGF2	Insulin-like growth factor II	0	19814.7	2	2	1	2	2	2	2	2	1	1	2	1	1	2	1	2	2	2	2	1	2	1	2	2	2	1	1	2	1	1	1	0	1	2	0	1	0	0	0	1	1	0	0	1	0
B8K174;P02057	HBB;HBB1	Hemoglobin, beta (Predicted);Hemoglobin subunit beta-1/2	0	16132.52;16132.52	11	11	11	9	9	10	12	12	10	9	11	12	12	11	9	11	12	12	9	10	9	10	10	8	7	12	11	8	9	8	11	12	11	11	10	12	11	11	11	9	12	11	12	12	11
D5G340		Apolipoprotein E4 (Fragment)	0	19363	12	14	12	13	13	12	13	12	12	12	13	12	14	13	13	13	14	13	14	13	12	12	15	16	16	12	13	14	16	15	13	12	12	12	12	11	12	12	12	12	12	12	12	12	12
E3P734	RETN	Resistin	0	11737.5	0	2	2	0	0	0	2	2	0	0	0	0	0	0	0	0	0	0	0	0	0	0	0	0	0	0	0	0	0	0	0	0	0	0	0	0	0	0	0	0	0	0	0	0	0
F5XVB8	VWF	von Willebrand factor	0	309303	64	58	80	52	46	73	52	88	43	36	72	61	93	88	85	84	89	87	79	88	78	55	49	48	74	59	55	50	39	57	61	43	69	66	63	47	39	60	59	45	60	60	35	60	56
G1SCJ8	SERPING1	Serpin family G member 1	0	57380.7	15	16	15	15	15	15	15	14	14	15	16	16	16	16	16	16	16	15	16	16	15	14	15	16	16	14	14	15	15	14	15	13	14	14	14	14	14	14	13	15	13	14	14	13	14
G1SCK5	SERPINF1	Serpin family F member 1	0	46173.9	19	19	19	19	19	19	19	19	19	19	19	19	18	18	17	19	19	19	19	18	19	19	19	17	17	19	19	18	18	19	17	17	18	18	17	17	17	18	18	18	19	19	19	19	19
G1SCP8		Moesin	0	67822.1	5	12	12	7	7	7	11	13	6	7	7	7	9	7	10	8	6	9	6	7	7	6	10	7	5	5	5	6	7	7	5	8	10	7	7	5	7	8	8	7	7	8	7	5	8
G1SD01	SPTB	Spectrin beta chain	0	262961	0	0	8	0	0	0	0	6	1	0	0	0	6	1	0	4	0	0	0	0	1	1	4	2	0	4	5	8	0	0	0	4	1	0	0	2	2	7	0	0	6	0	0	15	1
G1SD43	GPLD1	Phosphatidylinositol-glycan-specific phospholipase D	0	92212.2	45	46	45	45	45	45	46	46	46	47	46	47	46	45	46	44	45	46	46	45	45	46	47	43	45	47	43	45	40	43	43	44	44	43	43	43	46	46	43	45	47	46	47	44	46
G1SD52	CDH6	Cadherin 6	0	88309.6	2	2	2	2	1	2	2	1	2	2	2	0	1	0	0	2	0	0	0	0	1	0	1	0	1	1	0	0	0	0	0	0	2	0	0	0	1	1	1	0	1	0	0	0	0
G1SD89		VWFA domain-containing protein	0	47558.6	2	3	3	3	3	4	3	3	2	1	3	2	2	2	1	2	3	3	0	1	2	2	3	2	2	1	2	2	0	3	1	3	3	3	2	2	3	3	2	2	3	3	3	3	3
G1SD99	PM20D1	Peptidase M20 domain containing 1	0	60609.7	8	14	15	9	10	12	14	16	10	11	12	14	15	17	18	13	12	15	18	19	9	13	12	20	21	9	11	13	20	20	13	15	16	19	20	13	15	16	19	18	15	15	15	13	17
G1SDA8	PSMA1	Proteasome subunit alpha type	0	29555.6	15	15	16	13	14	16	16	16	14	14	15	14	16	15	16	16	15	16	15	16	16	16	13	13	16	14	14	15	11	14	15	16	16	15	16	15	16	15	15	16	16	15	15	13	14
G1SDD0	ECHS1	Enoyl-CoA hydratase, short chain 1	0	30167.7	0	1	1	0	0	0	0	0	0	0	0	0	0	0	0	0	0	0	0	0	0	0	0	0	0	0	1	0	0	0	0	3	3	3	2	0	4	4	3	1	0	0	0	0	0
G1SDD6	AGT	Angiotensinogen	0	51447.2	29	31	31	30	31	29	31	31	30	30	31	30	31	31	31	31	31	31	30	31	31	31	30	31	31	30	29	31	31	31	29	28	31	30	31	31	30	31	30	31	29	31	30	29	31
G1SDF2	PCMT1	Protein-L-isoaspartate O-methyltransferase	0	30368.8	2	4	5	0	0	0	4	6	1	0	1	4	6	3	2	3	5	5	0	0	5	5	5	2	2	5	5	5	1	0	4	3	3	1	2	4	4	2	1	0	4	3	5	4	4
G1SDG8	NOLC1	Nucleolar and coiled-body phosphoprotein 1	0	73723.2	0	2	3	0	0	0	3	3	0	0	0	1	0	0	0	0	0	0	0	0	0	0	0	1	0	0	0	0	0	0	0	0	0	0	0	0	0	0	0	0	0	0	0	0	0
G1SDN2	KRT17	Keratin 17	0	48083.7	0	4	4	0	0	0	4	6	0	0	0	0	2	1	3	1	0	0	1	0	1	2	1	0	3	0	0	1	1	2	0	0	2	2	2	0	0	2	2	2	0	1	2	1	0
G1SDN4;G1TJN8	SYNCRIP	Synaptotagmin binding cytoplasmic RNA interacting protein	0	62656.27;69602.62	2	2	2	0	0	0	0	1	0	0	0	0	2	1	1	1	0	0	0	0	0	0	0	0	0	0	0	0	0	0	0	0	0	0	0	0	0	0	0	0	0	0	0	0	0
G1SE06	PLA2G7	Platelet-activating factor acetylhydrolase	0	47714.5	24	24	23	24	23	24	23	23	22	23	24	24	21	23	23	24	21	23	23	22	21	21	21	21	23	20	21	22	18	22	20	21	19	23	23	20	22	21	20	21	22	22	23	20	23
G1SEB2	ANGPTL3	Angiopoietin like 3	0	53678.5	13	13	7	12	15	14	11	7	13	13	18	17	15	11	17	18	16	17	9	17	17	16	16	13	15	16	15	15	12	15	9	12	15	19	15	8	15	13	18	13	17	9	15	12	11
G1SEG6	LOXL1	Lysyl oxidase homolog	0	57818.9	6	6	4	5	4	4	4	6	5	5	6	4	5	3	5	6	6	6	3	5	6	6	5	3	6	5	5	5	2	4	3	6	5	6	6	2	6	6	6	5	6	5	6	5	6
G1SEK8	FETUB	Fetuin B	0	45581	20	20	20	20	19	22	21	21	19	20	21	21	20	22	21	21	21	20	21	22	20	20	20	22	23	20	21	23	21	23	25	25	24	24	24	24	24	23	24	24	19	23	21	20	23
G1SEL1	CFHR5	Complement factor H related 5	0	64212.3	15	19	11	16	18	17	18	16	16	17	16	16	16	16	16	16	15	17	16	16	13	15	14	15	14	7	12	13	11	11	11	8	6	10	11	10	9	10	9	10	10	8	8	8	10
G1SEL4	F13B	Coagulation factor XIII B chain	0	75058	26	24	23	25	24	23	23	23	23	22	24	23	25	25	25	24	25	25	23	24	24	22	20	22	23	22	23	19	19	20	22	22	20	19	19	22	18	19	19	19	21	22	19	20	21
G1SER2	GP1BA	Glycoprotein Ib platelet subunit alpha	0	66696.9	8	8	8	7	8	8	8	8	8	8	8	8	8	8	9	8	7	8	9	8	8	7	8	6	8	8	6	8	5	7	6	7	9	8	8	5	7	8	6	7	8	8	7	7	8
G1SER8	PFN1	Profilin	0	11297.1	5	6	7	3	4	5	7	7	3	3	4	4	7	6	7	6	4	6	7	7	6	5	5	5	4	4	4	7	6	5	5	5	6	6	6	4	5	7	5	4	5	6	7	7	6
G1SF18		Carboxylic ester hydrolase	0	47222.9	24	24	23	23	24	24	24	24	24	23	24	24	23	24	24	24	23	24	24	22	24	24	24	24	24	24	24	24	20	23	23	23	23	21	22	23	23	24	21	20	24	23	23	23	22
G1SF40	NECAB1	N-terminal EF-hand calcium binding protein 1	0	40822.5	0	0	0	0	0	0	0	1	1	1	1	1	1	1	1	1	1	1	1	1	1	1	1	1	1	1	1	1	1	1	1	1	1	1	1	1	1	1	1	1	0	1	1	1	1
G1SFA3		RRM domain-containing protein	0.00094518	32574.8	0	0	1	1	0	0	0	1	0	0	1	0	0	1	1	1	1	0	1	1	1	1	0	0	1	1	1	0	1	1	1	1	0	1	1	1	1	1	1	1	1	1	1	1	1
G1SFD7	IGFBP6	Insulin like growth factor binding protein 6	0	24085.2	4	4	4	4	4	4	4	4	4	4	4	4	4	4	4	4	4	4	4	3	4	4	4	2	4	4	2	4	0	1	2	4	3	3	3	0	2	3	0	2	2	3	3	1	3
G1SFN1	LIPA	Lipase	0	46753.6	1	1	0	0	0	0	0	1	0	0	0	0	1	1	1	1	1	1	1	0	0	0	0	0	0	0	0	0	0	0	1	0	0	0	0	1	0	1	0	0	0	0	1	0	1
G1SFR3	ADAMDEC1	ADAM like decysin 1	0	56026.4	4	3	4	4	5	5	4	4	3	6	5	4	4	3	4	6	2	4	4	5	5	4	4	3	4	5	2	2	2	3	3	4	4	3	3	4	3	4	5	3	2	4	3	4	4
G1SFR8		40S ribosomal protein S12	0	14514.9	1	1	1	0	0	0	0	0	0	0	0	0	1	1	0	0	0	0	0	0	0	0	0	0	0	0	0	0	0	1	0	0	0	0	0	0	0	0	0	0	0	0	0	0	0
G1SFV7	DDB1	DNA damage-binding protein 1	0	126954	0	1	1	0	0	0	2	2	0	0	1	1	1	1	0	1	1	1	0	0	1	1	2	0	0	1	1	2	0	0	1	1	1	0	0	1	1	1	0	0	1	1	1	1	0
G1SGB5	SFPQ	Splicing factor proline and glutamine rich	0	61027.8	3	3	2	1	1	0	2	2	1	0	0	1	3	0	2	1	0	0	0	0	0	0	1	1	0	0	0	1	1	0	0	1	0	0	0	1	0	0	0	0	0	0	0	0	1
G1SGL2	GOLM1	Golgi membrane protein 1	0	46604.8	8	8	8	7	7	6	8	8	8	8	8	5	5	5	6	8	4	7	4	4	7	6	7	1	3	7	3	7	0	3	4	4	5	7	5	4	7	7	6	6	7	7	7	4	7
G1SGL6	EXTL2	Exostosin like glycosyltransferase 2	0	37417.6	4	4	4	4	4	4	4	4	3	3	4	4	4	4	4	4	4	4	4	4	4	4	4	4	4	4	3	3	3	4	4	3	4	3	3	4	4	4	4	3	4	3	4	4	4
G1SGQ2		Secreted phosphoprotein 24	0	15773.8	3	3	3	3	3	3	3	3	3	3	3	3	3	3	3	3	3	3	3	3	3	3	3	3	3	3	2	3	3	3	3	3	3	3	3	3	3	3	3	3	3	3	3	3	3
G1SGV9	PSMB8	Proteasome subunit beta	0	30382.3	7	7	7	7	7	7	7	7	7	7	7	7	7	7	7	7	7	7	7	7	7	7	7	7	7	7	6	6	6	7	7	7	7	7	7	7	7	7	7	7	7	7	7	7	7
G1SGW4		Proteasome subunit beta	0	32580	6	6	6	6	6	6	6	6	6	6	6	6	5	6	6	6	5	6	6	5	6	6	6	6	5	6	6	6	4	5	6	6	6	5	5	5	6	5	6	5	6	5	5	6	5
G1SH05	TUBB	Tubulin beta chain	0	49726.9	17	16	17	10	10	10	16	16	8	8	9	6	18	16	18	14	13	13	11	11	8	8	11	11	15	6	5	15	14	6	9	11	10	12	9	8	7	8	7	12	8	9	10	10	8
G1SH26		Nucleoredoxin	0	71345.9	0	1	2	0	0	0	2	2	0	0	2	2	2	0	1	2	2	2	0	1	2	2	2	0	1	1	2	2	0	0	2	2	1	0	0	1	2	1	0	0	1	2	2	2	2
G1SH58	CPN1	Carboxypeptidase N subunit 1	0	52114.1	13	13	14	14	14	14	14	14	13	13	14	14	13	14	14	14	13	14	14	13	14	13	14	14	14	14	11	14	12	14	13	13	14	14	14	12	11	14	14	14	14	13	13	13	14
G1SHB9	CAPG	Capping actin protein, gelsolin like	0	43765.5	1	3	3	0	0	0	2	2	0	0	0	0	1	0	0	0	0	0	0	0	0	0	0	0	0	0	0	0	0	0	0	0	0	0	0	0	0	0	0	0	0	0	0	0	0
G1SHI6		Serum amyloid A protein	0	13791.5	0	5	5	1	0	3	5	6	2	0	5	4	5	6	6	5	5	5	6	6	3	4	5	5	5	2	5	5	5	5	6	6	6	6	6	5	6	6	6	6	2	5	5	1	5
G1SHL5;G1TIT8;P30957;Q29621	RYR2;RYR2;RYR2;RyR-2	Ryanodine receptor 2;Ryanodine receptor 2;Ryanodine receptor 2;Cardiac ryanodine receptor	0	564760.86;558116.92;565073.19;565086.11	1	1	1	1	1	1	1	1	1	1	1	1	1	1	1	1	1	1	1	1	1	1	1	0	1	1	1	1	0	1	1	1	1	1	1	0	1	1	1	1	1	1	1	0	1
G1SHS7	WDR1	WD repeat domain 1	0	64371.4	2	4	5	3	2	3	4	5	2	2	6	5	6	6	6	6	5	6	5	6	5	6	6	2	0	5	6	6	4	3	5	6	5	4	4	4	3	6	3	5	5	6	6	6	6
G1SHT1	EMILIN2	Elastin microfibril interfacer 2	0	123977	1	8	10	2	1	2	9	10	2	2	2	1	1	2	3	2	2	2	2	2	1	1	2	2	2	2	1	1	2	2	1	3	1	1	1	1	3	1	1	0	1	1	1	1	1
G1SHV9	PSMB3	Proteasome subunit beta	0	22978.9	9	9	9	9	8	8	7	8	9	8	9	9	9	9	9	9	7	9	9	9	9	9	9	6	9	9	9	8	8	9	9	9	9	9	9	9	9	8	9	9	9	9	8	9	8
G1SHW0		Cytochrome b-c1 complex subunit Rieske, mitochondrial	0	29134.4	1	1	1	1	1	1	1	1	1	1	1	1	1	1	1	1	1	1	1	1	1	1	1	1	1	1	1	1	1	1	1	1	1	1	1	1	1	1	1	1	1	1	1	1	1
G1SHZ8	CCT8	T-complex protein 1 subunit theta	0	60656.1	2	4	4	0	0	0	2	4	0	0	0	0	3	0	2	0	1	0	0	0	0	0	0	0	0	0	0	1	0	0	0	0	0	0	0	0	0	0	0	0	0	0	0	0	0
G1SIB6	BLVRB	Biliverdin reductase B	0	17036.2	1	1	1	1	1	1	1	1	1	0	1	1	1	1	1	1	1	1	1	1	1	1	1	1	1	1	1	1	1	1	1	1	1	1	1	1	1	1	1	0	1	1	1	1	1
G1SIB7	F12	Coagulation factor XII	0	68015.4	20	19	18	20	20	19	20	18	19	17	19	16	14	15	16	17	15	17	15	14	16	17	17	12	16	13	9	12	9	11	10	13	14	15	13	10	15	14	14	14	14	14	16	8	13
G1SIE3	IGFBP4	Insulin-like growth factor-binding protein 4	0	28050.2	2	5	5	4	4	4	5	5	5	4	5	4	4	5	4	5	5	5	4	4	5	5	4	1	4	1	1	4	0	2	2	3	2	4	1	0	1	1	2	2	2	1	2	2	1
G1SIH7;G1TXZ4	RNF31	RBR-type E3 ubiquitin transferase	0.00276243	107287.51;109295.82	0	0	0	0	0	0	0	0	1	1	1	0	0	0	0	1	1	1	1	1	0	1	0	0	0	0	0	0	0	0	0	0	0	1	0	0	0	0	0	0	0	0	0	0	0
G1SIK0	SERPINC1	Antithrombin-III	0	52636.6	49	50	48	48	50	50	50	50	52	50	49	51	51	50	51	49	51	51	49	53	48	51	50	49	51	51	49	50	50	51	50	49	52	52	52	51	52	52	51	52	50	50	51	48	51
G1SIL2	PAPSS2	Multiple inositol polyphosphate phosphatase 1	0	53190.2	2	3	3	4	4	3	3	3	3	4	3	3	3	3	3	3	3	3	3	3	2	3	3	2	2	2	2	2	2	2	2	3	3	3	3	2	2	1	3	3	2	3	3	2	3
G1SIY5	CTBS	Chitobiase	0	53808.6	6	6	5	6	5	6	6	6	5	5	4	4	5	5	5	4	4	4	4	4	4	4	4	5	4	4	3	4	5	5	3	5	5	5	5	4	5	5	5	5	4	5	4	4	5
G1SJ23	CAPN1	Calpain 1	0	74496.9	1	5	7	2	2	3	7	7	0	1	4	3	2	0	4	3	0	2	2	2	4	5	5	5	5	4	3	6	4	7	3	3	4	6	6	0	5	5	3	6	4	6	6	3	6
G1SJ72	CSPG4	Chondroitin sulfate proteoglycan 4	0	246272	2	2	1	1	0	1	1	2	2	2	2	1	0	0	0	1	0	0	0	0	2	0	0	0	0	2	2	2	0	0	0	0	0	0	0	2	0	1	0	0	1	1	1	1	1
G1SJB4;G1TVH1;Q864T1	RACK1;RACK1;NYDAS1	Receptor for activated C kinase 1;Receptor for activated C kinase 1;G-protein beta subunit like-protein (Fragment)	0	47294.82;29750.64;34526.1	2	2	2	0	0	1	1	2	0	0	0	0	2	2	2	2	0	0	0	0	0	0	0	0	0	0	0	0	0	0	0	0	0	0	0	0	0	0	0	0	0	0	0	0	0
G1SJM1	CEP112	Beta-2-glycoprotein 1	0	39342.2	17	17	18	17	18	18	17	18	17	17	17	17	18	18	18	17	18	18	18	18	18	18	18	18	18	18	17	17	17	17	15	16	16	17	17	17	18	18	16	16	17	16	17	14	16
G1SJQ5	SPTBN4	Spectrin beta, non-erythrocytic 4	0	204959	1	1	1	0	0	0	1	1	0	0	1	0	1	1	1	0	0	1	0	1	0	0	1	0	0	1	0	1	0	0	1	0	0	0	0	0	0	0	0	0	0	0	0	0	0
G1SJS1;G1SSZ8	;H2BC3	Histone H2B	0	13920.16;13950.19	4	4	3	3	3	3	3	4	3	0	0	2	4	3	5	3	3	3	3	3	3	3	3	2	3	1	2	5	2	2	2	3	3	1	3	2	0	2	1	3	2	1	3	0	1
G1SK63		Ig-like domain-containing protein	0	59896.4	2	12	13	7	9	7	12	11	10	8	6	6	5	3	3	6	2	3	4	3	13	11	12	8	9	13	9	10	8	10	11	9	10	10	9	9	9	10	10	9	5	9	9	4	8
G1SKE3	KRT77	Keratin 77	0.00982143	62035.4	0	2	2	0	0	0	0	2	1	1	1	0	0	0	1	0	0	0	0	0	1	0	0	0	1	0	0	1	0	1	0	0	1	3	0	1	0	0	0	1	0	3	2	0	1
G1SKE7	HIPK1	Homeodomain interacting protein kinase 1	0	158741	0	0	1	0	0	0	1	1	1	0	0	0	0	0	1	0	0	0	0	0	0	0	0	0	1	0	0	0	1	1	0	1	0	1	1	0	1	1	1	1	0	0	0	0	0
G1SKF1	THBS1	Thrombospondin 1	0	129767	41	41	38	40	41	41	41	39	40	41	39	24	34	29	32	39	25	27	30	32	24	25	35	42	28	24	22	34	38	29	24	41	34	37	29	22	38	32	34	23	24	29	37	24	28
G1SKI3		Ig-like domain-containing protein	0	16126.8	1	2	2	1	1	1	2	2	1	2	1	2	2	1	2	2	2	2	2	1	2	2	2	1	2	1	2	1	1	1	2	1	2	2	1	1	1	1	1	2	2	1	1	1	2
G1SKM2;U3KME5	FBN1	Fibrillin 1	0	307430.86;293422.96	7	8	9	7	4	5	7	9	5	4	4	4	3	4	5	8	3	3	3	4	3	4	2	3	3	1	2	2	3	2	3	2	2	2	2	1	3	2	3	2	2	2	2	2	2
G1SKS0		Actin-related protein 2/3 complex subunit	0	41569.3	0	2	2	0	0	0	2	2	0	2	2	2	2	2	2	2	0	2	2	1	2	2	2	2	2	0	2	1	2	2	2	2	2	2	1	2	1	2	1	2	2	2	2	2	1
G1SKT4		ATP synthase subunit alpha	0	59753.6	3	3	1	1	1	2	2	1	0	0	0	0	4	3	3	1	0	1	0	0	1	0	0	1	0	0	0	0	2	0	0	2	2	0	0	2	1	0	0	2	0	1	0	1	1
G1SL06;P68135	ACTA1	Actin alpha 1, skeletal muscle;Actin, alpha skeletal muscle	0	41165.05;42051.03	3	3	4	2	2	2	3	3	3	4	4	3	4	4	4	4	3	3	4	3	3	4	4	4	3	3	4	3	4	4	4	4	3	4	3	2	2	4	3	3	4	4	4	3	4
G1SL68	MYH9	Myosin heavy chain 9	0	221680	11	8	14	4	5	16	6	19	4	6	11	9	25	22	23	21	9	19	20	24	9	8	7	13	11	6	7	9	12	9	12	13	21	15	19	6	10	16	11	15	16	11	19	17	9
G1SLB5;Q28680	CD14	Monocyte differentiation antigen CD14	0	39893.15;39992.29	9	11	13	9	9	11	12	12	8	11	10	9	9	11	11	11	8	9	8	9	9	8	10	8	9	9	7	9	7	8	7	8	8	10	10	8	9	9	8	10	7	8	9	8	8
G1SLQ4	ACTR3	Actin related protein 3	0	47371.2	6	10	12	5	4	6	9	11	3	3	7	5	6	6	7	8	4	6	5	8	7	6	4	4	6	6	3	7	5	4	4	3	5	5	4	2	5	7	4	4	5	4	5	3	5
G1SM91	FAH	Fumarylacetoacetase	0	43676.3	4	5	7	4	5	4	6	8	4	2	9	5	4	5	6	7	4	4	5	7	3	6	5	6	8	2	5	6	6	9	2	9	9	9	9	2	9	9	9	9	3	5	4	4	4
G1SMC0	CRP	Pentraxin family member	0	25519.2	0	2	1	0	0	0	1	1	0	0	2	2	2	2	2	1	2	2	2	2	0	2	2	2	1	1	0	1	2	1	1	0	0	0	0	0	0	1	0	0	0	0	1	0	2
G1SMM4	DKK3	Dickkopf WNT signaling pathway inhibitor 3	0.00094518	41234.1	0	1	1	2	1	0	1	2	2	1	0	1	1	1	1	1	1	1	1	1	1	1	2	1	1	1	1	2	0	1	1	2	2	2	1	1	2	1	1	1	1	1	1	1	1
G1SMM7	SNRPD3	Small nuclear ribonucleoprotein Sm D3	0	13916.2	1	1	1	0	0	0	0	1	0	0	0	0	1	0	0	0	0	0	0	0	1	0	0	0	0	0	0	1	0	0	0	0	0	0	0	0	0	0	0	0	0	0	0	0	0
G1SMR7		60S ribosomal protein L12	0	17818.6	2	4	4	3	1	1	4	4	1	0	1	0	3	2	3	2	0	1	2	0	1	1	2	0	2	0	1	2	0	0	0	2	1	1	0	0	1	0	0	0	0	1	1	0	1
G1SN21	PNP	Purine nucleoside phosphorylase	0	32069.7	2	9	10	3	1	3	9	11	0	2	7	8	3	0	2	7	6	5	4	4	8	8	10	4	3	10	8	9	3	0	7	8	6	4	0	8	7	5	0	0	11	7	8	9	7
G1SN67		Serpin domain-containing protein	0	21099.2	2	3	3	3	2	2	3	2	2	2	1	1	1	1	1	2	1	1	1	3	3	1	2	1	1	2	1	1	1	1	1	1	1	1	1	1	1	1	1	1	1	1	2	1	1
G1SN82		Peptidase metallopeptidase domain-containing protein	0	33460.1	1	0	0	0	0	0	0	0	0	0	1	0	1	1	1	1	0	0	1	1	0	0	0	1	1	0	0	1	0	1	1	1	1	1	1	1	1	1	1	1	0	0	0	0	0
G1SNE8;P24480	;S100A11	Protein S100-A10;Protein S100-A11	0	21972.45;11429.14	1	1	1	1	1	1	1	1	0	0	0	0	1	1	1	1	1	1	1	1	0	1	1	1	1	1	1	1	1	1	0	1	1	1	1	0	1	1	1	1	1	1	1	0	1
G1SNJ7	AGXT2	Alanine--glyoxylate aminotransferase 2	0	57453.3	1	1	0	0	0	1	2	0	0	1	0	0	0	0	1	2	0	0	0	2	1	2	2	2	4	3	0	2	2	2	0	5	5	4	3	0	5	5	5	4	3	0	0	0	0
G1SNQ8;Q5DLV8	HEXB	Beta-hexosaminidase;beta-N-acetylhexosaminidase (Fragment)	0	60987.48;48916.46	0	1	1	1	0	1	0	1	1	1	1	0	1	1	1	1	1	1	1	1	1	0	0	1	1	1	0	0	1	1	1	1	1	1	1	0	1	1	1	1	0	1	1	0	1
G1SNS5		Rab GDP dissociation inhibitor	0	50434.9	7	9	10	3	2	5	10	10	3	1	10	7	9	4	7	9	7	7	6	6	6	8	8	3	3	8	3	8	8	5	3	5	7	7	5	4	4	5	2	5	9	7	8	7	9
G1SP54	LTA4H	Leukotriene A(4) hydrolase	0	69094	14	17	16	16	13	14	17	18	12	14	15	14	11	13	16	14	11	14	15	16	13	13	14	13	16	9	13	13	13	16	12	16	16	18	18	11	14	17	18	18	16	17	17	15	17
G1SP97	LUM	Lumican	0	38418.1	14	14	14	14	14	14	14	14	14	13	14	14	14	14	14	14	15	14	14	14	14	14	14	15	15	13	14	15	15	15	15	15	13	13	13	13	13	14	13	13	14	13	13	13	14
G1SPF5		Uncharacterized protein	0	14525.7	3	4	5	2	1	2	5	5	2	1	2	2	2	3	5	3	1	2	4	2	2	2	2	1	2	1	2	2	3	4	1	2	1	2	3	1	2	3	2	4	1	2	1	1	1
G1SPF9	C5	Complement C5	0	187745	106	109	112	119	117	114	115	116	116	116	115	113	117	118	120	114	113	114	120	112	114	116	117	117	119	120	114	119	117	116	111	118	114	113	113	108	113	112	114	110	115	114	117	109	116
G1SPH2	STC1	Stanniocalcin 1	0.00276243	27565.3	0	2	2	0	0	0	1	2	0	0	0	0	0	0	0	0	0	0	0	0	0	0	0	0	0	0	0	0	0	0	0	0	0	0	0	0	0	0	0	0	0	0	0	0	0
G1SPH7	CPSF2	Cleavage and polyadenylation specificity factor subunit 2	0	88428.7	1	1	1	1	1	1	1	1	1	1	1	1	1	1	1	1	1	1	1	1	1	1	1	1	1	1	1	1	1	1	1	1	1	1	1	1	1	1	1	1	1	1	1	1	1
G1SPN9	ARL3	ADP ribosylation factor like GTPase 3	0	20497.5	1	1	1	1	1	1	1	1	1	1	1	1	1	1	1	1	1	1	1	1	1	1	1	1	1	1	1	1	1	1	1	1	1	1	1	1	1	1	1	1	1	1	1	1	1
G1SPP0	STOM	Stomatin	0.00094518	31292.3	0	0	0	0	0	0	0	0	0	0	0	0	0	0	1	0	0	0	0	0	0	0	0	0	0	0	0	0	0	0	0	0	0	0	0	0	0	0	0	0	1	1	0	0	0
G1SQ02		Peroxiredoxin-1	0	22152.4	5	10	10	6	6	7	8	10	5	4	8	10	10	7	10	10	9	8	4	5	9	9	9	5	4	9	7	10	5	5	7	7	7	4	4	6	6	6	5	3	9	8	9	8	6
G1SQ27;Q9XSC5	CLU	Clusterin	0	59516.05;51850.72	20	22	21	20	19	21	21	21	21	18	19	19	20	21	22	19	20	21	21	22	20	21	21	22	22	20	21	20	21	22	22	22	21	21	22	20	22	22	21	21	18	19	19	17	18
G1SQ31	GASK1A	Golgi associated kinase 1A	0	60844.2	2	2	2	2	2	2	1	2	1	1	3	2	1	1	1	3	2	2	0	0	3	3	2	2	2	3	2	3	2	2	0	0	0	0	0	1	0	0	0	1	2	0	0	1	1
G1SQ70	A2M	Alpha-2-macroglobulin	0	163170	119	116	115	115	116	122	123	121	116	115	118	116	119	120	121	123	123	119	124	123	121	117	116	122	131	129	122	119	128	128	126	122	121	122	123	120	116	116	125	119	125	118	121	126	117
G1SQA8;Q0QEN9	ATP5F1B;ATP5B	ATP synthase subunit beta;ATP synthase subunit beta (Fragment)	0	56355.6;45578.25	10	9	3	2	2	2	4	3	0	0	0	0	10	9	10	4	0	5	3	5	0	0	0	3	5	0	0	5	4	0	0	8	5	1	0	1	5	0	0	0	0	0	3	0	0
G1SQG5	MDH1	Malate dehydrogenase	0	36495.2	8	8	8	8	8	7	8	8	7	6	8	7	8	5	8	9	5	9	7	5	7	7	7	7	5	7	5	8	6	4	7	9	8	7	5	5	8	7	6	8	6	7	6	9	9
G1SQG6		Serpin domain-containing protein	0	63057.4	27	23	21	23	24	25	25	26	22	24	25	25	25	25	25	25	26	24	25	25	24	27	26	27	28	28	26	27	26	28	25	26	24	26	23	21	23	23	26	25	24	22	23	22	25
G1SQU1	PSMB10	Proteasome subunit beta	0	29132.3	5	5	5	5	5	5	5	5	5	5	6	5	4	5	6	6	5	5	5	5	5	6	5	2	2	5	4	6	4	5	5	4	5	5	4	4	4	6	5	5	5	5	5	4	6
G1SQY8	NUDC	Nuclear migration protein nudC	0.00722022	38329	0	1	1	0	0	0	1	1	0	0	0	0	0	0	0	0	0	0	0	0	0	0	0	0	0	0	0	0	0	0	0	0	0	0	1	0	0	0	0	0	1	0	0	0	0
G1SR03	VCP	Transitional endoplasmic reticulum ATPase	0	89321.8	4	9	11	4	0	3	6	12	2	2	4	7	6	5	8	5	7	3	3	4	7	7	11	1	4	8	6	9	3	0	8	6	3	4	3	3	8	3	3	3	7	3	6	6	2
G1SR05	RUNDC3A	RUN domain containing 3A	0	42454.6	1	1	1	1	1	1	1	1	1	1	1	1	1	1	1	1	1	1	1	1	1	1	1	1	1	1	1	1	1	1	1	1	1	1	1	1	1	1	1	1	1	1	1	1	1
G1SR15	CD109	CD109 molecule	0	147065	10	9	8	9	8	7	10	9	9	9	10	9	7	7	6	9	8	7	6	5	9	8	10	4	6	8	5	7	3	5	7	6	10	7	7	9	7	9	7	5	10	7	7	7	9
G1SR60	ABHD1	Abhydrolase domain containing 1	0	44852.5	1	1	1	1	1	1	1	1	0	1	1	1	1	1	1	1	1	1	1	1	1	1	1	0	1	1	1	1	1	1	1	1	1	1	1	1	1	1	1	1	1	1	1	1	1
G1SR64	FER1L5	Fer-1 like family member 5	0.00094518	234535	0	0	0	0	0	0	0	0	1	1	0	0	1	0	0	1	1	0	1	0	1	1	1	0	1	1	1	1	0	0	1	0	1	1	1	1	1	1	1	1	1	0	0	1	1
G1SRA2		Phospholipase A2	0	18778.6	3	3	3	2	3	3	3	3	2	2	2	0	0	0	0	3	0	0	0	0	0	1	2	3	0	0	0	1	0	0	0	2	0	0	0	0	0	0	0	0	0	0	0	0	0
G1SRA9	ILK	Integrin-linked protein kinase	0	44322.1	3	0	2	0	0	0	0	2	0	0	0	1	3	3	3	3	2	3	3	3	0	0	0	2	0	1	0	3	2	0	2	0	2	2	2	2	3	2	1	3	2	1	3	2	2
G1SRQ2;U3KMW7	UCHL3	Ubiquitin carboxyl-terminal hydrolase	0	26194.69;33252.78	0	1	1	0	0	0	1	1	0	0	0	1	1	0	0	0	0	0	0	0	1	1	1	0	0	0	1	1	0	0	0	0	0	0	0	0	0	0	0	0	1	0	0	1	0
G1SRW4	EMILIN1	Elastin microfibril interfacer 1	0	102192	1	6	10	0	0	0	7	10	0	0	1	1	2	0	1	2	0	0	0	0	0	2	0	0	0	0	1	0	0	0	3	3	1	3	0	0	1	0	0	0	0	1	0	0	0
G1SS18	KRT8	Keratin 8	0	54149	1	5	6	0	0	1	4	6	0	0	0	0	3	1	6	0	0	3	0	2	0	0	0	0	0	0	0	5	2	0	0	2	2	2	3	0	3	3	2	0	1	0	1	0	1
G1SS66	C2	Complement C2	0	82334.6	41	40	39	37	38	42	40	41	36	35	38	39	40	41	38	38	41	39	41	40	39	40	39	41	41	37	39	38	38	42	37	42	37	39	38	35	37	39	41	37	36	36	36	33	37
G1SS69	CFB	C3/C5 convertase	0	85351.7	53	51	53	49	49	51	54	52	55	50	53	53	55	55	53	51	54	51	54	53	51	54	55	55	57	50	52	52	54	55	51	54	48	46	50	47	47	47	52	49	46	50	48	44	49
G1SS91		Uncharacterized protein	0	191953	117	124	120	116	117	122	123	124	115	118	123	124	129	126	127	127	127	126	131	129	124	128	123	127	137	134	131	134	131	139	132	137	134	135	134	133	136	134	140	134	131	136	133	129	135
G1SSA2	PSMD2	26S proteasome non-ATPase regulatory subunit 2	0	115241	1	1	0	0	0	0	0	0	0	0	0	0	1	1	0	0	0	0	0	0	0	0	0	0	0	0	0	0	0	0	0	0	0	0	0	0	0	0	0	0	0	0	0	0	0
G1SSA8		Tenascin XB	0	94698	13	12	14	13	12	14	13	13	11	11	14	9	11	4	4	12	9	11	6	7	14	13	13	6	6	14	11	14	9	7	7	9	9	8	7	7	9	7	7	7	11	9	9	9	11
G1SSJ7		Prohibitin	0	29822.1	2	1	0	0	1	0	0	0	0	0	0	0	2	2	2	0	0	0	0	0	0	0	0	0	0	0	0	0	0	0	0	0	0	0	0	0	0	0	0	0	0	0	0	0	0
G1SSP5		Ig-like domain-containing protein	0	48017	2	2	2	2	2	2	2	2	2	2	2	0	3	3	2	3	1	2	3	2	0	0	1	2	1	0	1	1	2	1	0	2	1	1	1	0	1	1	1	1	0	1	0	0	1
G1SST2	NPPA	Natriuretic peptides A	0	16766.9	0	0	0	1	0	0	0	0	1	0	0	0	0	0	0	0	0	0	0	0	0	0	1	0	0	0	0	1	0	0	0	1	0	0	0	0	1	0	0	0	0	0	0	0	0
G1SST9	RAD23B	UV excision repair protein RAD23	0	43281.2	0	1	1	0	0	0	1	1	0	0	0	0	1	0	1	1	0	0	0	0	0	1	0	0	1	0	0	1	1	0	0	1	1	0	0	1	1	1	1	0	1	1	1	0	1
G1SSV2	DSE	Dermatan sulfate epimerase	0.00276243	109940	0	1	1	0	1	1	0	1	0	0	1	0	0	0	0	1	0	1	1	1	1	1	1	0	0	0	0	1	1	0	0	1	0	0	0	1	0	1	1	0	0	0	1	0	0
G1SSW0	DSG2	Desmoglein 2	0	121693	5	6	6	4	5	5	5	6	4	6	6	5	4	6	5	6	4	4	6	5	5	5	4	5	5	5	3	4	4	5	1	4	3	4	4	3	3	4	4	4	4	0	2	4	1
G1SSX7	INHBC	Inhibin subunit beta C	0	38146.9	0	0	0	0	0	0	0	0	0	0	0	0	0	0	0	0	0	0	0	0	0	0	0	2	1	0	0	0	2	0	0	0	0	0	0	0	0	0	0	0	0	0	0	0	0
G1ST17	PGLYRP1	Peptidoglycan-recognition protein	0	21719.8	3	4	6	2	2	3	6	6	1	2	4	3	3	4	4	4	2	4	3	4	2	4	4	3	3	0	0	3	3	1	3	5	4	6	4	4	4	3	4	2	0	5	4	0	4
G1ST52		Collagen type VI alpha 3 chain	0	60716.8	2	5	5	5	4	3	5	5	5	4	4	4	2	3	3	3	2	2	3	2	2	2	4	3	1	3	4	2	1	1	1	3	3	2	3	2	4	3	1	2	4	3	3	3	4
G1STA7	PGLYRP2	Peptidoglycan recognition protein 2	0	57667.5	16	16	16	15	16	15	16	16	12	14	17	10	9	17	15	14	13	11	13	15	12	14	14	16	16	14	13	15	17	15	13	15	14	15	14	12	12	13	14	15	15	14	13	13	15
G1STF7;P19134	;TF	Serotransferrin	0	76684.46;76670.43	77	83	80	79	81	78	83	82	78	78	79	79	80	79	83	81	81	79	81	81	78	80	79	83	83	76	77	78	83	83	77	80	81	81	82	77	81	82	81	80	71	79	78	70	77
G1STJ4		NTR domain-containing protein	0	82084.4	65	65	66	62	62	65	66	64	64	63	67	66	66	65	64	66	64	66	67	67	65	63	63	61	65	62	60	63	63	64	64	64	63	65	65	63	63	64	65	64	64	64	64	60	64
G1STR7	SPTA1	Spectrin alpha, erythrocytic 1	0	271454	1	4	6	4	4	2	4	6	0	3	2	2	4	2	1	3	4	3	2	2	4	4	4	1	4	5	3	6	0	1	0	5	5	1	3	1	2	5	0	0	6	2	5	7	1
G1STS3	MMS19	MMS19 nucleotide excision repair protein	0.00094518	113257	1	0	0	0	0	0	0	0	0	0	0	0	1	0	0	0	0	0	0	0	0	0	0	0	0	0	0	0	0	0	0	0	0	0	0	0	0	0	0	0	0	0	0	0	0
G1SU36	APOM	Apolipoprotein M	0	21161.2	9	8	8	8	9	9	8	8	8	9	8	8	8	8	7	8	8	8	8	7	8	9	9	7	7	7	6	8	7	6	8	7	6	8	6	8	7	7	7	8	7	7	6	7	8
G1SUE4;O97862	;CST3	Cystatin domain-containing protein;Cystatin-C	0	34119.24;16345.85	8	8	8	8	8	7	8	9	9	7	8	8	7	8	8	9	9	8	8	8	9	7	8	6	8	8	6	7	6	9	7	9	7	7	7	7	7	8	6	6	7	7	8	6	6
G1SUH8	KRT2	Keratin 2	0	63057	3	4	4	3	4	4	4	4	2	2	1	3	2	2	3	2	1	3	2	4	5	2	3	2	2	2	2	1	2	3	2	1	2	2	2	3	1	1	3	2	0	5	2	1	1
G1SUX8;G1TRC0		Uncharacterized protein	0	66167.61;73960.52	3	3	3	2	2	0	1	0	0	0	1	1	3	1	3	2	1	2	0	0	2	3	3	0	2	1	1	2	0	0	0	0	0	0	0	0	0	0	0	0	0	0	0	1	0
G1SV13;Q29504	UBA1	E1 ubiquitin-activating enzyme;Ubiquitin-like modifier-activating enzyme 1	0	117700.7;117687.7	2	2	2	0	0	0	2	2	0	0	2	1	1	0	1	2	0	1	0	0	0	2	2	0	0	1	2	2	0	0	1	1	1	0	0	2	0	2	0	0	2	2	0	2	1
G1SV22	PEBP1	Phosphatidylethanolamine-binding protein 1	0	21008.7	0	5	5	0	1	0	5	5	1	1	3	4	2	2	2	5	5	5	4	2	5	5	4	3	1	5	4	5	3	0	3	5	3	1	2	4	5	3	0	2	5	4	5	4	5
G1SVB0;G1U3Y9;G1U598		40S ribosomal protein S7	0	47276.17;25975.13;23240.06	3	3	3	2	0	2	2	2	2	0	1	0	3	3	3	2	3	2	0	1	0	0	1	3	0	0	1	1	1	0	0	1	0	0	2	0	0	0	0	0	0	0	0	0	1
G1SVB3	PLA2G15	Phospholipase A2 group XV	0	46040.1	1	0	0	1	1	1	1	1	0	1	0	0	0	0	1	0	0	0	0	1	1	1	1	0	0	0	0	0	0	0	1	0	0	0	0	0	0	0	0	0	1	0	0	0	0
G1SVH0		Adenosylhomocysteinase	0	58512.5	4	9	11	0	0	2	9	10	0	0	9	6	11	6	10	10	5	8	4	8	2	6	6	5	6	5	5	7	3	8	5	7	10	6	3	5	8	9	5	7	6	7	8	7	8
G1SW24	AARS	Alanine--tRNA ligase	0.00458716	105171	1	1	1	0	0	0	0	0	0	0	0	0	1	0	0	0	0	0	0	0	0	0	0	0	0	0	0	0	0	0	0	0	0	0	0	0	0	0	0	0	0	0	0	0	0
G1SW77	SERBP1	SERPINE1 mRNA-binding protein 1	0	44795.2	2	4	2	0	0	0	1	3	0	0	0	0	2	1	3	2	0	1	0	0	0	0	1	0	2	0	0	2	0	0	0	0	0	1	0	0	0	0	0	0	0	0	0	0	0
G1SWF0	SERPIND1	Heparin cofactor 2	0	54603.7	27	26	27	29	28	27	29	29	29	30	29	29	28	27	28	25	27	26	30	29	29	29	27	30	30	29	28	28	29	29	29	29	27	29	29	27	27	28	30	29	27	28	27	28	28
G1SWG7		Reelin	0	203575	8	10	7	10	9	10	8	10	9	9	9	9	8	7	10	10	7	9	8	10	9	10	10	7	9	9	8	11	6	11	8	8	9	12	11	6	10	11	11	12	9	10	9	10	9
G1SWI3;P68003	VDAC2	Voltage dependent anion channel 2;Voltage-dependent anion-selective channel protein 2	0	31602.57;31580.52	1	2	1	0	0	0	0	0	0	0	0	0	2	2	2	0	0	0	0	1	0	0	0	0	0	0	0	0	0	0	0	0	0	0	0	0	0	0	0	0	0	0	0	0	0
G1SWI7	PSMA8	Proteasome 20S subunit alpha 8	0	38665.1	5	5	5	4	5	5	5	5	5	5	5	5	4	5	5	5	4	4	5	4	5	5	4	5	5	5	5	5	5	5	5	5	4	5	4	5	4	5	5	5	4	4	5	5	4
G1SWK8	PSMB7	Proteasome subunit beta	0	29022.3	4	4	5	6	4	4	5	6	5	5	5	4	6	6	6	6	5	5	6	6	5	5	5	5	5	5	3	5	2	5	5	6	5	6	6	6	5	6	6	6	5	5	5	5	5
G1SWS6;O46378	FMOD	Fibromodulin;Fibromodulin (Fragment)	0	NaN;16700.83	1	1	1	1	1	1	1	1	1	1	1	1	0	0	0	1	1	1	0	0	0	0	0	0	0	0	0	0	0	0	0	0	0	0	0	0	0	0	0	0	0	0	0	0	0
G1SWS9	VIM	Vimentin	0	53654.6	7	9	9	6	3	5	8	10	3	1	0	3	6	5	7	4	3	4	0	2	4	3	5	2	4	2	3	6	0	0	0	1	2	2	0	1	2	0	0	0	0	2	3	0	2
G1SWV6	ASL	Argininosuccinate lyase	0	70768.7	1	0	0	1	0	0	2	0	1	0	3	0	0	1	2	4	0	0	2	2	0	0	0	1	0	0	0	2	0	0	0	5	4	3	1	0	4	4	4	2	0	0	0	2	0
G1SX17	TCN2	Transcobalamin 2	0	47835.2	18	17	19	16	16	17	18	18	15	14	17	17	16	17	18	17	16	17	17	17	18	20	18	18	20	19	15	18	17	17	15	16	14	16	16	13	15	15	15	14	16	18	19	15	17
G1SX80	LAMA2	Laminin subunit alpha 2	0	343731	3	3	2	3	2	3	1	3	3	2	3	2	1	0	3	4	2	3	3	3	2	3	4	1	3	2	2	2	2	3	1	4	1	2	4	2	2	1	2	2	4	2	2	2	2
G1SX99	HEPHL1	Hephaestin like 1	0	131054	2	3	3	3	3	3	0	3	3	3	3	2	2	2	2	3	3	3	3	3	2	3	3	2	3	3	0	3	3	2	2	3	3	2	3	1	2	2	1	3	2	3	3	2	1
G1SXG6	S100A8	Protein S100	0	10132.4	5	8	8	4	3	5	7	8	4	3	5	6	6	6	5	6	5	5	6	6	5	7	8	5	6	4	7	6	4	5	7	7	8	7	7	7	7	7	5	6	6	7	8	5	6
G1SXM9	LYVE1	Lymphatic vessel endothelial hyaluronan receptor 1	0	35351.7	0	1	2	1	1	1	2	2	2	2	2	2	1	1	1	1	0	2	2	2	2	2	1	1	2	1	1	1	2	1	1	1	1	1	1	1	1	1	1	1	1	1	1	1	1
G1SXN3	LAMA4	Laminin subunit alpha 4	0.00094518	191960	1	3	4	0	1	2	3	4	0	0	0	0	0	0	1	0	0	0	0	0	0	0	1	0	0	0	0	0	0	0	0	0	0	1	0	0	0	0	0	0	0	0	1	0	0
G1SY45		Ig-like domain-containing protein	0	24605.6	0	0	0	2	2	0	0	0	2	2	0	0	0	0	0	0	0	0	0	0	1	1	1	1	1	2	1	1	1	1	0	0	0	0	0	0	0	0	0	0	0	0	0	0	0
G1SY93;G1TKN4	RAC1	Rac family small GTPase 1	0	22293.92;20248.64	3	3	3	2	2	2	3	3	1	2	2	3	3	3	3	3	3	3	3	3	3	3	3	1	2	2	3	3	2	2	3	3	3	3	2	2	3	3	0	3	2	2	3	3	3
G1SYE0	ABHD14B	Abhydrolase domain containing 14B	0	19218.2	0	0	2	0	0	0	1	2	0	0	3	0	0	0	0	3	0	0	0	0	0	0	0	0	0	0	0	0	0	0	0	0	0	0	0	0	0	0	0	0	0	0	0	0	0
G1SYI2	GNB1	G protein subunit beta 1	0.00276243	37377	1	0	1	0	1	0	1	1	0	0	1	0	1	0	1	0	0	0	0	0	0	0	1	0	1	0	0	0	1	0	0	0	0	0	1	0	1	1	0	0	0	0	0	0	0
G1SYK4		Complement C3	0	186880	96	101	99	98	97	98	102	96	95	98	100	100	100	100	103	100	97	99	104	104	97	97	96	97	105	99	97	96	96	98	94	98	99	102	102	92	99	99	101	99	96	103	100	94	101
G1SYT1	CDH5	Cadherin 5	0	107101	6	7	8	7	8	7	7	8	7	7	7	5	8	6	7	8	6	7	5	6	5	6	8	5	5	8	5	7	4	4	5	6	6	3	5	5	4	6	5	5	6	5	5	5	5
G1SYW3	DNAH5	Dynein axonemal heavy chain 5	0.00982143	506796	0	0	0	0	0	0	0	0	0	0	0	0	1	1	1	0	1	1	0	0	0	0	0	0	0	0	0	0	0	0	0	0	0	1	0	0	0	0	0	1	0	0	0	0	0
G1SYX7;G1SYX9	PIEZO2	Piezo-type mechanosensitive ion channel component	0.00722022	305672.84;304091.9	1	1	2	1	0	2	1	1	1	0	1	1	1	1	0	1	2	0	1	1	0	0	0	0	1	0	0	0	0	0	0	0	0	0	0	0	0	0	0	0	0	0	0	0	0
G1SZ14	PSMA3	Proteasome 20S subunit alpha 3	0	36307.3	8	8	7	8	8	8	8	8	8	8	8	8	7	8	8	8	7	8	8	8	8	8	8	6	8	8	8	8	7	8	8	8	8	8	8	8	8	8	8	8	8	8	8	8	8
G1SZ91	FABP5	Fatty acid binding protein 5	0	11357.8	0	4	4	2	0	0	3	4	0	1	2	3	0	0	0	3	1	3	0	1	3	2	1	3	1	2	1	2	1	1	0	1	1	0	0	0	2	0	0	2	0	3	2	3	3
G1SZQ2;G1TYL1	XPNPEP2	X-prolyl aminopeptidase 2	0	77300.26;110954.77	4	2	1	0	0	4	2	2	0	0	0	0	0	0	0	2	0	1	1	0	2	0	2	1	0	2	1	1	0	0	0	0	1	0	0	0	0	0	1	0	2	1	1	1	1
G1SZS9	CCN3	Cellular communication network factor 3	0	39163.9	0	0	1	1	0	0	0	0	1	0	0	0	0	0	0	0	0	0	0	0	0	0	0	0	0	0	0	0	0	0	0	0	0	0	0	0	0	0	0	0	0	0	0	0	0
G1SZV5	APOA1	Apolipoprotein A-I	0	30633.6	30	28	32	35	34	32	31	33	39	38	36	35	34	34	35	36	34	34	34	32	38	38	38	36	36	40	40	38	39	37	39	41	39	34	37	36	40	37	37	33	42	42	42	41	42
G1T088	SBSN	Suprabasin	0	78149.9	11	11	10	9	8	10	10	10	10	9	10	9	10	7	11	9	9	9	8	9	11	12	12	7	10	11	11	12	9	12	12	11	11	12	11	12	12	12	12	12	12	12	12	12	12
G1T090;G1TPL7	DPP3	Dipeptidyl peptidase 3	0	82562.37;79296.59	0	4	5	1	0	1	4	5	1	0	3	4	3	1	0	3	0	3	0	1	1	1	1	0	0	0	2	3	0	0	0	2	2	2	0	1	2	3	2	0	3	3	4	2	3
G1T0F8	HABP2	Hyaluronan binding protein 2	0	62301.6	22	23	21	21	21	23	22	22	20	21	20	19	19	20	21	20	19	20	19	20	20	20	19	18	19	18	14	17	14	17	17	18	18	19	17	15	18	20	16	16	17	17	18	15	17
G1T0J6	ITIH1	Inter-alpha-trypsin inhibitor heavy chain 1	0	100694	47	47	49	50	50	50	48	48	48	49	50	49	48	49	49	49	48	50	50	48	50	50	50	49	50	50	50	51	48	49	50	48	47	48	47	47	49	50	48	47	48	49	49	49	48
G1T0Q0	FBLN1	Fibulin 1	0	49666.4	16	16	16	15	15	15	16	16	16	14	14	13	11	9	13	14	11	11	11	12	12	11	11	10	10	9	6	10	0	7	7	9	8	10	8	6	8	7	7	7	8	6	6	6	6
G1T0R9	GSTM3	Glutathione S-transferase	0	25497.5	1	2	2	1	1	1	2	2	2	1	2	2	1	1	1	2	1	2	1	1	1	1	2	1	1	2	1	1	1	1	1	1	2	2	1	2	1	2	1	2	2	2	2	2	2
G1T0U8	PCYOX1	Prenylcysteine oxidase 1	0	56642.9	21	20	19	20	20	19	20	20	19	21	20	20	20	20	21	20	21	21	21	21	20	21	20	21	21	20	19	20	18	20	20	19	21	20	21	19	20	21	20	20	19	20	21	20	20
G1T0X2		Fibrinogen alpha chain	0	89979.5	62	44	57	65	61	66	53	60	61	58	64	65	72	71	68	70	72	65	69	70	67	68	49	71	73	65	67	47	72	70	74	69	66	67	69	72	64	66	71	66	63	66	64	65	64
G1T127	KLKB1	Kallikrein B1	0	70138	36	35	37	37	37	36	36	37	35	36	37	36	36	36	37	36	36	37	37	37	36	37	35	35	37	34	31	34	33	35	32	34	35	35	35	29	34	33	33	34	31	33	33	24	34
G1T128	PLXDC1	Plexin domain containing 1	0	52205.9	1	0	0	1	0	1	1	1	1	1	1	1	1	1	0	1	0	1	0	1	1	0	0	1	1	1	0	1	0	1	1	0	1	0	0	0	0	1	0	0	1	1	1	1	1
G1T1U7	MTHFD1	C-1-tetrahydrofolate synthase, cytoplasmic	0	101257	0	0	0	0	0	0	0	0	0	0	4	0	0	1	1	4	0	0	0	1	0	0	0	0	0	0	0	2	1	0	0	0	0	0	0	0	0	0	0	0	0	0	0	1	0
G1T1V5;U3KMX4	CA3	Carbonic anhydrase	0	35889.06;36734.99	2	2	8	2	0	4	1	8	3	0	12	0	2	2	2	12	0	3	5	4	0	0	0	0	2	0	0	1	0	0	0	4	0	0	0	0	0	0	0	0	0	0	0	0	0
G1T1Y7	KRT15	Keratin 15	0	50380.2	1	3	3	0	0	2	1	3	0	0	0	0	0	0	0	0	0	0	0	0	0	0	0	0	0	0	0	0	0	0	0	0	1	0	0	0	0	0	0	0	0	3	0	0	0
G1T1Z5	ECM1	Extracellular matrix protein 1	0	63442.5	25	24	24	23	24	24	24	24	24	25	24	25	22	22	23	24	22	23	21	21	23	22	22	19	19	23	17	21	14	18	16	18	19	19	17	16	18	19	18	16	20	16	19	16	20
G1T277	ARPC3	Actin-related protein 2/3 complex subunit 3	0	20546.7	2	4	4	0	3	1	3	4	2	1	3	2	3	3	3	3	1	3	3	3	2	3	3	3	3	2	1	2	1	3	2	3	3	1	3	2	2	3	2	2	1	2	2	2	2
G1T2J0	JUP	Junction plakoglobin	0.00722022	81791.8	0	0	1	0	0	0	0	1	0	0	0	0	0	0	0	0	0	0	0	0	0	0	0	0	0	0	0	0	0	0	0	0	0	0	0	0	0	0	0	0	0	1	0	0	0
G1T2L1	PSMA2	Proteasome subunit alpha type	0	25898.6	9	9	9	8	8	9	9	10	9	8	9	9	8	9	8	9	8	9	9	9	10	9	10	9	9	10	8	10	7	9	9	9	9	9	9	8	9	9	9	9	9	9	9	9	9
G1T2V2	PAICS	PurE domain-containing protein	0	47080.9	2	9	13	1	2	1	12	14	0	0	1	2	6	4	9	6	2	3	5	10	1	5	5	8	11	0	4	4	5	8	0	6	7	10	8	0	4	8	8	8	0	4	5	1	7
G1T325;I2AWA4	IL18BP	Interleukin 18 binding protein;Interleukin 18 binding protein isoform 2	0	20782.81;18686.52	1	1	1	0	1	1	1	1	1	0	1	1	1	1	1	1	0	1	1	1	0	0	1	1	1	0	1	1	0	1	1	1	0	1	1	1	1	1	1	1	1	1	1	0	1
G1T352	SAXO1	Stabilizer of axonemal microtubules 1	0.00722022	54064.8	1	1	1	1	1	0	1	1	0	0	1	1	1	1	1	1	1	1	1	1	1	1	1	0	1	0	0	0	0	0	1	0	0	0	1	0	0	0	1	0	0	0	0	0	0
G1T373		ribose-phosphate diphosphokinase	0	34806.2	1	2	1	1	0	2	2	2	0	0	2	2	2	1	0	2	1	1	1	0	2	2	2	1	0	2	1	2	1	0	1	0	0	0	0	0	1	0	0	0	2	0	1	2	1
G1T3E6	DNPEP	Aspartyl aminopeptidase	0	52783.5	1	3	3	1	1	2	3	5	1	2	2	0	1	2	1	1	1	1	2	3	1	1	1	4	4	3	3	1	4	5	0	3	4	3	5	0	3	4	4	3	1	3	3	2	2
G1T3I0		m7GpppX diphosphatase	0	38498.7	1	1	1	1	1	1	1	1	0	1	0	0	1	1	1	1	1	1	1	1	1	1	1	1	1	1	1	1	1	1	1	1	1	1	1	1	1	1	1	1	1	1	1	1	1
G1T3X1	C9	Complement C9	0	62775.3	5	5	5	5	5	5	5	5	5	5	5	5	5	5	5	5	5	5	5	5	5	4	5	4	5	4	4	5	5	5	5	5	5	5	5	5	5	5	5	5	5	5	5	5	5
G1T3Y8		60 kDa heat shock protein, mitochondrial	0	61040.7	11	10	10	8	5	8	8	8	0	0	2	1	11	9	11	9	5	8	9	7	7	3	7	7	6	4	3	9	6	0	0	5	6	4	4	1	2	3	3	0	4	4	5	4	4
G1T3Z1	MBL2	Mannose binding lectin 2	0	26482.7	10	8	8	11	10	10	9	8	10	10	10	11	11	14	13	12	12	11	13	13	11	12	11	14	12	11	11	11	11	13	9	10	7	10	10	9	8	8	9	8	7	10	6	7	10
G1T432		Adenylyl cyclase-associated protein	0	51617.9	6	5	6	3	0	5	6	8	2	3	4	6	8	5	7	7	2	5	8	4	5	4	6	2	1	3	2	4	4	0	2	6	5	4	3	4	3	5	3	3	3	3	6	3	0
G1T457	IGFBP1	Insulin-like growth factor-binding protein 1	0	28577.8	4	1	1	0	0	5	2	1	0	2	2	0	0	0	0	5	0	0	0	0	3	2	1	3	0	3	0	2	5	0	4	5	5	0	0	0	3	4	1	0	6	6	7	2	6
G1T465;J7M624	;AKR1C27	NADP-dependent oxidoreductase domain-containing protein;3alpha(17beta)-hydroxysteroid dehydrogenase	0.00276243	35051.47;36653.16	0	1	1	0	0	0	1	1	0	0	1	1	0	0	0	1	0	1	0	0	0	0	0	1	0	0	0	1	0	0	0	0	0	0	0	0	0	0	0	0	1	0	0	0	0
G1T4H3	PDIA6	Protein disulfide-isomerase A6	0	47998.1	2	3	3	2	1	1	3	3	0	0	0	0	2	0	2	0	1	0	2	2	0	0	0	0	0	0	0	1	0	0	0	0	0	1	1	0	0	1	1	1	0	1	0	1	0
G1T4J9;W0UVH3	;RAB1	Ribonuclease A-domain domain-containing protein;Ribonuclease A B1	0	37167.3;16791.42	2	5	5	1	2	5	4	4	2	1	3	3	2	3	3	3	2	4	5	3	2	2	1	1	2	2	2	2	2	1	3	2	2	3	2	3	4	4	2	4	4	3	3	1	3
G1T4Q9	PSMB5	Proteasome subunit beta	0	28455.2	9	9	9	9	9	9	9	10	9	9	10	10	10	9	10	11	10	10	9	10	10	9	10	12	9	8	7	8	8	8	8	8	10	10	11	8	10	8	11	11	10	9	9	9	9
G1T4T1	CETP	Cholesteryl ester transfer protein	0	54274.5	2	2	2	2	2	2	2	2	2	0	1	1	0	0	0	0	0	0	1	0	1	2	1	1	1	1	1	1	1	1	1	1	1	1	1	1	1	2	1	1	0	0	0	0	0
G1T4T6	MYOM2	Myomesin 2	0.00094518	158482	0	0	0	0	0	0	0	0	0	0	0	0	0	0	0	0	0	0	0	0	0	0	0	3	0	0	0	0	0	0	0	0	0	0	0	0	0	0	0	0	0	0	0	0	0
G1T4X8	PSMB2	Proteasome subunit beta	0	22823.2	8	10	11	9	9	11	10	10	8	10	10	11	10	8	10	11	7	8	8	10	10	8	8	9	10	11	8	10	7	8	8	9	9	10	9	9	9	9	9	8	10	10	9	9	9
G1T519	PSMA4	Proteasome subunit alpha type	0	29940.4	9	9	9	9	9	9	9	9	9	9	9	9	8	8	9	9	9	9	9	9	9	9	9	9	10	9	10	9	10	10	10	8	8	9	9	9	9	9	9	9	9	9	9	9	9
G1T567	RHOA	Ras homolog family member A	0	21768.1	1	1	1	0	0	1	1	1	0	0	0	1	1	0	1	1	1	1	0	0	1	0	1	0	0	1	0	1	0	0	1	0	1	0	1	0	1	1	0	0	1	1	1	0	1
G1T569		Glutathione peroxidase 1	0	16835.3	3	6	6	3	3	3	6	6	2	2	5	6	5	2	3	6	3	4	1	3	6	6	6	2	5	6	4	6	3	3	4	3	3	0	2	5	5	3	0	1	4	4	5	5	5
G1T5H0	HTRA1	HtrA serine peptidase 1	0	36467.6	2	3	3	2	0	0	3	3	3	0	3	0	2	2	2	3	0	2	2	2	0	2	3	2	2	1	2	3	2	2	0	2	0	2	2	1	2	0	0	2	2	2	2	1	2
G1T5K3	APOA2	Apolipoprotein A-II	0	11211.1	5	5	5	6	6	6	6	5	6	6	4	6	6	6	4	5	5	5	4	4	5	6	6	6	6	6	4	5	6	6	5	5	5	6	4	6	3	5	5	4	5	6	5	6	4
G1T5Q9;Q28739	BPI	Bactericidal permeability-increasing protein;Bactericidal permeability-increasing protein (Fragment)	0.00722022	53089.08;48837.17	0	1	4	0	0	0	2	4	0	0	0	0	1	1	0	0	0	0	0	0	0	0	0	0	0	0	0	0	1	0	0	1	0	0	0	0	0	0	2	0	0	0	2	0	0
G1T5S1	LBP	Lipopolysaccharide-binding protein	0	53510.9	18	20	20	17	14	17	20	20	14	14	19	20	21	21	21	19	21	20	21	21	17	20	20	21	22	19	21	21	22	22	22	20	17	19	22	22	19	18	22	22	15	20	20	16	20
G1T670	PSMA5	Proteasome subunit alpha type	0	26395	10	9	10	9	10	10	10	10	9	8	10	8	10	9	10	10	9	10	10	9	10	9	9	6	9	8	8	8	8	8	8	9	10	8	10	8	10	8	9	10	10	9	10	8	9
G1T671	ACAT2	Acetyl-CoA acetyltransferase 2	0	40869.9	9	11	11	12	12	10	10	11	11	11	12	7	8	11	10	11	10	10	9	11	8	12	11	7	9	8	10	8	8	9	9	12	12	12	12	8	12	12	12	11	8	8	8	10	7
G1T6B8	LYZ	Lysozyme	0	16525	1	1	1	1	1	1	1	1	1	1	1	1	1	1	0	1	1	1	1	1	0	1	0	1	0	1	1	1	0	1	0	1	0	1	1	0	1	1	0	0	1	1	1	1	1
G1T6K0		Carboxylesterase type B domain-containing protein	0	57493.8	1	1	1	1	1	1	1	1	1	0	1	1	1	1	1	1	1	1	1	1	0	0	0	0	0	0	0	0	0	0	1	1	0	0	1	1	1	1	0	1	1	1	1	1	1
G1T6L5	SH3BGRL	SH3 domain binding glutamate rich protein like	0	22154.9	1	1	1	1	1	0	1	1	1	0	1	1	1	1	1	1	1	1	0	1	1	1	1	1	1	1	1	1	1	1	1	1	1	1	1	1	1	1	1	1	1	1	1	1	1
G1T6W7	CAT	Catalase	0	59657.1	17	24	26	17	17	20	26	24	19	16	25	25	26	21	21	25	26	26	22	22	25	25	25	17	21	24	25	26	19	20	24	25	24	18	18	25	24	26	16	12	26	25	26	25	25
G1T704	SORD	Sorbitol dehydrogenase	0	37848.8	3	4	4	8	8	8	6	6	6	8	10	6	7	9	10	11	5	6	9	8	7	8	8	3	6	6	9	9	4	6	5	10	10	9	8	4	11	10	9	8	8	7	5	6	6
G1T705	CYB5R3	NADH-cytochrome b5 reductase	0	30269.1	0	1	1	1	0	0	1	1	0	0	1	1	0	1	1	1	1	0	1	1	1	1	1	1	1	1	1	1	1	0	2	1	1	0	1	2	1	0	0	0	1	1	1	2	1
G1T739	APOF	Apolipoprotein F	0	31404.8	5	5	6	6	6	5	6	5	6	6	5	5	7	6	7	5	6	5	7	6	5	6	7	7	7	5	7	6	7	6	6	6	7	7	7	6	6	6	7	7	6	6	6	5	6
G1T763	PIGR	Polymeric immunoglobulin receptor	0	83601.6	1	1	1	3	3	1	1	1	3	3	2	2	2	3	2	2	3	2	2	2	2	2	2	2	2	2	2	2	1	2	3	3	3	3	3	3	3	3	3	3	2	2	2	2	2
G1T7A8	CPQ	Carboxypeptidase Q	0	52061.7	2	3	3	3	3	3	3	3	3	3	3	3	2	2	3	3	3	3	3	3	3	3	3	2	1	3	3	3	3	3	2	3	2	3	3	2	2	2	3	2	3	2	3	2	3
G1T7D2	CD53	Tetraspanin	0.00094518	24491.4	0	1	1	0	0	0	1	1	0	0	0	0	0	0	0	1	0	0	1	0	0	0	0	0	0	0	0	0	1	0	0	0	0	0	0	0	0	0	0	0	0	0	0	0	0
G1T7F1;G1TJC1;G1TLP0;G1TP83;G1U155	;H2BC18;;;	Histone H2B	0	13934.19;14780.25;17989.97;13906.13;13892.11	2	2	2	1	0	1	2	2	0	0	1	0	2	0	2	0	0	0	0	1	1	0	1	0	1	0	0	2	0	0	0	0	0	0	1	0	0	0	0	1	0	0	1	0	0
G1T7H6	PLXDC2	Plexin domain containing 2	0	56775	7	7	7	7	7	6	7	7	5	7	7	6	7	7	7	8	8	8	8	7	8	5	6	6	7	5	4	7	7	7	8	6	6	6	7	8	6	6	7	7	7	6	7	7	6
G1T7R1	FABP3	Fatty acid binding protein 3	0	14814.8	2	3	3	3	2	2	3	3	0	2	2	0	2	0	0	3	2	3	0	0	3	1	3	0	0	3	0	3	2	0	1	3	1	2	1	1	3	0	2	0	3	2	3	2	2
G1T7R2	YWHAE	Tyrosine 3-monooxygenase/tryptophan 5-monooxygenase activation protein epsilon	0	27433.1	7	11	11	5	3	4	11	10	1	2	5	8	8	3	6	7	7	6	3	3	6	5	8	4	3	8	5	9	3	3	5	7	6	4	5	4	8	9	4	5	7	8	7	6	6
G1T7S0	MYL12B	Myosin light chain 12A	0	19807.2	3	3	3	2	1	2	1	3	1	0	3	1	3	3	3	3	0	3	3	3	1	0	0	0	2	0	0	0	0	0	1	1	2	3	2	0	0	2	0	0	3	2	2	3	1
G1T7S1		NADP-dependent oxidoreductase domain-containing protein	0.00722022	37272.6	0	1	1	0	0	0	0	1	0	0	2	0	1	0	0	2	1	1	0	0	2	1	2	0	1	2	0	2	0	0	0	0	0	0	1	0	0	1	0	0	1	2	2	2	1
G1T7S4	HEG1	Heart development protein with EGF like domains 1	0	142824	5	5	4	5	5	5	5	5	4	3	4	5	5	4	3	5	4	5	4	5	5	4	5	3	4	5	4	5	3	2	3	4	4	4	4	4	5	4	5	4	5	5	4	5	4
G1T7X6	LAMB1	Laminin subunit beta 1	0	191772	2	5	7	4	4	5	7	7	5	3	3	4	2	1	3	5	4	3	3	2	4	4	4	2	5	5	2	2	2	3	3	3	3	4	5	2	4	4	4	5	5	4	3	3	4
G1T7X7	ATM	Serine-protein kinase ATM	0.00896057	350242	1	1	1	1	1	1	1	1	1	1	1	1	1	0	1	1	1	0	0	0	1	1	1	1	1	0	1	0	1	1	0	0	0	1	0	0	1	0	1	1	1	1	1	1	1
G1T7Z0	PGD	6-phosphogluconate dehydrogenase, decarboxylating	0	52965.7	7	11	12	8	5	10	12	12	5	6	10	8	8	8	11	11	7	8	8	11	9	10	11	6	10	10	8	10	8	9	8	9	12	11	12	6	9	10	9	9	10	9	11	7	11
G1T7Z6		Phosphoglycerate kinase	0	44632.7	9	14	15	5	3	10	13	15	4	3	13	7	13	9	16	11	9	12	8	10	11	9	13	6	6	8	7	16	7	8	6	9	7	8	7	6	9	8	6	8	13	7	9	9	10
G1T804		Ig-like domain-containing protein	0	34086.1	7	9	9	16	16	11	8	8	17	16	16	16	17	15	15	15	14	15	15	15	17	17	17	17	17	17	17	17	17	17	17	17	17	16	17	17	17	17	17	17	9	10	9	10	11
G1T809	SERPINA9	Serpin family A member 9	0	50938.5	6	7	7	7	7	6	7	7	7	7	7	7	7	7	7	7	7	7	7	7	7	7	7	7	7	7	7	7	7	7	7	7	7	7	7	7	7	7	7	7	7	7	7	7	7
G1T821	FGL1	Fibrinogen like 1	0	37386.8	16	14	12	15	11	15	15	14	15	12	17	16	17	17	17	17	17	17	17	17	13	17	17	17	17	15	16	15	16	17	17	16	17	17	16	16	16	16	17	16	14	15	16	15	16
G1T857	CD93	CD93 molecule	0	68803.1	1	3	3	3	3	2	3	3	3	3	3	3	3	1	2	3	3	3	3	2	3	3	3	2	2	3	3	3	2	0	0	2	2	1	1	1	2	1	2	0	3	2	1	2	2
G1T8P4	RPLP1	Ribosomal protein lateral stalk subunit P1	0	11441.9	3	3	3	0	2	2	3	3	2	0	2	3	3	3	3	3	3	2	2	2	2	2	2	2	2	0	2	2	2	2	3	3	2	2	2	0	3	3	2	2	2	2	2	2	2
G1T8V2	MFAP4	Microfibril associated protein 4	0	28933.6	5	5	5	5	5	5	5	6	5	5	5	5	4	5	5	5	5	5	4	4	5	5	5	5	5	5	4	5	4	3	4	4	4	5	4	4	5	4	3	4	4	4	5	4	4
G1T8X8	EXT1	Exostosin glycosyltransferase 1	0	86332.9	2	2	1	2	1	2	3	2	1	1	2	2	3	1	3	2	2	3	2	3	2	3	3	2	2	1	2	2	3	2	1	3	2	3	2	2	2	2	3	2	2	2	3	3	2
G1T8Z0	PRDX6	Peroxiredoxin-6	0	25035.8	8	13	14	8	8	7	14	14	8	4	14	13	15	9	14	14	14	15	13	11	9	10	14	11	11	10	9	12	9	10	13	15	13	9	11	11	12	13	13	10	12	11	13	12	13
G1T9F3	KPNB1	Karyopherin subunit beta 1	0	97200.2	4	3	3	2	3	1	2	3	0	1	0	2	4	3	3	3	0	0	3	1	2	0	3	1	1	4	1	3	1	0	2	2	1	1	2	3	3	1	0	0	2	0	2	2	2
G1T9L4;P25230	CAMP;CAP18	Cathelicidin antimicrobial peptide C-terminal domain-containing protein;Antimicrobial protein CAP18	0	19784.93;19804.92	0	4	4	0	0	0	3	4	0	0	0	0	0	0	0	0	0	0	0	0	0	0	1	0	0	0	0	0	0	1	0	3	3	2	2	0	3	2	2	3	1	2	3	0	3
G1TA37		BAF nuclear assembly factor 1	0	20809	1	1	0	1	0	0	0	1	0	0	0	0	1	1	1	0	0	0	0	0	0	0	0	0	0	0	0	0	0	0	0	0	0	0	0	0	0	0	0	0	0	0	0	0	0
G1TA40	SMPD1	Sphingomyelin phosphodiesterase	0	69452.3	3	1	1	4	3	3	2	3	3	3	3	3	3	4	4	4	3	4	3	4	4	4	3	3	1	4	4	4	2	2	3	2	3	3	3	3	1	3	2	3	4	3	3	4	3
G1TA71	TCN1	Transcobalamin 1	0	47718.1	8	5	6	5	5	10	6	8	4	6	10	10	10	10	10	10	10	10	10	10	10	10	10	10	9	10	9	9	6	9	10	7	8	10	8	10	7	7	8	8	5	6	8	3	5
G1TA78;P23612	WARS1	Tryptophan--tRNA ligase, cytoplasmic;Tryptophan--tRNA ligase, cytoplasmic	0	54899.39;53799.12	4	6	7	3	2	4	6	7	2	2	5	1	2	1	1	5	1	3	1	1	6	4	5	5	6	7	5	6	5	5	3	4	3	5	5	3	5	5	3	3	5	5	5	5	5
G1TAC4		Glutaredoxin-1	0	11954	0	5	5	3	0	2	5	5	3	3	5	5	4	2	5	5	5	5	4	4	5	5	5	3	0	5	5	5	3	1	5	5	5	1	3	4	5	4	2	1	5	5	5	5	5
G1TAH7	TKT	Transketolase	0	67699.4	11	24	24	11	8	11	23	24	8	5	21	19	22	12	15	23	19	21	11	16	21	19	22	12	11	18	17	19	11	13	13	19	20	17	15	16	18	22	14	14	19	19	23	20	18
G1TAR4	OIT3	Oncoprotein induced transcript 3	0	60191.4	15	13	13	13	13	14	14	11	15	15	15	14	13	14	14	15	13	15	14	14	14	13	13	12	14	14	11	14	10	14	11	11	12	14	13	9	14	13	12	13	11	13	13	8	14
G1TAU6	SERPINE1	Serpin family E member 1	0	40760	0	3	3	0	0	1	3	2	0	0	0	0	0	0	0	0	0	0	0	0	0	0	0	1	0	0	0	0	0	0	0	0	1	0	0	1	0	0	0	1	0	0	0	0	0
G1TAY6	KRT15	Keratin 15	0	49223.8	0	6	7	0	0	5	6	8	0	0	0	0	0	1	5	2	0	0	0	0	0	0	0	0	0	0	0	2	2	0	0	0	0	1	0	0	0	3	0	2	0	2	0	0	0
G1TB95	SVEP1	Sushi, von Willebrand factor type A, EGF and pentraxin domain containing 1	0	388046	4	9	9	4	5	4	9	9	7	3	6	2	4	2	4	7	2	6	4	4	3	3	3	3	3	2	0	3	1	0	1	2	5	4	4	2	5	5	5	3	5	4	4	4	3
G1TBC1	HSP90B1	Heat shock protein 90 beta family member 1	0	92390.8	4	4	4	3	3	2	4	4	2	1	2	2	4	4	4	4	2	3	4	4	3	3	4	4	3	3	0	4	4	3	2	3	4	3	3	2	1	3	3	3	1	3	3	2	3
G1TBC8	CTPS1	CTP synthase	0	60641.6	1	0	0	0	0	0	0	0	0	0	0	0	1	1	1	0	0	0	0	0	0	0	0	0	0	0	0	0	0	0	0	0	0	0	0	0	0	0	0	0	0	0	0	0	0
G1TBH0	ADAMTS1	ADAM metallopeptidase with thrombospondin type 1 motif 1	0	96348	0	1	1	0	0	0	1	1	0	0	1	0	0	1	1	0	0	1	0	0	0	1	1	0	1	0	0	1	0	0	0	1	0	0	0	0	0	0	0	0	1	1	1	0	1
G1TBS1;U3KLY1	PARK7	protein deglycase;Parkinsonism associated deglycase	0	19939.09;17957.9	4	7	8	3	0	4	7	8	3	2	6	6	7	4	4	7	7	6	4	3	6	7	7	3	3	6	6	7	3	3	5	6	5	3	4	5	5	4	3	3	6	4	4	5	4
G1TBS8		Sushi domain-containing protein	0	139372	11	10	10	11	11	11	11	11	10	9	11	12	10	11	11	10	10	11	12	12	10	10	11	11	11	9	8	10	10	10	10	9	9	10	9	9	9	9	10	9	8	10	10	9	10
G1TBT8	GP5	Glycoprotein V platelet	0.00276243	59141.7	0	1	2	1	1	2	0	1	1	1	1	0	2	2	2	2	0	0	2	2	1	0	0	0	0	0	0	1	1	1	0	1	1	0	1	0	1	2	1	2	0	0	1	1	0
G1TBZ0	PROCR	Protein C receptor	0	26933	2	1	2	2	1	1	1	1	1	1	1	1	1	1	1	1	1	1	1	1	1	1	1	1	1	1	1	1	1	1	1	1	1	1	1	1	1	1	1	1	1	1	1	1	1
G1TBZ5;P15122;U3KPE7	AKR1B1	Aldo-keto reductase family 1 member B;Aldo-keto reductase family 1 member B1;Aldo-keto reductase family 1 member B	0	35762.18;35763.13;34177.26	1	3	3	3	2	0	3	3	2	0	3	2	2	0	3	3	2	2	2	2	2	1	2	0	1	0	1	2	0	0	0	1	1	0	0	1	0	1	0	0	2	3	3	1	2
G1TC17	FGFBP2	Fibroblast growth factor binding protein 2	0	24735.4	0	2	1	0	1	1	1	1	1	1	1	1	1	1	2	2	1	1	2	1	0	1	1	0	0	0	0	1	0	0	0	0	1	0	0	0	1	2	1	0	2	2	1	2	1
G1TCA1	IL1R2	Interleukin 1 receptor type 2	0	48082.3	6	7	5	5	6	5	6	7	5	4	5	3	4	6	6	6	2	2	6	7	4	6	6	4	7	6	3	6	3	5	3	4	7	7	7	2	7	6	5	7	4	4	4	0	3
G1TCG2	GPX6	Glutathione peroxidase	0	25338	8	7	7	7	7	8	8	7	8	8	8	8	7	5	7	8	6	8	8	7	8	7	7	5	6	8	8	8	7	5	7	6	6	7	7	8	6	8	8	7	9	9	7	9	8
G1TCN8	PCDH12	Protocadherin 12	0	123402	2	3	3	3	3	3	3	3	3	3	3	3	3	3	3	3	3	3	3	3	3	3	3	2	2	3	3	3	2	3	1	3	3	2	3	1	3	2	3	2	3	2	3	3	3
G1TCQ4	GNPDA1	Glucosamine-6-phosphate isomerase	0	32580.4	5	6	6	5	5	6	6	6	5	5	5	3	4	3	4	6	4	5	4	6	6	4	5	3	6	6	6	6	4	7	4	4	5	5	5	4	5	4	5	4	6	5	6	6	5
G1TCR9		NADP-dependent oxidoreductase domain-containing protein	0	37335.9	0	0	1	0	0	0	1	1	0	0	1	0	0	0	0	1	0	0	0	0	1	0	1	0	0	0	0	0	0	0	0	0	0	0	0	0	0	0	0	0	0	0	0	1	0
G1TCW1	TFRC	Transferrin receptor protein 1	0	85622.1	27	26	23	30	29	28	24	28	29	29	27	30	25	25	27	28	29	28	26	27	29	27	29	33	33	30	30	29	34	33	29	28	27	25	26	25	26	29	28	28	26	27	29	26	28
G1TCW5	PEPD	Peptidase D	0	49964.6	2	2	2	2	2	2	2	2	2	2	2	2	2	2	2	2	2	2	2	2	3	3	2	2	2	3	3	2	2	2	2	2	2	2	1	1	1	1	3	1	3	3	1	3	3
G1TCZ8	PPP2R1A	Protein phosphatase 2 scaffold subunit Aalpha	0	60167.7	2	2	2	1	2	0	0	1	0	0	0	0	2	1	1	1	0	0	0	0	0	0	0	0	0	0	0	1	0	0	0	0	0	0	0	0	0	0	0	0	0	0	0	0	0
G1TD13	B2M	Beta-2-microglobulin	0	13886.9	5	5	5	5	5	5	5	5	5	5	5	5	5	5	6	5	6	5	6	5	4	5	6	6	5	5	5	6	6	5	5	5	4	4	4	5	4	4	4	4	4	4	4	4	4
G1TDB6	GBP1	Guanylate binding protein 1	0.00094518	67684.5	0	1	1	0	1	0	1	1	0	0	0	0	0	0	0	0	0	0	0	0	0	0	0	0	0	0	0	0	0	0	0	0	0	1	1	0	0	0	0	0	0	0	1	0	1
G1TDI0	PA2G4	Proliferation-associated 2G4	0	43710.8	0	2	2	0	0	0	1	2	0	0	0	1	1	0	1	2	2	0	0	0	0	0	1	0	0	0	0	1	0	0	0	0	0	0	0	0	1	0	0	0	1	0	0	1	0
G1TDM3	ARSG	Arylsulfatase G	0	56844.2	1	1	1	0	1	1	1	1	1	1	1	1	1	1	1	1	1	0	1	1	1	1	1	1	1	1	1	1	1	1	1	1	1	1	1	1	1	1	1	0	1	1	1	1	1
G1TDR0		Carboxylic ester hydrolase	0	58787.8	4	3	4	5	5	5	4	4	5	3	3	4	5	5	5	4	4	3	4	5	2	3	2	2	2	3	3	3	2	2	3	4	4	2	2	4	2	3	3	3	4	4	4	4	4
G1TDY5	AKAP1	A-kinase anchoring protein 1	0.00094518	93507.5	1	1	1	1	1	1	1	1	1	1	1	1	1	1	1	1	1	1	1	1	1	1	0	1	1	1	0	1	1	1	1	1	1	1	1	1	1	1	1	1	1	1	1	1	1
G1TEA3	CAVIN2	Caveolae associated protein 2	0	46980.8	0	0	0	0	0	0	0	0	0	0	1	0	2	1	2	2	0	1	2	1	1	0	0	0	0	0	0	0	0	0	1	1	1	2	2	1	0	1	0	1	0	1	1	1	0
G1TEA5	GMPR	GMP reductase	0	37350.8	0	2	2	0	0	0	2	2	0	0	1	2	2	1	1	2	1	2	2	1	2	2	2	0	0	2	1	2	0	0	1	2	1	0	0	1	1	1	0	0	2	2	2	1	2
G1TEC1		Ig-like domain-containing protein	0	23314.4	2	2	2	2	2	2	2	2	2	2	2	2	1	1	2	2	1	2	1	2	2	1	1	1	2	2	1	1	1	2	1	2	2	2	2	1	1	2	1	2	2	2	2	2	2
G1TED6	ANXA5	Annexin	0.00094518	35945.7	2	2	1	1	0	2	1	1	1	0	0	0	2	2	2	0	0	0	0	1	0	0	1	0	1	0	0	1	0	0	0	0	0	0	1	0	1	0	0	0	0	0	0	0	0
G1TEG4		NADP-dependent oxidoreductase domain-containing protein	0	36696.3	0	2	3	2	0	3	2	3	3	0	8	1	3	1	3	10	3	3	0	0	4	3	3	0	2	3	0	2	0	0	1	4	3	1	0	1	2	2	0	0	2	5	5	4	6
G1TEI0	PARP1	Poly [ADP-ribose] polymerase	0	112733	1	0	0	0	0	0	0	0	0	0	0	0	1	0	1	0	0	0	0	0	0	0	0	0	0	0	0	0	0	0	0	0	0	0	0	0	0	0	0	0	0	0	0	0	0
G1TET0	CPB2	Carboxypeptidase B2	0	48764.6	18	18	19	19	17	18	18	18	15	15	20	19	21	19	18	19	19	18	19	18	18	20	20	20	18	16	19	18	20	20	18	19	17	17	17	16	16	16	16	16	15	20	20	18	19
G1TET2	LCP1	Lymphocyte cytosolic protein 1	0	71354.6	36	37	40	35	36	39	40	40	33	32	37	31	30	30	35	36	31	32	31	36	37	32	35	28	33	35	29	34	25	34	29	34	33	36	37	28	33	33	35	35	34	34	34	32	33
G1TF09	MRC2	Mannose receptor C type 2	0	118072	2	1	2	2	1	2	2	2	2	2	1	1	1	2	2	1	2	1	1	0	2	1	1	0	0	2	2	1	1	1	2	2	2	2	2	2	2	2	0	1	2	2	2	2	2
G1TF14	TMSB10	Thymosin beta	0	5025.67	0	1	1	1	0	0	1	1	1	1	1	1	1	1	1	1	1	1	1	1	1	1	1	1	1	1	1	1	1	1	1	1	1	1	1	1	1	1	1	1	1	1	1	0	1
G1TFL3;G1U9S6		GTP-binding nuclear protein Ran	0	14730.96;18747.61	3	3	3	3	2	3	3	3	2	3	2	3	3	2	3	3	3	3	2	2	3	3	3	3	3	3	3	3	3	1	3	3	2	2	3	3	3	3	3	1	3	3	3	3	3
G1TFU9	LGALS3BP	Galectin-3-binding protein	0	69256.6	21	20	22	20	20	20	22	21	20	18	21	20	20	20	20	21	19	19	19	20	19	18	19	18	21	21	19	18	18	20	19	20	21	18	21	18	20	21	21	19	21	22	22	20	22
G1TFW8	LTF	Lactotransferrin	0	77483.7	2	23	29	1	2	0	27	29	0	0	0	0	4	4	7	0	0	0	3	9	0	4	10	3	7	3	0	10	0	8	3	11	9	10	10	3	12	5	8	7	2	7	16	0	10
G1TFX2	SERPINA1	Serpin domain-containing protein	0	50647	1	1	1	1	1	1	1	1	1	1	1	1	1	1	1	1	1	1	1	1	1	1	1	1	1	1	1	1	1	1	1	1	1	1	1	1	1	1	1	1	1	1	1	1	1
G1TG85	ANK1	Ankyrin 1	0	151962	3	4	6	4	4	2	5	6	2	1	1	2	6	4	3	5	6	1	5	3	5	3	7	0	0	3	6	9	0	0	2	8	4	0	0	1	1	4	2	0	4	1	3	10	1
G1TGI6;G1TJH8;G1TLT8;G1TQM9;G1U1A8;G1U673	RPSA;;RPSA;RPSA;RPSA;RPSA	40S ribosomal protein SA;40S ribosomal protein SA C-terminal domain-containing protein;40S ribosomal protein SA;40S ribosomal protein SA;40S ribosomal protein SA;40S ribosomal protein SA	0.00276243	33136.34;31524.9;32898.13;33609.97;32987.22;32973.28	1	1	1	1	0	0	0	0	0	0	0	0	2	1	1	0	0	0	0	0	0	0	0	0	0	0	0	0	0	0	0	0	0	0	0	0	0	0	0	0	0	0	0	0	0
G1TGM2	SAA4	Serum amyloid A protein	0	18633	4	8	8	4	4	4	8	8	4	4	8	7	8	8	8	8	8	8	8	8	3	5	5	6	8	2	5	5	5	8	8	8	7	7	8	8	7	7	8	6	2	7	7	3	7
G1TGM8;Q28665	SERPINA1;	Serpin domain-containing protein;Alpha-1-antiproteinase E	0	50650.95;45684.32	31	34	35	33	34	35	34	33	36	34	33	36	34	36	37	35	32	34	36	37	34	38	36	37	40	38	38	38	38	38	37	37	39	38	36	35	38	38	39	38	37	36	38	36	36
G1TGX7		Ig-like domain-containing protein	0	21986	1	2	2	2	2	2	2	2	2	2	2	2	2	2	2	2	1	2	2	2	1	1	1	2	0	0	1	0	1	0	1	1	1	1	1	1	1	1	2	2	2	1	1	1	1
G1THG2		Ig-like domain-containing protein	0	15228.1	1	1	1	1	1	1	1	1	1	1	1	1	1	1	1	1	1	1	1	1	1	1	1	1	1	1	1	1	1	1	1	1	1	1	1	1	1	1	1	1	1	1	1	1	1
G1THQ5	ST6GAL1	ST6 beta-galactoside alpha-2,6-sialyltransferase 1	0	46681.5	3	3	5	5	4	4	4	4	2	3	4	3	4	6	5	5	2	6	5	6	5	4	3	4	5	3	4	4	4	4	3	4	3	3	3	2	4	3	3	3	3	3	4	2	4
G1THZ6	IGHM	Immunoglobulin heavy constant mu	0	36821.9	34	35	35	34	34	35	38	37	34	35	32	31	31	32	35	33	31	32	33	37	33	33	33	30	35	33	32	36	31	35	30	31	34	35	34	30	31	33	33	34	36	33	34	34	35
G1TI40	SNRPD2	Small nuclear ribonucleoprotein Sm D2	0	13526.9	0	1	1	0	0	0	1	1	0	0	0	0	0	0	1	0	0	0	0	1	0	0	0	0	0	0	0	1	0	0	0	1	1	1	1	0	1	0	1	1	0	0	0	0	0
G1TI63		Ig-like domain-containing protein	0	13235.8	2	3	3	3	3	2	2	3	2	2	2	2	3	2	2	3	2	3	3	2	3	2	2	2	3	3	3	3	3	3	3	3	3	3	3	3	3	3	3	3	3	3	3	3	3
G1TIF8;P37153	APOD	Apolipoprotein D	0	26123.01;21477.75	8	7	7	8	8	8	7	7	7	7	8	8	7	8	8	7	8	7	8	8	7	8	7	8	8	7	8	8	8	7	6	7	6	6	6	6	6	6	6	6	7	7	6	6	5
G1TIS5	ANXA1	Annexin	0	37431.7	0	5	6	1	1	2	6	6	1	0	0	0	1	1	2	2	1	1	2	2	3	1	3	4	2	1	1	2	1	3	1	4	1	1	2	0	1	3	0	2	1	1	3	2	0
G1TIT6	SF3B2	Splicing factor 3b subunit 2	0	16359	3	7	7	5	5	4	5	6	6	5	5	5	5	4	5	4	4	5	4	5	4	5	4	4	5	3	4	4	4	4	4	3	4	4	4	4	4	4	4	4	4	4	4	3	4
G1TJ87	AHSP	Alpha hemoglobin stabilizing protein	0	11869.5	0	0	0	0	0	0	1	0	0	0	0	2	2	0	0	0	1	0	0	0	0	2	2	2	0	1	2	1	1	1	0	0	0	0	0	0	0	0	0	0	0	1	1	0	0
G1TJG3		K Homology domain-containing protein	0	43935.8	1	4	5	0	0	0	4	5	0	0	0	0	1	1	3	2	0	0	0	2	0	0	1	0	3	0	0	2	0	1	0	0	0	0	0	0	1	0	1	1	0	1	1	0	1
G1TJP4	CHI3L1	Chitinase 3 like 1	0	42645.6	3	16	17	0	0	3	16	17	0	0	4	5	6	9	8	3	3	5	5	7	0	5	4	6	5	0	4	5	6	3	4	7	5	7	5	5	6	7	7	6	1	8	10	0	7
G1TJP8	NUCKS1	Nuclear casein kinase and cyclin dependent kinase substrate 1	0	34022.3	0	0	1	0	0	0	1	1	0	0	0	0	1	0	1	0	0	0	0	0	0	0	0	0	0	0	0	1	0	0	0	0	0	0	0	0	0	0	0	0	0	0	0	0	0
G1TK26	SFTPD	Surfactant protein D	0	35074.2	7	8	7	0	0	7	7	7	0	1	0	1	1	1	2	0	0	0	1	2	0	0	0	0	2	0	0	0	0	2	8	7	7	7	7	7	6	6	7	8	6	6	6	5	7
G1TK32		Phosphofructokinase domain-containing protein	0	30689.7	0	1	1	0	0	0	1	1	1	0	1	0	1	0	0	1	1	1	0	0	1	1	1	0	0	1	1	1	0	0	0	1	0	0	0	0	0	0	0	0	1	1	1	1	1
G1TK85	IGHM	Immunoglobulin heavy constant mu	0	41014.1	12	12	12	11	12	12	13	13	12	12	12	13	12	13	13	12	13	14	13	13	13	14	14	12	12	14	13	14	11	13	11	12	13	13	12	11	12	12	10	11	12	13	13	12	12
G1TKE3	TAGLN2	Transgelin	0	20244.1	4	3	4	2	2	3	4	6	2	2	3	4	5	5	5	5	5	4	5	6	3	4	4	3	3	4	3	5	5	4	4	4	6	3	5	4	3	5	5	6	5	5	4	4	4
G1TKE4		Transferrin-like domain-containing protein	0	75407.4	5	9	6	24	26	8	9	5	27	24	28	28	28	29	30	30	29	28	30	30	28	28	27	27	30	29	24	28	27	30	23	28	27	27	28	19	26	25	24	24	28	28	27	24	28
G1TKL2		EF-hand domain-containing protein	0	23853.6	4	4	4	4	4	4	4	4	5	5	5	4	5	5	5	5	5	5	5	5	4	4	3	5	5	4	5	4	5	5	5	5	5	5	5	4	4	5	5	5	5	5	5	5	5
G1TKM0		Ig-like domain-containing protein	0	16879.8	1	2	2	3	3	1	2	2	2	3	3	3	3	3	3	3	3	3	3	3	3	3	3	1	3	3	3	2	1	2	3	3	3	3	3	3	3	3	3	3	0	0	0	0	0
G1TKP3		Ig-like domain-containing protein	0	19297.5	3	3	3	3	3	3	3	3	3	3	3	3	3	3	3	3	3	3	3	3	3	3	3	3	3	3	3	3	3	3	2	3	3	3	3	2	3	3	3	3	3	3	3	3	3
G1TKV4	H3C13	Histone H3	0	15388	3	3	4	3	2	1	1	4	1	1	0	2	4	2	4	3	2	2	2	2	2	2	3	0	2	0	0	3	2	0	0	0	1	1	1	1	1	1	0	1	1	1	1	0	1
G1TKX3	FGG	Fibrinogen gamma chain	0	49442.6	41	35	38	45	41	41	38	42	42	40	42	42	46	48	45	43	48	46	49	47	41	41	28	47	48	47	47	28	44	49	48	48	45	45	47	47	44	47	48	47	42	45	44	45	44
G1TKY2;G1U0B4;P00008	;;CYCS	Cytochrome c domain-containing protein;Cytochrome c domain-containing protein;Cytochrome c	0	11694.59;11690.54;11691.52	1	3	3	0	0	1	3	3	0	0	1	1	2	2	2	2	1	0	2	2	2	0	1	2	1	1	1	1	2	0	0	3	3	3	0	0	3	1	3	3	0	2	0	0	1
G1TL92	CDH13	Cadherin 13	0	70553	2	2	3	3	3	3	3	3	3	3	3	2	2	3	2	3	3	3	2	2	3	3	3	2	2	3	3	3	1	3	2	3	3	3	3	2	3	2	2	3	3	3	3	3	3
G1TLD3	NUCB1	Nucleobindin 1	0	49638	4	4	4	3	0	3	4	4	3	0	0	3	2	2	3	1	3	3	1	2	0	3	3	3	2	0	2	4	2	2	0	4	3	3	0	0	4	2	3	0	3	3	3	1	3
G1TLE0	S100G	Protein S100	0	15646.1	2	1	1	1	1	2	1	1	1	1	2	1	1	1	0	2	1	1	1	0	2	1	1	1	0	2	1	1	0	0	1	1	1	0	0	1	1	1	0	0	1	1	2	1	1
G1TLS4		Dermokine	0	33000.1	2	2	2	2	2	2	2	2	2	2	2	2	2	1	1	2	2	2	2	1	2	2	2	1	2	1	1	2	1	2	2	2	2	2	2	2	1	2	2	2	1	2	2	1	0
G1TM28;G1TTC6;G1TZZ3		UBC core domain-containing protein	0	16343.81;16307.77;16362.75	1	2	2	0	0	0	2	2	0	0	1	2	2	0	1	2	2	1	0	0	2	2	2	0	1	2	0	2	0	0	2	1	0	0	0	1	1	1	0	0	2	2	2	2	1
G1TM29	ALDH16A1	Aldehyde dehydrogenase 16 family member A1	0	73097.4	0	1	1	0	1	1	2	2	1	1	1	1	2	1	1	2	1	1	1	1	2	2	2	1	1	2	2	2	1	1	1	1	1	1	1	1	2	1	1	1	1	2	2	2	2
G1TM88	SERPINA3	Serpin family A member 3	0	45813.8	30	29	29	30	29	31	31	31	28	27	27	27	28	27	28	28	27	28	29	27	31	31	30	29	31	31	30	29	32	31	30	29	31	30	30	30	29	30	31	30	30	31	31	28	30
G1TMA8;G1TU69	CCSER2	Coiled-coil serine rich protein 2	0	93700.68;116732.92	1	1	1	1	1	1	1	1	1	1	1	1	1	0	0	1	1	1	0	0	1	1	1	0	0	1	1	1	0	0	1	1	1	1	1	1	1	1	1	1	1	1	1	1	1
G1TMB1	LCAT	Lecithin-cholesterol acyltransferase	0	49772.9	7	7	7	6	6	7	7	6	6	5	6	6	7	6	7	7	8	7	7	5	7	6	7	7	8	7	5	5	8	7	6	6	6	6	7	4	5	6	7	7	7	5	8	6	6
G1TMC5		Carboxylic ester hydrolase	0	59928.1	6	4	3	7	7	6	5	5	7	6	5	4	6	4	5	5	5	4	5	4	6	7	6	5	6	6	6	6	5	6	5	6	7	7	6	6	5	6	7	7	6	6	5	5	6
G1TME7	CSTB	Cystatin B	0	8974.23	1	2	2	1	0	0	2	2	1	0	1	1	2	1	1	2	2	2	1	0	2	2	2	1	1	2	2	2	2	0	2	1	1	1	1	2	1	2	1	1	2	2	2	2	2
G1TMK6		Ig-like domain-containing protein	0	16765.9	4	4	4	4	4	4	4	4	3	4	3	3	4	4	3	3	4	4	3	4	3	3	3	2	4	4	4	3	3	4	3	4	4	4	4	3	3	4	4	4	4	3	4	4	3
G1TN25	AZGP1	Alpha-2-glycoprotein 1, zinc-binding	0	35723.3	22	24	24	23	24	26	25	25	24	24	22	21	24	25	24	26	25	22	25	22	25	24	24	21	24	26	23	24	22	24	25	25	23	24	24	24	23	21	24	24	25	23	22	23	22
G1TN48;G1U693		Ig-like domain-containing protein	0.00276243	16091.07;16256.27	0	1	1	0	0	0	0	1	0	0	0	1	1	1	0	1	0	0	0	1	0	0	0	0	0	0	0	0	0	1	1	1	1	1	1	1	1	1	1	1	0	0	0	0	0
G1TN86	CUTA	CutA divalent cation tolerance homolog	0	20415.9	3	3	3	3	3	3	3	3	2	3	3	3	3	3	3	3	3	3	3	3	3	3	3	3	3	3	3	3	3	3	3	3	3	3	3	3	3	3	3	3	3	3	3	3	3
G1TN87		IGF like family member 1	0	11593.4	0	2	2	0	0	0	2	2	0	0	0	0	0	0	0	0	0	0	0	0	0	0	2	0	0	0	0	0	0	0	0	0	0	0	0	0	0	0	0	0	0	0	1	0	0
G1TN89	HSPG2	Heparan sulfate proteoglycan 2	0	449573	26	55	65	42	32	29	55	68	39	30	31	25	22	12	22	31	19	22	15	13	27	26	24	18	18	26	15	31	13	23	22	31	26	24	25	22	32	24	24	21	31	23	23	25	25
G1TNI5		Ig-like domain-containing protein	0	16645.8	1	1	1	1	1	1	1	1	1	1	1	1	1	1	1	1	1	1	1	1	1	0	0	0	0	0	0	0	0	0	1	1	1	1	1	1	1	1	1	1	0	1	0	0	1
G1TNJ2	ZYX	Zyxin	0	61022.1	0	0	0	0	0	0	0	2	0	0	0	0	3	3	3	1	0	1	3	2	1	2	1	2	1	1	1	1	3	0	3	3	4	3	3	2	1	2	2	3	1	1	1	1	1
G1TNS3		Ig-like domain-containing protein	0	15420	2	2	2	3	3	2	1	2	3	2	3	3	2	3	3	3	3	3	3	3	2	2	2	2	2	2	2	2	2	2	1	2	2	2	2	2	2	2	2	2	2	2	1	2	2
G1TP36		Ig-like domain-containing protein	0	13002.6	1	1	1	1	1	1	0	0	1	0	1	1	1	1	1	1	1	1	1	1	1	1	1	1	1	1	1	1	1	1	1	1	1	1	1	1	1	1	1	1	1	1	1	1	1
G1TP67;G1U5Y2		Ig-like domain-containing protein	0	15528.45;15498.36	1	1	1	1	1	1	1	1	1	1	1	1	1	1	1	1	1	1	1	1	1	1	1	1	1	1	1	1	1	1	1	1	1	1	1	1	1	1	1	1	1	1	1	1	1
G1TPR4		Ig-like domain-containing protein	0	20856.7	1	1	1	1	1	1	1	1	1	1	1	1	1	1	1	1	1	1	1	1	1	1	1	1	1	1	1	1	1	1	1	1	1	1	1	1	1	1	1	1	1	1	1	1	1
G1TPW2	MRI1	Methylthioribose-1-phosphate isomerase	0	38685	2	4	4	0	0	1	3	4	0	1	3	3	3	1	4	3	3	3	1	2	3	3	3	0	1	3	2	3	0	2	2	3	3	3	0	2	3	3	1	1	3	2	2	2	2
G1TPZ1	LGALS1	Galectin	0	15008.1	6	9	9	5	5	5	8	9	8	6	8	8	8	7	7	7	9	8	8	6	8	9	9	7	5	8	8	9	5	6	9	9	7	6	5	9	9	8	6	5	9	9	8	9	8
G1TQ90;G1TWR1;G1TXT1		H3 clustered histone 6;Histone H3;Histone H2A/H2B/H3 domain-containing protein	0	15432.14;15404.08;18329.6	1	1	1	0	0	0	0	1	0	0	0	0	1	1	1	1	0	0	0	0	0	0	0	0	0	0	0	0	0	0	0	0	0	0	0	0	0	0	0	0	0	0	0	0	0
G1TQC5		Chemokine interleukin-8-like domain-containing protein	0.00276243	9149.92	1	1	1	1	1	1	1	1	0	0	0	0	1	0	1	1	0	0	0	0	0	0	1	0	0	0	0	0	0	0	0	1	0	1	0	0	0	1	1	1	0	1	0	0	0
G1TQU9	LRRN4	Leucine rich repeat neuronal 4	0	72001.2	4	8	8	5	0	4	8	8	2	0	3	1	2	1	1	3	0	3	0	0	1	0	6	1	0	0	0	4	0	0	0	2	0	0	0	0	2	0	0	0	1	1	1	1	1
G1TR31		Alpha-2-macroglobulin	0	153991	66	67	69	71	70	68	68	68	70	68	70	68	70	70	69	70	72	71	69	71	71	68	70	68	75	72	75	73	73	74	68	73	72	73	70	69	72	72	73	72	70	68	67	69	69
G1TR82	TUBA4A	Tubulin alpha chain	0	49924.4	3	3	3	0	2	3	3	3	2	0	2	1	4	4	4	4	2	3	4	3	3	3	2	4	1	2	1	3	1	3	2	3	4	3	3	1	4	4	4	2	3	3	4	4	3
G1TRF0	SRGN	Serglycin	0	17410.3	2	2	2	1	1	2	2	2	2	2	1	0	0	0	1	2	0	0	1	1	0	0	2	2	0	0	0	1	1	0	0	2	0	2	2	0	2	0	2	0	0	0	0	0	0
G1TRG5;G1U6U1		Ig-like domain-containing protein	0	22541.33;22298.04	2	2	2	2	3	2	2	2	2	2	1	1	1	1	1	1	1	1	1	1	1	1	1	1	1	1	1	1	0	1	1	1	1	1	1	1	1	1	1	1	1	1	1	1	1
G1TRW8	LCN2	Lipocalin 2	0	22941.2	5	10	10	5	5	5	10	10	5	5	3	4	6	6	7	7	4	6	6	8	7	7	9	8	7	5	5	9	5	8	8	8	7	9	9	9	8	8	9	9	5	6	9	4	8
G1TSH8;Q28618	;YBX1	Y-box binding protein 1;Y-box-binding protein 1	0	29018.66;35824.06	1	1	1	0	0	1	1	1	0	0	0	1	1	1	1	1	1	1	0	0	1	1	1	1	1	0	0	1	0	1	1	1	1	1	0	0	0	1	0	1	1	1	1	1	1
G1TSJ0		Ig-like domain-containing protein	0	21752.5	2	2	2	1	2	1	2	1	1	1	1	1	2	1	2	1	2	2	1	2	2	1	2	2	2	2	3	3	3	2	2	3	2	2	2	2	2	3	3	2	2	2	2	2	2
G1TSN0		Chromogranin A	0	31739.2	1	1	1	0	1	1	1	1	1	1	1	1	1	1	1	1	1	1	0	1	1	1	1	0	1	1	1	1	1	1	1	1	1	1	1	1	1	1	1	1	1	1	1	1	1
G1TSP2;G1TSW8;G1TYA3		Alpha-amylase	0	57632.66;57310.33;57359.51	8	6	7	7	5	6	6	6	7	5	7	6	8	6	8	7	7	7	7	9	6	6	6	6	7	6	6	6	7	8	7	6	8	7	6	8	7	7	7	7	8	8	8	7	9
G1TSY8	KIF12	Protein AMBP	0	46909.2	19	19	19	19	19	19	19	19	18	19	19	19	19	19	19	19	19	19	19	19	19	19	19	19	19	19	17	19	17	19	17	19	19	19	18	18	19	19	19	19	19	17	18	18	18
G1TT53		Ig-like domain-containing protein	0	15964.9	1	1	1	3	3	1	1	1	3	3	1	1	1	2	1	2	1	1	2	2	3	3	3	2	3	2	2	3	3	2	2	3	2	2	3	2	2	3	2	2	1	1	1	1	1
G1TT67		VLIG-type G domain-containing protein	0	275310	2	2	3	2	1	2	2	3	1	1	2	0	2	2	1	2	2	2	2	1	3	1	3	4	3	3	1	4	4	2	2	2	2	1	1	1	2	3	1	1	2	1	3	3	2
G1TUC3		Ig-like domain-containing protein	0	15947.1	2	2	2	2	2	2	2	2	2	2	2	2	2	2	2	2	2	2	2	2	2	2	2	2	2	2	2	2	2	2	2	2	2	2	2	2	2	2	2	2	2	2	2	2	2
G1TUG7		ribose-5-phosphate isomerase	0	33174.9	2	2	2	1	1	2	2	2	2	2	3	2	3	2	1	2	2	2	2	2	3	2	2	2	2	2	2	3	2	2	2	2	2	1	2	2	2	2	1	2	2	2	2	2	2
G1TUQ2		Ig-like domain-containing protein	0	18494	2	2	2	2	2	2	1	2	2	1	1	2	1	1	1	2	1	2	1	1	1	1	1	2	1	1	1	1	1	1	2	2	2	2	2	2	2	2	2	2	1	1	2	1	1
G1TV79		Serpin domain-containing protein	0	23128.9	4	4	4	4	4	4	4	4	4	4	4	5	4	5	5	4	4	4	5	5	4	4	4	5	5	4	5	4	5	5	5	5	4	4	4	4	4	4	5	4	4	4	4	4	4
G1TVH4		Collagenase NC10/endostatin domain-containing protein	0	27067.5	2	5	7	4	4	3	6	6	5	4	5	4	7	5	6	7	7	6	5	5	7	6	6	6	6	7	7	7	7	6	7	6	5	6	7	6	6	6	7	7	6	5	7	7	5
G1TVH9	ARPC1B	Actin related protein 2/3 complex subunit 1B	0.00094518	63815	1	1	2	1	1	1	1	1	1	1	0	1	1	1	1	1	1	0	1	1	1	1	1	1	1	1	1	1	0	1	1	1	1	1	1	1	1	1	1	1	1	1	1	1	1
G1TVL1;P29694	NXF1;EEF1G	Elongation factor 1-gamma	0	NaN;50048.76	5	6	6	4	4	3	6	6	0	0	5	3	6	4	5	4	3	4	2	5	4	2	3	5	5	3	3	3	6	3	0	4	5	3	4	1	2	4	0	2	3	3	4	3	4
G1TVS4	TRIM3	Hemopexin	0	51608.2	6	6	6	6	6	6	6	6	6	6	6	6	5	5	6	6	5	5	6	6	6	5	6	5	6	4	4	4	5	4	4	4	4	5	5	4	5	4	4	4	4	4	4	4	4
G1TVT0	NCL	Nucleolin	0	77803.4	3	3	3	1	1	0	1	2	0	0	0	0	2	1	3	0	1	0	0	0	0	0	0	0	0	0	0	0	0	0	0	0	0	0	0	0	0	0	0	0	0	0	0	0	0
G1TVU6	C1QTNF3	C1q and TNF related 3	0	34757	2	2	2	2	2	2	2	2	2	2	2	2	2	2	1	2	2	2	2	1	2	2	2	1	1	2	1	1	1	1	1	2	2	1	1	1	1	1	1	1	1	1	1	1	1
G1TW85		Ig-like domain-containing protein	0	11648.2	1	1	2	2	2	2	2	2	2	2	1	2	2	2	2	1	2	2	2	2	1	1	2	1	2	1	1	1	1	2	1	2	2	2	2	2	2	2	2	2	1	2	2	2	1
G1TWB8		Ig-like domain-containing protein	0	12532.2	1	1	1	1	1	1	1	1	1	1	1	1	1	1	1	1	1	1	1	1	1	1	1	1	1	1	1	1	1	1	1	1	1	1	1	1	1	1	1	1	1	1	1	1	1
G1TWC9	FLAD1	FAD synthase	0	54190.7	0	0	1	0	0	0	1	1	1	0	0	1	1	1	1	1	1	1	1	1	0	1	1	1	0	1	1	1	1	1	1	1	1	0	1	1	0	1	1	1	1	1	1	0	1
G1TWM1		Ig-like domain-containing protein	0	15905	1	2	2	1	2	1	1	2	1	1	1	1	1	1	2	2	1	1	1	1	2	2	2	1	1	2	2	2	1	2	1	1	1	2	1	2	1	2	1	1	1	1	0	1	1
G1TWU9	RNPEP	Arginyl aminopeptidase	0	66191.5	0	2	2	0	0	0	2	2	0	0	0	0	0	0	0	1	0	1	0	0	2	1	2	0	0	0	1	3	1	1	0	2	2	1	0	0	0	0	0	0	0	1	2	0	2
G1TX78		Translocase of outer mitochondrial membrane 20	0.00276243	16297.9	1	0	0	0	0	0	0	0	0	0	0	0	1	0	0	0	0	0	0	0	0	0	0	0	0	0	0	0	0	0	0	0	0	0	0	0	0	0	0	0	0	0	0	0	0
G1TXJ8	DMTN	Dematin actin binding protein	0.00094518	47149.5	0	0	0	0	0	0	0	1	0	0	0	1	0	0	0	0	0	0	0	0	0	0	1	0	0	1	0	1	0	0	0	0	1	0	0	0	1	1	0	0	1	0	1	1	0
G1TXP9	TCAP	Titin-cap	0	19759.8	0	0	0	0	0	0	0	0	0	0	0	1	0	0	0	0	0	0	0	0	0	0	0	2	0	0	0	0	2	0	0	0	0	0	1	0	0	0	0	0	0	0	0	0	0
G1TY29	ITIH4	Inter-alpha-trypsin inhibitor heavy chain H4	0	100553	44	43	43	39	40	42	44	43	41	38	43	44	44	46	47	44	46	46	47	46	34	40	40	37	41	33	41	38	41	40	37	46	44	44	44	41	42	44	44	43	40	43	42	39	43
G1TY57		Ig-like domain-containing protein	0	36319.3	1	2	2	1	2	2	2	2	1	1	0	1	0	0	1	0	0	0	0	0	1	2	1	1	1	1	1	1	1	1	0	0	0	0	0	0	0	0	0	0	1	1	1	1	1
G1TY82		Ig-like domain-containing protein	0	14882.8	1	2	1	1	1	1	2	2	2	1	1	2	2	1	1	1	2	1	1	2	2	2	2	0	1	0	0	2	1	0	1	0	1	0	0	1	1	1	0	2	0	1	1	0	1
G1TYD2;G1TZI0		Ig-like domain-containing protein	0	37349.09;51420.18	2	2	2	2	2	2	2	2	2	2	2	2	2	2	2	2	2	2	2	2	2	2	2	2	2	2	2	2	2	2	2	2	2	2	1	2	2	2	2	2	2	1	1	2	1
G1TYT3	CDH1	Cadherin 1	0	98093.6	7	7	10	7	7	6	7	7	8	7	9	6	10	5	5	10	8	6	5	4	8	6	7	3	4	9	7	9	3	8	6	9	7	6	7	6	8	8	7	9	8	8	7	8	8
G1TYZ5		Ig-like domain-containing protein	0	17216.4	3	3	3	3	3	3	3	3	3	2	1	3	2	2	3	2	2	3	2	3	3	2	3	1	2	3	3	3	1	2	2	2	2	2	2	2	2	2	2	3	3	2	1	1	2
G1TZA1		C1q domain-containing protein	0	20451.6	9	10	9	9	8	10	10	12	9	8	7	9	11	12	10	10	12	9	10	10	10	10	10	12	11	10	12	9	14	12	12	14	11	12	12	13	9	10	14	11	9	10	11	11	11
G1TZC1		Albumin domain-containing protein	0	70198.9	29	29	26	36	36	30	28	28	34	35	30	30	29	28	28	29	30	30	28	28	33	34	33	25	30	29	26	29	20	26	31	33	31	31	31	26	32	32	28	29	25	22	21	22	24
G1TZP0	YWHAG	Tyrosine 3-monooxygenase/tryptophan 5-monooxygenase activation protein gamma	0	28258.5	1	2	2	0	0	0	2	2	0	0	0	0	2	0	2	0	1	1	0	0	0	0	0	0	1	0	0	0	0	0	0	0	0	1	1	0	1	1	1	1	1	2	0	0	1
G1U013;U3KMS5	COPS3	COP9 signalosome subunit 3	0	41223.62;47884.17	2	3	3	2	1	2	3	3	2	0	3	2	2	2	1	3	3	3	2	2	3	2	3	2	1	3	2	3	2	3	3	0	2	2	2	2	2	3	1	0	2	2	3	3	2
G1U0M5	PXDN	Peroxidasin	0	156996	0	2	2	0	0	0	2	2	0	0	0	0	0	0	0	0	0	0	0	0	0	0	0	0	0	0	0	0	0	0	0	0	0	0	0	0	0	0	0	0	0	0	0	0	0
G1U115	PSMD6	Proteasome 26S subunit, non-ATPase 6	0	45663.5	1	1	1	0	0	0	1	1	0	0	0	0	1	1	1	0	0	1	0	0	0	0	1	0	0	0	0	1	0	0	0	0	0	0	0	0	0	0	0	0	0	0	0	1	0
G1U128	MASP1	Mannan binding lectin serine peptidase 1	0	80532	6	6	6	7	7	6	5	6	7	7	7	7	5	7	7	5	7	7	7	7	3	5	5	6	6	1	3	3	4	3	6	4	4	5	5	4	4	4	3	5	3	4	3	2	4
G1U198	YAP1	Yes associated protein 1	0.00722022	47364.7	1	1	1	1	1	1	1	1	1	1	1	1	1	1	1	1	0	1	1	1	0	1	1	1	1	1	0	1	0	0	1	0	1	1	1	0	0	1	0	0	0	1	0	1	0
G1U1Q8	MIF	Macrophage migration inhibitory factor	0	12359.2	1	2	2	1	0	2	2	2	2	1	2	2	2	2	2	2	2	2	2	2	2	2	2	2	2	2	2	2	2	1	2	2	2	2	2	1	2	1	0	2	2	2	2	1	2
G1U2Q3		Apolipoprotein C-II	0	7919.16	2	2	2	2	2	2	2	2	2	2	2	2	2	2	2	2	2	2	2	2	2	2	2	2	2	2	2	2	2	2	2	2	2	2	2	2	2	2	2	2	2	2	2	2	2
G1U2V8		Apolipoprotein C-III	0	17378	3	3	3	3	3	3	3	3	3	3	3	3	3	3	3	3	3	3	3	3	3	3	3	3	3	3	3	3	3	3	3	3	3	3	3	3	3	3	3	3	3	3	3	3	3
G1U2X0		Carbonyl reductase (NADPH)	0	29284.6	0	4	4	0	0	1	4	4	2	0	6	5	3	0	0	7	5	0	0	2	5	4	2	0	0	2	3	4	0	3	7	4	2	3	3	6	5	3	3	1	6	4	2	4	4
G1U391	CARM1	Histone-arginine methyltransferase CARM1	0	59714.9	0	1	1	0	0	0	1	1	0	0	0	0	1	0	0	0	0	0	0	0	1	0	0	0	0	0	0	1	0	0	0	0	0	0	0	0	0	0	0	0	0	0	0	0	0
G1U3C5	IGFBP5	Insulin-like growth factor-binding protein 5	0	30306.9	7	7	7	6	7	7	7	7	7	6	7	7	7	5	5	7	7	7	6	6	7	6	6	6	6	6	6	6	6	6	6	6	6	6	6	5	6	6	6	6	6	6	6	5	6
G1U3U1		ADAM metallopeptidase domain 20	0.00458716	160673	0	1	1	1	1	1	1	1	0	0	1	1	0	1	1	1	1	1	1	1	1	1	1	0	0	1	1	1	1	0	0	0	1	0	0	1	0	1	0	0	1	1	1	1	0
G1U3W5		Ig-like domain-containing protein	0	18936.1	1	2	2	3	3	1	2	2	3	3	3	2	2	3	2	3	2	2	2	2	3	3	3	2	3	3	3	3	3	3	3	3	2	2	2	2	2	2	2	3	2	1	2	2	1
G1U3X3		Interferon induced protein with tetratricopeptide repeats 1	0.00094518	55134.8	0	1	1	1	0	0	1	1	1	1	1	1	1	1	1	1	1	1	1	1	0	1	0	1	1	1	1	1	1	1	1	1	1	1	1	1	1	1	1	1	1	0	0	1	1
G1U410	TUBB4A	Tubulin beta chain	0	49585.8	3	3	2	2	0	1	1	2	2	0	0	0	3	2	2	1	0	1	1	0	0	0	0	0	0	0	0	0	0	0	0	0	0	0	0	0	0	0	0	0	0	0	1	0	0
G1U415	VTN	Vitronectin	0	53940	19	19	19	19	20	20	18	19	19	17	18	19	17	20	20	19	19	19	20	19	18	19	19	17	19	17	16	18	17	19	15	17	18	17	17	16	17	18	17	17	18	17	17	17	17
G1U4N2	HAUS3	HAUS augmin like complex subunit 3	0	69236	1	1	1	1	1	1	1	1	1	1	1	1	1	1	1	1	1	1	1	1	1	1	1	1	1	1	1	1	1	1	1	1	1	1	1	1	1	1	1	1	1	1	1	1	1
G1U4Z7	NBL1	NBL1, DAN family BMP antagonist	0	18006.4	1	1	1	1	1	1	1	1	1	0	1	1	1	0	1	1	1	0	1	0	1	0	1	1	0	1	0	0	0	0	0	0	0	0	0	0	0	0	0	0	0	0	0	0	0
G1U575		C1q domain-containing protein	0	22136.4	5	5	7	7	6	8	8	8	6	6	6	5	9	8	7	7	9	7	7	7	7	7	5	9	9	8	7	7	10	8	9	9	6	9	9	9	8	6	9	8	6	9	9	9	6
G1U5Q7	ARPC4	Actin-related protein 2/3 complex subunit 4	0.00094518	21710.3	3	4	4	1	0	1	4	4	2	2	2	2	3	2	3	3	2	3	1	4	1	2	1	1	2	1	1	1	2	3	2	1	3	3	3	2	2	2	2	2	2	1	2	2	2
G1U612		Uncharacterized protein	0	25012.7	17	14	16	17	16	17	16	16	15	15	18	17	17	19	19	18	18	18	19	19	17	15	16	17	16	16	14	14	17	17	13	14	15	14	16	12	13	15	15	15	13	13	14	12	14
G1U620	MERTK	receptor protein-tyrosine kinase	0	105902	2	3	3	1	3	3	3	3	1	2	2	1	2	3	3	3	0	0	2	2	3	2	3	1	2	3	1	3	2	3	2	3	3	3	3	3	3	3	3	3	2	2	2	3	3
G1U6B2	ALAD	Delta-aminolevulinic acid dehydratase	0	36082.5	3	8	8	2	3	5	6	8	5	5	6	9	6	2	4	7	9	3	3	4	9	9	9	5	3	9	8	9	4	4	8	7	5	4	1	8	8	5	2	2	9	6	9	8	6
G1U6C9		Transglutaminase N-terminal domain-containing protein	0	29323.3	11	10	10	11	11	10	10	10	11	11	11	10	11	11	10	11	11	11	10	10	11	10	10	10	10	11	11	10	9	10	11	11	10	10	10	10	10	10	10	10	10	10	10	11	10
G1U6I7	F10	Coagulation factor X	0	61293.7	14	15	15	14	14	15	16	16	13	13	15	15	14	15	16	16	15	16	16	16	13	13	13	15	14	11	11	11	12	14	11	12	13	13	13	11	12	12	13	12	13	12	13	12	12
G1U6R8		Alpha-2-macroglobulin	0	143935	8	8	8	8	8	8	8	8	8	8	8	8	8	8	8	8	8	8	8	8	8	8	8	8	8	8	8	8	9	8	8	8	8	8	7	7	8	8	7	8	8	8	8	8	8
G1U6S4	IHH	Hedgehog protein	0	45277.7	3	2	3	3	3	4	4	3	4	4	4	4	5	3	3	4	4	4	3	4	5	4	4	4	4	5	5	5	5	5	5	4	5	4	4	5	4	5	5	3	5	5	5	5	4
G1U754	HRG	Histidine rich glycoprotein	0	63493.8	31	29	31	34	31	33	31	30	33	31	31	33	34	34	32	33	33	31	32	34	28	28	30	30	31	31	28	28	30	29	33	30	28	28	30	31	26	26	27	28	29	30	26	26	26
G1U758		IF rod domain-containing protein	0	48321.1	1	1	1	0	1	1	1	1	1	1	1	1	1	0	3	1	1	1	1	1	1	1	1	1	1	1	1	2	1	1	1	1	1	1	1	1	1	1	1	1	1	1	1	0	1
G1U7S4	PGAM2	Phosphoglycerate mutase	0	28667	10	8	13	4	6	12	6	15	6	6	12	5	11	3	8	11	3	9	5	7	11	6	9	18	6	10	5	10	15	7	14	9	5	9	9	9	8	6	8	10	9	5	6	9	6
G1U7U3	NME1	Nucleoside diphosphate kinase	0	17211.8	5	9	10	7	6	6	10	10	6	6	9	9	9	8	9	9	8	9	8	8	8	8	9	8	8	9	8	8	8	10	6	8	9	10	10	7	9	10	9	10	6	8	9	8	9
G1U8C4	PSME1	Proteasome activator subunit 1	0	28660	2	4	4	2	0	1	3	4	1	1	4	4	4	0	0	3	3	3	1	1	3	3	4	3	1	3	3	4	3	3	3	4	3	1	1	3	3	3	0	2	4	3	3	3	3
G1U8T9	KCTD12	Potassium channel tetramerization domain containing 12	0	40985.7	3	4	5	3	4	4	5	5	1	5	3	0	2	0	1	2	0	0	0	0	5	3	5	0	1	4	1	5	0	1	1	0	0	2	1	0	0	1	2	0	4	3	3	3	2
G1U949	MAPRE1	Microtubule associated protein RP/EB family member 1	0	30015.1	0	0	1	0	0	0	0	0	0	0	0	1	1	0	1	1	1	1	1	0	1	1	1	0	0	1	1	1	1	1	1	1	1	1	1	1	1	1	1	1	1	1	1	1	1
G1U9I8	KRT1	Keratin, type II cytoskeletal 1	0	63596.6	7	10	10	6	7	10	9	11	7	6	9	6	5	5	9	7	7	11	8	9	11	7	7	6	9	6	4	8	5	5	3	4	9	10	6	9	8	8	6	9	4	10	10	5	8
G1U9Q9		Plasminogen	0	87203.1	57	58	55	56	57	56	56	56	57	55	57	56	58	58	58	56	56	56	58	57	55	53	55	58	58	50	49	51	49	52	51	51	51	51	54	46	50	51	52	52	47	45	46	42	47
G1U9R4	APOB	Apolipoprotein B	0	516548	246	288	282	279	260	265	286	281	249	254	251	302	310	342	350	265	308	323	361	363	253	285	284	348	340	231	292	301	365	344	280	321	278	334	364	271	301	273	358	315	271	317	314	283	313
G1U9R7;Q7M2X2	COL4A1;	Collagen type IV alpha 1 chain;Collagen alpha 1(IV) chain (Fragment)	0.00276243	157180.8;28067.06	0	1	2	0	0	0	0	2	0	0	0	0	0	0	0	0	0	0	0	0	0	0	0	0	0	0	0	0	0	0	0	0	0	0	0	0	0	0	0	0	0	0	0	0	0
G1U9S1	CFP	Complement factor properdin	0	50409.4	10	10	10	9	10	10	10	10	9	8	9	8	7	9	10	8	6	9	9	9	8	7	7	4	9	8	6	8	4	7	7	6	6	8	7	5	7	6	7	6	7	7	6	5	6
G1U9S2	ALB	Albumin	0	68965	5	5	5	5	5	5	5	5	5	5	5	5	5	5	5	5	5	5	5	5	5	5	5	4	4	4	4	5	4	4	3	4	4	3	3	4	3	4	3	3	4	3	3	4	4
G1U9U2	F9	Coagulation factor IX	0	52137.7	10	10	10	10	10	10	10	10	10	10	10	10	10	10	10	10	10	10	10	10	10	10	10	10	10	10	10	10	9	10	10	10	10	10	10	10	10	10	10	10	10	10	10	9	10
G8ZF10;P01948	HBA1;	Alpha-globin 1;Hemoglobin subunit alpha-1/2	0	15588.81;15588.81	14	21	22	19	18	19	21	20	21	17	27	28	27	22	21	27	26	27	24	23	28	27	27	21	22	28	28	28	24	22	27	28	28	22	22	28	28	27	24	22	27	28	28	28	28
G8ZF25	HBA1	Alpha-globin 1	0	15538.8	0	1	1	0	1	2	2	2	2	2	2	2	2	2	2	2	2	2	2	2	2	2	2	2	2	2	2	2	1	1	2	2	2	2	2	2	2	2	1	2	2	2	2	2	2
G8ZF35	HBA1	Alpha-globin 1	0	15555.7	2	5	5	3	2	5	7	7	3	4	7	7	7	4	6	7	7	6	5	4	7	7	7	5	5	7	7	7	5	5	7	7	7	6	5	6	7	7	5	4	7	7	7	6	7
G8ZF38	HBA1	Alpha-globin 1	0	15632.9	6	8	8	3	2	7	8	8	2	2	4	4	5	2	3	4	5	4	3	0	3	2	3	1	1	5	3	6	1	2	8	8	8	7	5	7	8	8	6	5	7	4	6	5	4
I4E994	PMEL	Premelanosome protein	0	68898	4	6	5	5	5	5	6	6	5	5	6	2	2	2	2	5	3	2	3	2	3	5	6	3	4	4	6	6	5	3	7	7	7	6	5	7	6	6	6	6	5	5	6	6	5
O19048	PCBP1	Poly(rC)-binding protein 1	0	37497.8	1	1	2	0	0	0	2	3	0	0	2	2	3	1	3	3	2	3	1	2	2	2	2	2	1	0	0	3	0	1	0	0	1	1	1	0	1	1	1	1	2	1	1	1	1
O62648		Sulfotransferase	0	33582.6	0	1	0	0	0	0	0	1	0	0	5	0	0	0	0	5	0	0	0	1	0	0	0	0	0	0	0	0	0	0	1	0	0	0	0	0	0	0	0	1	0	0	0	0	0
O62663		ATS-22	0	50542.7	4	4	4	4	4	4	4	4	4	4	2	2	2	2	2	1	2	1	2	1	2	1	2	1	1	2	0	1	3	1	2	2	2	0	1	1	1	2	2	1	3	1	1	2	1
O77688		Prothrombin (Fragment)	0	12168.4	2	2	2	2	2	2	2	2	2	2	2	2	2	2	2	2	2	2	2	2	2	2	2	2	2	2	2	2	2	2	2	2	2	2	2	0	2	2	2	2	2	2	2	1	2
O77791	S100A12	Protein S100-A12	0	10668	4	7	7	5	3	5	7	7	3	4	6	3	6	5	6	5	4	5	6	6	5	6	7	5	6	5	5	6	5	6	6	6	6	6	6	6	5	7	6	7	5	7	8	6	7
O97644		Fibrinogen A-alpha chain (Fragment)	0	41237	1	1	1	1	1	1	1	1	1	1	1	1	1	1	1	1	1	1	1	1	1	1	1	1	1	1	1	1	1	1	1	1	1	1	1	1	1	1	1	1	1	1	1	1	1
O97860	ACP5	Tartrate-resistant acid phosphatase type 5	0	36623.8	1	2	2	2	1	2	2	2	1	2	2	2	2	2	2	2	2	2	2	2	2	2	2	2	2	2	2	2	2	2	2	2	2	2	2	2	2	2	2	2	2	2	2	2	2
P00563	CKM	Creatine kinase M-type	0	43112.1	15	14	14	11	7	13	14	16	8	8	15	0	14	2	7	16	0	15	0	0	14	6	13	14	0	14	5	15	12	3	15	16	4	9	3	14	13	5	9	4	16	7	8	15	7
P00883	ALDOA	Fructose-bisphosphate aldolase A	0	39342.9	24	24	26	20	18	23	26	27	20	13	23	18	25	16	22	26	18	24	19	22	21	18	22	31	24	21	18	21	31	26	24	19	22	23	21	21	22	21	19	21	21	17	18	24	19
P00919	CA2	Carbonic anhydrase 2	0	29500.3	16	27	26	25	22	16	28	25	26	24	29	30	31	25	26	31	30	30	26	26	30	29	29	25	26	29	32	31	29	28	32	32	31	30	27	30	30	30	28	26	31	30	30	33	29
P00939	TPI1	Triosephosphate isomerase	0	26756.6	10	13	13	6	7	8	13	13	5	3	13	12	13	8	11	13	9	13	9	7	13	9	13	8	6	11	9	13	8	4	10	10	11	6	5	10	11	11	8	6	11	10	10	10	10
P00949	PGM1	Phosphoglucomutase-1	0	61558.3	11	9	14	6	6	14	10	14	4	5	12	2	8	3	6	14	2	8	4	6	11	4	5	14	4	8	4	7	10	5	11	11	10	7	5	11	7	8	6	7	13	3	3	10	3
P01683		Ig kappa chain V region 3315	0	12012.2	1	1	1	1	1	1	1	1	1	1	1	1	1	1	1	1	1	1	1	1	1	1	1	1	1	1	1	1	1	1	1	1	1	1	1	1	1	1	1	1	1	1	1	1	1
P01684		Ig kappa chain V region 3374	0	11511.9	1	1	1	1	1	1	1	1	1	1	1	1	1	1	1	1	1	1	1	1	1	1	1	1	1	1	1	1	0	1	1	1	1	1	1	1	1	1	1	1	1	1	1	1	1
P01685		Ig kappa chain V region 4135	0	11182.4	2	2	2	2	2	2	2	2	2	2	1	2	2	2	2	1	2	2	2	2	2	2	2	2	2	3	3	3	3	3	3	3	2	3	2	2	2	3	3	2	2	2	3	2	2
P01689		Ig kappa chain V region 120	0	NaN	1	1	1	1	1	1	1	1	1	1	1	1	0	1	1	1	0	1	0	1	1	1	1	1	1	1	1	1	0	1	0	0	1	1	1	1	1	1	1	1	1	1	1	1	1
P01691		Ig kappa chain V region 12F2 (Fragment)	0	12287.8	1	0	0	0	0	1	0	0	0	0	0	0	0	0	0	1	0	1	0	1	0	1	0	1	1	0	0	1	1	1	0	0	0	0	0	1	0	0	0	0	0	0	0	0	0
P01692		Ig kappa-B5 chain V region 2699 (Fragment)	0	9468.7	1	1	1	1	1	1	1	1	1	1	1	1	1	1	1	1	1	1	1	1	1	1	1	1	1	1	1	1	1	1	1	1	1	1	1	1	1	1	1	1	1	1	1	1	1
P01693		Ig kappa chain V region 3368	0	11668	1	1	1	1	1	1	1	1	1	1	1	1	0	1	1	1	0	1	1	1	1	1	1	0	0	1	0	1	0	1	0	0	1	1	1	0	1	1	1	1	1	1	1	0	0
P01694		Ig kappa chain V region 3547	0	11201.4	1	1	1	1	1	1	1	1	1	1	1	1	1	1	1	1	1	1	1	1	1	1	1	1	1	1	1	1	1	1	1	1	1	1	1	1	1	1	1	1	1	1	1	1	1
P01697		Ig kappa chain V region AH80-5	0	NaN	4	4	4	3	4	4	4	4	4	4	4	4	4	4	4	4	4	4	4	4	4	4	4	4	4	4	4	4	4	4	4	4	4	4	4	4	4	4	4	4	4	4	4	4	4
P01826		Ig heavy chain V-A1 region BS-5	0	12348.9	3	3	2	2	2	3	3	3	2	3	3	3	3	2	3	2	2	1	3	2	2	2	2	2	2	2	1	1	0	1	1	2	2	2	2	1	2	2	2	2	3	1	3	1	2
P01827		Ig heavy chain V-A2 region BS-1	0	NaN	1	1	1	1	1	1	1	1	1	1	1	1	1	1	1	1	1	1	1	1	1	1	1	1	1	1	1	1	1	1	1	1	1	1	1	1	1	1	1	1	1	1	1	1	1
P01832	PIGR	Polymeric immunoglobulin receptor	0	83886.7	25	25	23	25	26	26	25	24	26	27	25	26	22	23	28	26	24	25	24	26	20	20	20	16	19	17	16	18	13	19	21	23	21	24	25	20	23	22	25	23	25	22	24	22	22
P01870		Ig gamma chain C region	0	35404.2	5	6	6	5	5	6	5	6	5	6	6	6	5	6	6	6	5	6	6	6	5	5	4	3	3	3	3	3	3	4	4	2	4	2	4	2	4	3	4	4	3	3	4	5	4
P01879		Ig alpha chain C region (Fragment)	0	32256.2	11	11	11	10	11	11	11	11	10	10	11	11	10	11	12	10	10	10	10	12	10	10	11	8	8	9	8	9	8	8	6	9	10	9	10	5	10	8	9	10	8	6	6	6	6
P02170	MB	Myoglobin	0	17220.8	0	3	3	3	1	0	4	3	3	2	0	0	2	1	0	2	0	2	2	1	0	0	3	6	2	0	0	5	4	1	1	5	2	4	0	1	6	2	5	0	0	0	2	0	2
P02742	CRP	C-reactive protein	0	25493.1	13	14	13	11	12	13	14	14	13	10	14	14	14	14	14	14	14	14	14	14	9	14	14	14	14	11	13	13	13	13	14	13	13	14	14	14	14	14	13	14	11	13	13	12	14
P03988		Ig mu chain C region secreted form	0	49897.3	8	9	9	13	10	11	13	10	13	13	9	9	14	11	11	13	12	12	10	10	14	13	11	12	14	14	13	14	14	13	12	14	13	14	14	12	13	14	12	12	14	13	14	13	14
P06813	CAPNS1	Calpain small subunit 1	0	28238.8	3	4	4	3	3	1	4	4	2	2	3	1	3	2	4	3	3	4	3	2	2	3	4	3	4	2	4	3	3	2	2	3	4	4	4	2	4	3	2	3	3	4	3	3	1
P06815	CAPN1	Calpain-1 catalytic subunit (Fragment)	0	35274.5	3	6	6	3	4	3	5	6	2	2	4	3	4	2	6	2	3	4	2	4	3	4	1	5	5	3	3	4	3	6	0	5	4	5	5	3	4	5	5	6	4	6	5	5	6
P06912	RBP4	Retinol-binding protein 4	0	23102.1	10	10	10	11	11	10	10	10	11	11	11	11	8	10	9	10	8	11	9	9	11	10	11	7	8	8	6	8	6	7	8	6	7	8	6	7	7	6	7	7	8	6	9	7	7
P07452	CA1	Carbonic anhydrase 1 (Fragment)	0	25695.8	9	12	13	9	10	11	13	13	12	10	12	12	12	9	9	11	13	12	10	10	13	13	13	11	10	13	13	13	11	10	13	13	12	10	8	13	13	11	10	9	13	12	13	14	12
P07466		Neutrophil antibiotic peptide NP-5	0	10121.6	1	4	3	2	1	3	4	4	2	2	4	3	2	4	4	3	2	3	4	3	1	4	4	2	3	1	2	2	1	4	2	1	2	4	4	2	2	2	3	2	0	2	3	0	2
P07489	TTR	Transthyretin	0	13657.3	17	16	17	19	18	16	18	18	18	18	18	17	19	16	16	17	17	19	19	18	18	18	18	17	20	20	20	20	20	20	20	20	20	20	20	20	20	20	20	20	20	20	20	20	20
P07952	BPGM	Bisphosphoglycerate mutase	0	30030.2	1	7	4	2	0	0	5	5	2	0	5	6	6	0	3	5	5	7	1	0	7	7	7	0	0	6	7	6	1	0	6	5	5	2	0	6	7	7	2	2	7	5	6	6	6
P08507	GPD1	Glycerol-3-phosphate dehydrogenase [NAD(+)], cytoplasmic	0	37609.9	1	0	2	0	0	2	0	3	0	2	3	0	2	0	0	3	0	3	0	0	0	0	0	1	0	0	0	2	0	0	0	1	2	0	0	0	2	1	0	0	0	0	0	0	0
P11957;P80289;P80291;P80292		Metallothionein-1A;Metallothionein-2B;Metallothionein-2D;Metallothionein-2E	0	6103.2;6104.19;6173.29;6199.38	0	1	1	0	0	0	1	1	0	0	1	0	0	0	0	1	0	0	0	0	0	0	0	0	0	0	0	0	0	0	0	0	0	0	0	0	0	0	0	0	0	0	0	0	0
P11974	PKM	Pyruvate kinase PKM	0	58048	16	20	25	7	6	16	21	26	5	7	20	5	24	14	19	20	8	22	11	14	18	11	12	26	15	20	11	20	25	16	21	13	10	12	11	18	10	10	14	13	21	11	10	14	8
P12247	C3	Complement C3 alpha chain (Fragment)	0	81844.1	2	3	3	3	3	3	3	3	3	3	3	3	3	3	3	3	3	3	3	3	3	3	3	3	3	3	3	3	2	3	3	3	3	3	3	3	3	3	3	3	2	3	2	2	2
P12530	ALOX15	Polyunsaturated fatty acid lipoxygenase ALOX15	0	75310.1	0	0	1	0	0	0	0	0	0	0	1	3	0	1	0	0	0	4	0	0	0	0	0	16	17	0	0	1	15	14	3	0	0	2	0	0	2	2	0	0	0	0	1	3	0
P12822	ACE	Angiotensin-converting enzyme	0	150406	5	5	6	7	6	6	5	5	7	7	6	3	5	5	3	5	5	3	3	2	6	5	5	5	3	7	3	5	3	4	5	4	5	4	3	4	4	5	3	4	6	3	2	6	4
P13491	LDHA	L-lactate dehydrogenase A chain	0	36564.6	6	11	12	3	3	7	11	12	5	3	9	3	12	6	7	10	5	12	6	5	7	4	6	5	5	5	3	7	3	6	7	10	6	7	5	6	6	8	5	5	7	3	6	7	4
P13806	CACNA2D1	Voltage-dependent calcium channel subunit alpha-2/delta-1	0	125043	21	19	18	18	16	19	19	21	15	18	22	22	17	17	14	22	14	19	16	16	21	22	22	16	18	20	21	20	14	17	19	16	17	16	13	16	15	16	13	14	23	20	17	18	16
P14461	FGA	Fibrinogen alpha chain (Fragment)	0	1650.71	1	1	1	1	1	1	1	1	1	1	1	1	1	1	1	1	1	1	1	1	1	1	1	1	1	1	1	1	1	1	1	1	1	1	1	1	1	1	1	1	1	1	1	1	1
P14478	FGB	Fibrinogen beta chain (Fragment)	0	4585.03	7	6	7	7	7	7	7	7	7	7	7	7	7	7	7	7	7	7	7	7	7	7	5	7	7	7	7	6	6	7	7	7	7	7	7	7	7	7	7	7	7	7	7	7	7
P15196	SHBG	Sex hormone-binding globulin	0	43154.4	21	20	20	20	21	21	20	21	20	21	21	21	21	19	20	21	21	20	20	19	21	21	21	19	21	20	19	20	19	20	20	20	20	19	20	19	18	19	19	19	20	20	19	19	19
P15253	CALR	Calreticulin	0	48274.8	6	7	7	3	2	5	6	7	1	1	3	3	7	6	7	5	3	7	7	4	5	4	3	4	3	4	2	6	2	3	3	4	5	3	3	3	3	6	4	5	5	4	3	2	3
P15541	ANPEP	Aminopeptidase N	0	109318	18	18	18	16	16	20	16	18	14	16	19	16	19	15	15	19	15	16	18	14	16	18	17	10	12	18	15	17	12	11	20	19	20	20	18	20	20	21	18	16	20	19	19	19	19
P16973	LYZ	Lysozyme C	0	14721.7	2	3	4	7	6	2	3	3	7	7	8	7	6	8	8	8	7	7	8	8	7	6	7	7	7	5	5	7	8	7	8	8	7	9	8	7	8	7	9	9	4	3	3	2	3
P18287	APOE	Apolipoprotein E	0	35497.4	7	8	7	8	8	7	8	7	8	8	8	8	9	9	8	8	8	9	9	8	8	9	9	9	9	8	9	9	9	9	8	7	7	7	7	6	7	7	7	7	7	9	7	7	8
P19943	RPLP2	Large ribosomal subunit protein P2 (Fragment)	0	4695.36	1	2	2	1	0	0	2	2	0	0	0	0	2	2	1	1	0	0	1	1	0	0	0	1	2	0	0	2	1	1	0	2	1	2	2	0	1	2	1	2	0	1	1	0	1
P20058	HPX	Hemopexin	0	51767.4	33	32	34	32	32	33	34	34	34	33	34	34	36	35	34	35	36	34	34	34	35	36	36	35	35	35	37	36	35	35	36	36	33	32	32	34	33	32	31	32	32	34	33	31	32
P21195	P4HB	Protein disulfide-isomerase	0	56808	3	3	3	2	2	2	2	3	2	1	3	1	3	3	3	2	2	2	3	2	2	2	2	2	2	2	2	2	2	2	2	2	2	2	3	2	2	3	3	3	2	2	2	2	2
P22000	SAA2	Serum amyloid A-2 protein	0	13451.1	8	8	8	5	4	8	8	8	5	4	8	8	8	8	8	8	8	8	8	8	8	8	8	8	8	8	8	8	8	8	8	8	8	8	8	8	8	8	8	8	8	8	8	7	8
P22687	CETP	Cholesteryl ester transfer protein (Fragment)	0	54513.5	22	24	24	25	25	24	24	26	24	23	27	28	28	26	27	27	27	27	27	27	26	25	26	24	26	27	27	27	24	25	23	24	23	23	25	24	23	27	23	22	21	20	22	22	20
P23035		Alpha-1-antiproteinase F	0	45867.5	7	8	8	8	8	8	8	8	8	7	7	8	8	8	7	8	8	8	7	7	7	8	8	7	8	7	8	7	7	7	7	7	7	8	7	6	7	7	8	8	6	6	6	6	7
P23108	JCHAIN	Immunoglobulin J chain	0	15556.4	7	7	7	8	8	8	7	7	7	8	8	6	5	5	8	8	6	6	5	7	6	7	6	5	6	5	4	6	4	5	4	4	4	6	6	3	6	5	5	5	7	5	5	4	5
P25154	APEH	Acylamino-acid-releasing enzyme	0.00722022	81662.9	0	1	1	0	0	0	1	1	0	0	0	1	1	0	0	0	1	0	0	0	1	1	1	0	0	1	1	1	0	0	1	1	0	0	0	1	0	0	0	0	1	0	0	1	0
P25704	ENO3	Beta-enolase	0	47068.9	11	7	10	6	5	10	8	10	6	7	10	4	11	3	7	10	3	9	0	5	10	7	9	11	5	10	8	10	11	3	10	10	7	8	9	11	8	8	8	8	11	5	5	11	5
P26202;P26203		15 kDa protein A;15 kDa protein B	0	15675.29;15626.22	1	5	5	0	0	2	5	5	0	0	1	1	2	1	1	1	0	0	1	2	0	2	2	1	1	0	1	2	1	1	2	2	1	3	2	1	1	2	2	2	0	3	3	1	1
P27170	PON1	Serum paraoxonase/arylesterase 1	0	40009.8	21	22	21	21	24	21	22	22	25	26	23	25	22	21	23	23	23	22	24	22	24	25	22	25	27	27	26	27	26	25	25	28	26	26	25	25	26	26	27	25	28	28	28	28	27
P29751	ACTB	Actin, cytoplasmic 1	0	41755.8	23	25	24	22	19	22	24	25	22	20	24	20	26	23	25	25	23	25	24	25	24	23	24	25	23	24	22	25	24	24	23	26	25	23	24	21	23	22	21	23	23	24	25	24	22
P30801	S100A6	Protein S100-A6	0	10153.7	2	4	4	3	3	2	3	4	3	3	3	3	3	3	4	3	2	3	3	3	3	3	3	3	3	2	2	3	2	3	3	3	3	4	4	2	3	4	4	4	3	3	4	2	4
P33047	APOC1	Apolipoprotein C-I (Fragment)	0	3164.62	5	5	5	5	5	5	5	4	5	5	5	4	5	5	5	5	4	5	5	5	4	5	5	5	5	5	5	5	5	5	5	5	4	4	5	4	4	4	5	4	5	5	5	5	5
P35543	SAA3	Serum amyloid A-3 protein	0	13806.5	0	1	1	0	0	0	1	1	0	0	2	2	1	2	2	2	1	1	2	2	0	1	2	2	2	0	1	2	2	2	2	2	1	1	2	1	1	1	2	1	1	1	1	0	1
P36512	UGT2B13	UDP-glucuronosyltransferase 2B13	0.00896057	60552.1	0	0	0	0	0	0	1	1	1	0	0	1	1	0	0	1	0	0	1	0	1	1	0	1	0	0	1	1	1	1	0	0	0	0	0	0	0	0	0	0	0	0	0	0	0
P41316;Q5QSJ2	CRYAB;cryab	Alpha-crystallin B chain;HspB5 protein (Fragment)	0.00094518	20106.87;6988	0	1	1	0	0	0	1	1	0	0	0	0	0	0	0	0	0	0	0	0	0	0	0	0	0	0	0	0	0	0	0	1	0	0	0	0	1	0	0	0	0	1	0	0	0
P41975	SOD3	Extracellular superoxide dismutase [Cu-Zn]	0	25687.8	11	11	11	11	11	11	11	11	11	11	11	11	11	11	11	11	11	11	11	11	11	11	11	10	11	11	9	11	8	9	9	8	9	10	11	8	10	9	9	9	11	10	11	9	10
P41982	SOD2	Superoxide dismutase [Mn], mitochondrial (Fragment)	0	22655.6	2	2	2	2	2	2	2	2	2	2	2	2	1	2	2	2	1	2	1	1	2	2	2	2	1	1	1	1	1	1	1	1	2	2	2	1	2	2	1	2	1	1	2	1	1
P46406	GAPDH	Glyceraldehyde-3-phosphate dehydrogenase	0	35780	11	15	14	12	6	13	14	14	13	8	13	14	14	13	13	14	13	14	12	13	14	13	14	10	11	14	14	13	11	10	13	13	12	10	10	13	13	12	12	9	14	12	11	11	11
P46409		Glutathione S-transferase Mu 1	0	25417.4	0	1	1	1	1	1	0	1	0	0	4	1	1	1	3	4	1	1	1	2	1	1	3	2	0	1	1	2	1	1	1	3	2	2	1	0	2	3	1	1	1	1	1	2	1
P47841	MGP	Matrix Gla protein	0	12441.2	2	2	2	2	2	2	2	2	2	2	2	2	2	2	2	2	2	2	2	2	2	2	2	2	2	2	2	2	2	2	2	2	2	2	2	1	2	2	2	2	2	2	2	2	2
P47844	CBR1	Carbonyl reductase [NADPH] 1	0	30451.9	0	0	0	0	0	0	0	0	0	0	1	0	0	0	0	1	0	0	0	0	0	0	0	0	0	0	0	0	0	0	0	0	0	0	0	0	0	0	0	0	0	0	0	0	0
P48747	C9	Complement component C9	0	62662.1	37	37	37	36	35	35	37	37	32	35	36	36	35	38	37	36	37	36	36	38	31	35	34	35	38	28	33	32	29	33	31	33	29	32	32	31	32	32	33	31	26	29	32	27	29
P49065	ALB	Albumin	0	68909.9	101	97	99	101	102	101	105	103	100	100	100	99	99	97	98	102	102	101	99	95	104	100	103	96	96	98	96	99	93	98	98	97	96	90	87	92	97	94	94	86	96	90	94	94	93
P50117	S100A9	Protein S100-A9	0	14787.4	3	6	7	3	2	2	7	7	2	2	4	2	6	4	6	5	3	3	6	4	4	5	5	4	4	3	6	5	4	7	6	6	6	5	5	5	5	5	5	5	4	5	5	4	5
P50119	FABP6	Gastrotropin	0.00896057	14404.4	3	2	1	1	1	3	2	1	0	0	1	0	0	0	0	0	0	1	0	0	0	0	0	0	0	0	0	0	0	0	0	0	0	0	0	0	0	0	0	0	1	3	3	0	2
P51662	ANXA1	Annexin A1	0	38735.3	0	1	1	1	0	1	1	1	0	0	0	0	1	0	1	0	0	0	0	0	0	1	1	0	1	0	0	1	1	1	0	1	0	1	1	0	1	1	0	1	1	0	1	0	0
P53787	EEF1D	Elongation factor 1-delta	0	31074.8	0	2	3	0	0	1	2	3	0	0	1	0	1	0	0	0	0	0	0	0	0	0	0	0	0	0	0	0	0	0	0	0	0	1	0	0	1	2	0	1	0	0	1	0	0
P55057	APOC4	Apolipoprotein C-IV	0	14113.3	6	7	6	7	7	7	6	7	7	6	8	7	7	7	8	6	8	7	8	8	7	7	7	9	9	7	8	8	9	9	7	7	6	6	7	7	6	5	7	6	6	7	7	6	7
P55823	EEF2	Elongation factor 2	0	95281.1	14	21	24	7	3	6	19	22	3	5	11	7	23	12	21	17	8	15	6	6	8	7	10	11	12	8	6	15	11	4	5	8	9	8	3	3	5	5	3	6	6	9	14	6	8
P62160	CALM	Calmodulin	0	16837.6	2	3	3	3	1	0	3	3	0	0	3	1	3	1	2	2	1	3	1	3	2	1	1	1	2	1	3	2	1	2	1	2	1	1	2	1	2	1	1	0	1	0	2	2	2
P62943	FKBP1A	Peptidyl-prolyl cis-trans isomerase FKBP1A	0	11950.7	0	1	1	0	0	1	1	1	0	0	1	0	1	1	1	1	1	1	1	1	1	1	0	0	0	0	0	2	1	0	1	2	0	1	2	2	1	2	1	1	1	1	2	2	1
P79226	ALDOB	Fructose-bisphosphate aldolase B	0	39605.2	12	9	8	13	12	12	9	9	13	12	13	10	9	8	11	13	10	12	11	10	11	11	11	4	8	11	11	12	7	9	6	14	13	12	10	5	12	13	12	10	12	11	10	10	11
P79370	rsc	Rsc protein	0	81213.8	0	3	4	0	0	0	4	4	0	0	0	2	2	0	0	1	3	2	0	0	3	3	3	0	0	3	3	3	0	0	2	3	1	0	0	2	2	1	0	0	3	3	2	3	2
P80912	HINT1	Adenosine 5'-monophosphoramidase HINT1	0.00094518	13692.8	0	2	2	0	0	0	2	2	0	0	0	2	0	0	0	0	0	0	0	0	1	2	1	1	0	0	2	2	0	0	1	0	0	0	0	0	0	0	0	0	1	0	0	2	0
P83468	PHPT1	14 kDa phosphohistidine phosphatase	0	13850.4	0	1	1	0	0	0	1	1	0	0	0	0	0	0	0	0	0	1	0	0	1	0	1	0	0	1	0	1	0	0	1	0	0	0	0	0	1	0	0	0	1	1	1	1	1
P83470	PF4	Platelet factor 4 (Fragment)	0	NaN	1	1	1	1	1	1	1	1	1	1	1	1	1	1	1	1	1	1	1	1	1	0	1	1	1	0	0	1	1	1	0	1	1	1	1	0	1	1	1	1	0	0	1	0	0
P98065	TNFAIP6	Tumor necrosis factor-inducible gene 6 protein	0	31081.2	0	0	1	0	0	0	1	1	0	0	0	0	0	0	0	0	0	0	0	0	0	0	0	0	0	0	0	0	0	0	0	0	0	0	0	0	0	0	0	0	0	0	0	0	0
P98137	C8B	Complement component C8 beta chain	0	66857.8	28	29	26	25	26	28	27	27	25	25	30	29	28	29	30	30	29	29	29	27	25	26	27	24	24	21	23	25	23	22	22	23	25	25	27	20	24	26	25	24	24	22	21	21	22
Q07298		Alpha-1-antiproteinase S-1	0	45749.4	3	3	3	3	3	3	3	3	3	3	3	3	3	3	3	3	3	3	3	3	3	3	3	3	3	3	3	3	3	3	3	3	3	3	3	3	3	3	3	3	3	3	3	3	3
Q08862		Glutathione S-transferase Yc	0	25449.6	0	0	2	3	3	3	2	1	3	2	9	1	3	3	5	9	4	5	4	2	2	1	2	0	3	0	0	3	0	1	0	4	4	3	2	1	4	5	2	1	2	4	4	4	3
Q1PSV0		Immunoglobulin heavy chain variable region (Fragment)	0	10228.4	1	1	1	0	0	1	1	1	0	0	0	0	0	0	0	0	0	0	0	0	0	0	0	0	0	0	0	0	0	0	0	0	0	0	0	0	0	0	0	0	0	0	0	0	0
Q28629	SELL	L-selectin	0	42346.5	2	3	3	3	3	3	2	3	2	2	3	2	2	2	2	2	1	2	2	2	2	2	2	2	2	1	1	1	1	2	1	1	1	1	3	0	1	1	3	3	1	1	1	1	1
Q28666		Alpha-1-antitrypsin	0	45922.7	3	3	3	3	3	3	4	4	4	3	1	1	1	1	1	1	1	1	1	1	1	1	1	2	1	1	1	1	1	1	1	1	1	1	1	1	1	1	1	1	2	1	1	1	1
Q28679	C8G	Complement component C8 gamma chain	0	21901.2	8	8	8	8	8	8	8	8	8	8	8	8	8	8	8	8	8	8	8	8	8	8	8	8	8	8	8	8	8	8	8	8	8	8	8	8	8	8	8	8	8	8	8	8	8
Q28695		Beta-hemoglobin (Fragment)	0	3322.85	0	1	1	0	0	0	1	1	0	0	1	1	1	0	0	1	1	1	0	0	1	1	1	0	0	1	1	1	0	0	1	1	1	0	0	1	1	1	0	0	1	1	1	1	1
Q28696		Beta globin mRNA (Fragment)	0	3166.67	0	0	0	0	0	0	1	1	0	0	0	0	1	0	0	0	0	1	0	0	1	1	1	0	0	1	1	1	0	0	1	1	1	0	0	1	0	0	0	0	0	0	0	1	0
Q28731	thrombin	Thrombin (Fragment)	0	27093.4	19	18	18	18	18	18	18	18	18	19	18	18	20	20	20	19	18	19	20	21	17	19	17	21	21	17	18	19	21	20	16	20	18	19	18	16	19	19	21	18	19	19	18	18	19
Q28888	DCN	Decorin	0.00722022	39896.1	0	1	1	1	0	0	1	1	1	0	0	0	0	0	0	0	0	0	0	0	0	0	1	1	0	0	0	1	0	0	0	1	0	0	0	0	0	0	0	0	0	0	0	0	0
Q29426	KRT3	Keratin, type II cytoskeletal 3	0	64341.1	0	1	1	0	1	1	1	1	0	0	1	0	1	0	0	1	0	0	0	0	1	0	0	0	0	0	0	0	0	0	0	0	1	0	0	0	1	0	0	0	0	1	1	1	0
Q29513	GNMT	Glycine N-methyltransferase	0	32863.4	2	0	1	4	3	2	0	1	4	4	7	2	2	3	3	8	3	2	3	3	2	2	3	2	2	2	0	2	1	2	3	4	5	4	3	2	4	3	2	2	2	0	0	2	0
Q29514;U3KP96		Serum amyloid A protein	0	13509.14;22761.85	1	1	1	0	1	1	1	1	1	1	1	1	1	1	1	1	1	1	1	1	1	1	1	1	1	1	1	1	1	1	1	1	1	1	1	1	1	1	1	1	1	1	1	0	1
Q2PPJ8	apoA-I	Apolipoprotein A-I	0	30575.5	11	10	10	11	11	11	11	10	11	11	11	11	11	10	9	11	11	11	11	10	11	11	11	10	10	11	11	11	11	11	9	10	10	8	9	8	9	8	9	9	11	8	9	9	10
Q5VI85		C-X-C motif chemokine	0	11357.5	7	6	7	6	7	6	6	7	6	6	6	3	6	6	6	6	5	6	5	6	5	6	7	8	7	5	5	6	8	6	5	8	7	7	6	4	7	6	8	7	2	4	5	3	5
Q6B6S4;Q6B6S7;Q6B6V3;Q6B6W5		Immunglobulin heavy chain variable region (Fragment)	0	10672.03;10642.04;10471.83;10543.9	0	0	0	1	0	0	0	0	0	0	2	1	2	2	1	2	2	2	2	0	2	2	1	2	2	2	0	1	2	2	1	2	2	2	2	2	2	2	2	2	2	0	0	2	0
Q6B6S6;Q6B6S9;Q6B6V0;Q6B6V1;Q6B6V2;Q6B6Y7;Q6B6Z1;Q6B6Z9;Q6B706;Q6B712;Q6B775		Immunglobulin heavy chain variable region (Fragment)	0	11057.4;11011.3;10824.04;10969.19;11066.32;10739.96;11022.26;10666.85;10707.9;10638.79;11038.3	0	0	1	0	0	0	0	1	0	0	2	1	2	1	0	2	2	2	0	0	2	2	2	2	2	2	2	2	2	2	0	0	0	0	0	0	0	0	0	0	0	0	0	0	0
Q6B6T5		Immunglobulin heavy chain variable region (Fragment)	0	10875.1	1	1	1	1	1	1	1	1	1	1	0	0	1	0	1	1	1	1	1	1	1	1	0	1	1	1	1	0	0	0	1	1	1	1	0	1	1	1	1	1	0	0	0	0	0
Q6B6U7		Immunglobulin heavy chain variable region (Fragment)	0	10492.9	3	4	4	4	4	4	4	4	4	3	2	3	3	3	3	3	3	3	3	3	3	2	2	2	2	3	2	3	0	2	3	3	3	3	3	3	3	3	3	3	3	3	3	3	3
Q6B6V8		Immunglobulin heavy chain variable region (Fragment)	0	10893.3	0	1	0	0	0	0	0	0	0	0	0	0	0	0	0	0	0	0	0	0	0	1	1	1	1	1	1	1	1	1	0	0	0	0	0	0	0	0	0	0	0	0	0	0	0
Q6B6Y8		Immunglobulin heavy chain variable region (Fragment)	0	10765	1	1	1	1	1	1	1	1	1	1	1	1	0	0	1	0	1	0	0	1	1	1	1	0	1	1	0	1	1	1	0	1	1	0	1	0	1	1	0	0	1	0	1	1	1
Q6B6Z2		Immunglobulin heavy chain variable region (Fragment)	0	10513	0	1	1	0	1	1	1	1	1	0	0	1	0	0	1	1	0	1	1	1	2	2	1	2	1	1	2	2	2	0	0	0	1	1	1	1	1	1	1	1	0	0	1	0	1
Q6B711;Q6B717		Immunglobulin heavy chain variable region (Fragment)	0	10579.88;10688.94	1	1	1	1	1	1	1	1	1	1	1	1	1	1	1	1	1	1	1	1	1	1	1	1	1	1	1	1	1	1	1	1	1	1	1	1	1	1	1	1	1	1	1	1	1
Q6B728		Immunglobulin heavy chain variable region (Fragment)	0	10250.4	1	1	1	1	1	1	1	1	0	1	1	1	1	1	1	1	1	1	1	1	1	1	1	0	0	1	0	0	0	1	0	1	1	1	0	0	1	1	1	1	1	0	1	1	1
Q6B736		Immunglobulin heavy chain variable region (Fragment)	0	10530.9	2	2	2	2	2	2	2	2	2	2	2	2	2	2	2	2	2	2	2	2	2	2	2	2	2	2	2	2	2	2	2	2	2	2	2	2	2	2	2	2	2	2	2	2	2
Q6B737;Q6B746		Immunglobulin heavy chain variable region (Fragment)	0	10793.08;10823.19	1	1	1	1	1	1	1	1	1	1	1	0	1	0	1	1	1	1	1	1	1	0	1	0	0	0	1	0	0	0	1	1	1	1	1	1	1	1	1	1	1	1	1	1	1
Q6B741		Immunglobulin heavy chain variable region (Fragment)	0	10724.9	1	1	1	1	1	1	1	1	1	1	1	1	1	1	1	1	1	1	1	1	1	1	1	1	1	1	1	1	1	1	1	1	1	1	1	1	1	1	1	1	1	1	1	1	1
Q6B749		Immunglobulin heavy chain variable region (Fragment)	0	10867.2	1	1	1	1	1	1	1	1	1	1	1	1	1	1	1	1	1	1	1	1	1	1	1	1	1	1	1	1	1	1	1	1	1	1	1	1	1	1	1	1	1	1	1	1	1
Q6B751		Immunglobulin heavy chain variable region (Fragment)	0	10660.9	0	0	0	0	0	0	0	0	0	0	1	1	1	1	1	1	1	1	1	1	0	0	0	0	0	0	0	0	0	0	0	0	0	0	0	0	1	0	0	0	0	0	0	0	0
Q6GVI2		Prepro-alpha-1 collagen type I (Fragment)	0	19651.9	4	4	5	5	5	5	5	5	4	5	6	5	5	3	5	5	4	5	3	1	4	4	4	3	3	4	2	4	1	3	2	2	3	3	2	2	3	3	2	4	3	2	2	4	2
Q7M2X5		Collagen alpha 2(IV) chain (Fragment)	0	78331.8	0	1	1	0	0	0	1	1	0	0	0	0	0	0	0	0	0	0	0	0	0	0	0	0	0	0	0	0	0	0	0	0	0	0	0	0	0	0	0	0	0	0	0	0	0
Q7M322		Plasmin (Fragment)	0	3474.88	1	1	1	1	1	1	1	1	1	1	1	1	1	1	1	1	1	1	1	1	1	1	1	1	1	1	1	1	1	1	1	1	1	1	1	1	1	1	1	1	1	1	1	1	1
Q865F2	VCAM-1	Adhesion molecule VCAM-1	0	NaN	0	0	1	0	0	1	1	1	0	0	1	1	1	1	1	1	1	1	1	1	1	1	1	0	1	1	1	1	0	1	1	1	1	0	0	0	0	1	0	0	0	0	0	0	1
Q866N2	MYOC	Myocilin	0	54885.5	0	1	1	1	1	0	1	1	1	1	1	0	1	0	0	0	0	0	0	0	1	1	2	2	0	2	1	2	0	0	1	2	1	2	1	2	2	1	2	0	1	2	2	2	2
Q8MI17	ALDH1A1	Aldehyde dehydrogenase 1A1	0	54340.5	8	22	17	17	17	12	17	19	18	14	26	23	23	14	17	26	22	23	14	16	23	24	23	11	8	23	23	26	6	11	21	26	25	23	17	22	24	25	21	14	26	23	25	25	23
Q8MJF1	OGN	Mimecan	0	33918.2	6	6	6	6	5	5	5	6	6	5	6	6	5	6	5	5	5	5	4	5	5	5	6	5	4	5	3	5	2	4	4	6	5	4	4	4	6	4	3	3	4	4	4	6	5
Q8WN11	COL5A1	Alpha-1 type V collagen (Fragment)	0.00722022	NaN	0	2	2	1	1	0	2	2	1	1	2	0	1	0	0	2	0	1	0	0	0	0	0	0	0	0	0	1	0	0	0	0	0	0	0	0	0	0	0	0	0	1	2	0	0
Q95218	Dmbt1	Deleted in malignant brain tumors 1 protein	0	172764	1	0	0	0	0	1	0	1	0	0	2	3	5	6	6	4	3	3	6	6	1	0	0	4	2	0	0	0	3	0	4	2	2	5	4	5	1	2	5	3	0	0	0	0	0
Q95LB3	OVGP1	Development promoting factor	0	53326.4	3	4	4	5	5	3	5	5	6	5	5	3	3	1	0	2	4	5	3	0	5	5	6	0	0	6	5	6	0	0	6	6	6	6	6	6	6	6	6	6	6	6	6	6	6
Q95ME7		Factor XI	0	69961	27	26	26	27	27	27	28	27	27	27	26	27	27	28	28	28	24	26	30	27	28	28	27	28	30	26	24	26	23	29	28	26	26	27	26	24	26	27	27	27	27	26	26	22	27
Q9BGN0	PON3	Serum paraoxonase/lactonase 3	0	39507.3	19	17	18	20	21	19	19	18	21	21	21	21	21	20	19	20	20	20	19	19	20	20	21	19	19	19	19	21	19	19	18	19	18	19	18	19	16	17	19	16	20	18	19	18	18
Q9GLY4	ITI-HC4	Inter-alpha-trypsin inhibitor heavy chain4	0	105867	6	5	6	2	2	6	6	6	2	2	6	6	6	6	6	6	6	6	6	6	4	2	2	2	2	4	4	3	2	2	5	6	6	6	6	6	6	6	6	6	6	6	6	6	6
Q9GLY5	ITIH3	Inter-alpha-trypsin inhibitor heavy chain H3	0	100754	39	35	35	35	36	39	37	39	36	36	39	39	37	39	40	39	37	39	40	41	37	39	39	42	43	39	39	40	41	42	39	40	39	40	39	38	40	41	41	41	37	38	38	38	38
Q9N120	LRP1	Low density lipoprotein-related protein 1 (Fragment)	0	34029	4	3	3	4	4	4	2	4	4	4	4	4	3	4	4	4	3	3	4	4	3	3	3	3	4	3	3	3	3	4	2	2	3	4	4	2	4	4	4	3	3	2	3	3	3
Q9N2C2		Prostaglandin D synthase	0	21444.5	1	1	2	2	0	0	1	1	2	0	1	0	1	0	1	1	1	1	0	0	1	1	1	1	1	1	1	1	1	1	1	2	1	1	1	0	2	1	1	1	1	0	1	1	1
Q9TT13	VDAC3	Voltage-dependent anion-selective channel protein 3	0	30651.7	1	1	0	0	0	0	0	0	0	0	0	0	2	0	0	0	0	0	0	0	0	0	0	0	0	0	0	0	0	0	0	0	0	0	0	0	0	0	0	0	0	0	0	0	0
Q9TTC6	PPIA	Peptidyl-prolyl cis-trans isomerase A	0	17837.3	6	8	8	6	2	2	7	7	6	3	6	5	6	8	8	6	5	6	7	5	6	6	6	6	7	6	6	6	7	7	4	5	6	5	4	6	6	4	0	5	6	5	5	6	5
Q9TTJ6	RGN	Regucalcin	0	33108.6	0	0	0	1	0	0	0	0	0	0	6	0	1	0	0	7	0	0	1	0	0	0	1	0	0	1	0	1	0	1	0	0	0	0	0	0	0	1	1	0	0	1	1	0	2
Q9TV64	AKR1D1	Aldo-keto reductase family 1 member D1	0.00094518	37491.3	0	0	0	0	0	0	0	0	0	0	4	0	0	0	0	5	0	0	0	0	0	0	0	0	0	0	0	1	0	0	0	0	0	0	0	0	0	0	0	0	0	0	0	0	0
Q9XSG0		Fibronectin (Fragment)	0	31537.4	1	1	1	2	1	2	1	1	1	1	1	1	1	1	1	1	2	1	1	1	1	2	1	2	1	1	1	1	1	1	1	1	1	1	1	1	1	1	1	1	1	1	1	1	1
R4WMA7	AKR1C29	3-hydroxyhexobarbital dehydrogenase	0.00276243	36959.5	0	0	0	0	0	0	0	0	0	0	1	0	0	0	0	1	0	0	0	0	0	0	0	0	0	0	0	0	0	0	0	0	0	0	0	0	0	0	0	0	0	0	0	0	0
U3KM66	RARRES1	Retinoic acid receptor responder 1	0	29141.5	0	2	2	2	0	0	1	2	2	0	0	0	0	0	0	0	0	0	0	0	0	0	0	0	0	0	0	0	0	0	0	2	0	0	0	0	1	0	0	0	0	0	0	0	0
U3KML1	BGN	Biglycan	0.00276243	43905.6	0	2	2	0	0	0	2	2	1	0	0	0	0	1	1	1	0	0	0	1	0	0	0	0	0	0	0	0	0	0	0	0	0	0	0	0	0	0	0	0	0	0	0	0	0
U3KMR2	AHSG	Alpha-2-HS-glycoprotein	0	36027.9	11	10	10	12	12	11	11	10	11	12	11	11	12	13	12	12	12	12	12	12	11	11	11	11	11	10	11	11	12	11	12	11	11	11	11	11	11	11	11	12	11	11	11	11	11
U3KNJ3	SERPINA6	Serpin family A member 6	0	45625.4	2	1	2	2	2	3	2	2	2	2	5	3	4	4	4	4	3	4	4	4	2	4	3	3	3	3	4	3	3	5	3	3	3	5	4	3	2	3	4	2	4	3	2	3	2
U3KNZ4		Nucleoside diphosphate kinase	0	24591.8	3	3	3	3	3	3	3	3	3	3	3	3	3	3	3	3	2	3	3	3	3	2	3	3	3	2	2	3	2	3	3	3	3	3	3	3	3	3	3	3	3	3	3	3	3
U3KP46	TUBB1	Tubulin beta 1 class VI	0	62766.6	8	7	5	4	8	9	4	7	6	3	9	7	13	12	12	13	5	11	12	12	10	8	5	6	8	7	2	6	7	6	7	6	13	10	12	6	0	10	8	8	8	8	10	9	4
U3KPG6	ICAM1	Intercellular adhesion molecule 1	0	57535.2	12	14	13	11	12	13	14	14	12	12	12	12	13	12	12	14	11	13	12	11	12	13	12	11	13	13	11	13	10	14	11	13	13	12	13	11	12	13	13	12	11	12	12	9	11
U3KPI5	CPN2	Carboxypeptidase N subunit 2	0	59235.9	20	19	20	19	19	19	19	19	19	19	20	20	20	20	20	20	19	19	20	20	19	19	19	18	19	18	19	18	19	18	18	19	18	20	19	18	17	19	20	19	17	19	18	17	18
[truncated: 47 more columns]
