# Supplementary material for: Acute-phase plasma proteomics of rabbit lung VX2 tumors treated by image-guided microwave ablation
Source: Front Oncol. 2024 Aug 26;14:1435256. doi: 10.3389/fonc.2024.1435256 (PMC11381224; doi:10.3389/fonc.2024.1435256)
Supplement: Supplementary file 3 [file Table2.xlsx]

## Sheet: TP1vsTP2
PG.ProteinAccessions	PG.Genes	PG.ProteinDescriptions	PG.Qvalue	PG.MolecularWeight	TP1-1	TP1-2	TP1-3	TP1-4	TP1-5	TP1-6	TP1-7	TP1-8	TP1-9	TP1-10	TP2-1	TP2-2	TP2-3	TP2-4	TP2-5	TP2-6	TP2-7	TP2-8	TP2-9	TP2-10	Log2 TP1-1	Log2 TP1-2	Log2 TP1-3	Log2 TP1-4	Log2 TP1-5	Log2 TP1-6	Log2 TP1-7	Log2 TP1-8	Log2 TP1-9	Log2 TP1-10	Log2 TP2-1	Log2 TP2-2	Log2 TP2-3	Log2 TP2-4	Log2 TP2-5	Log2 TP2-6	Log2 TP2-7	Log2 TP2-8	Log2 TP2-9	Log2 TP2-10	TP1	TP2	pvalue	FC(TP2/TP1)
A0A5F9C4B0		SMB domain-containing protein	0	94370.4	0.00435771	0.00312875	0.00268813	0.00305752	0.0016476	0.00161271	0.00740629	0.00700463	0.00261171	0.00355872	0.0360438	0.039358	0.00317231	0.00309723	0.00509467	0.00638286	0.0522477	0.052181	0.00491853	0.00432452	-7.84221	-8.3202	-8.53918	-8.35342	-9.24542	-9.2763	-7.07703	-7.15747	-8.58079	-8.13442	-4.7941	-4.6672	-8.30025	-8.3348	-7.6168	-7.29158	-4.25849	-4.26033	-7.66756	-7.85324	0.00370738	0.0206821	0.013517	5.57863
G1TIS5	ANXA1	Annexin	0	37431.7	0.000290356	0.000106484	0.000290356	0.000183106	0.000370241	0.000380194	0.000190448	0.000290356	0.000461783	0.000340236	0.00335235	0.00138569	0.00126147	0.000215582	0.000972517	0.00110186	0.00100682	0.00135037	0.000706596	0.00126147	-11.7499	-13.1971	-11.7499	-12.415	-11.3992	-11.361	-12.3583	-11.7499	-11.0805	-11.5212	-8.22061	-9.49518	-9.63067	-12.1795	-10.006	-9.82585	-9.95598	-9.53243	-10.4668	-9.63067	0.000290356	0.00126147	8.4353e-05	4.34457
A0A5S8H3Z9		Alpha-1-acid glycoprotein	0	35778.1	0.502171	0.521555	0.545108	0.632986	0.611768	0.651935	1.37578	1.91208	0.217824	0.199454	2.94077	3.21306	1.36936	1.21759	1.77904	1.84928	3.70435	3.91915	2.77803	2.84039	-0.993749	-0.939108	-0.875387	-0.659754	-0.708944	-0.6172	0.460247	0.93514	-2.19877	-2.32587	1.5562	1.68395	0.453498	0.284034	0.831096	0.886961	1.88922	1.97054	1.47406	1.50609	0.717065	2.5611	5.96129e-05	3.57164
G1SHI6		Serum amyloid A protein	0	13791.5	0.00578428	0.000213077	0.00819688	0.00858094	0.00012542	0.00179711	0.0184101	0.013784	0.000339313	0.000611737	0.0273687	0.028963	0.00697906	0.00649204	0.00486406	0.00861145	0.026616	0.0245415	0.02593	0.0252733	-7.43365	-12.1963	-6.93071	-6.86465	-12.9609	-9.12011	-5.76336	-6.18086	-11.5251	-10.6748	-5.19133	-5.10964	-7.16275	-7.26711	-7.68362	-6.85953	-5.23156	-5.34863	-5.26924	-5.30624	0.00578428	0.0185639	0.00777617	3.20937
G1SR60	ABHD1	Abhydrolase domain containing 1	0	44852.5	0.015463	0.0111955	0.0184368	0.0163361	0.0106018	0.0185754	0.0318565	0.0328443	0.00798361	0.0106049	0.0539143	0.0384402	0.0276212	0.0238078	0.0330878	0.122491	0.0539354	0.073948	0.0424745	0.0453816	-6.01504	-6.48093	-5.76127	-5.93579	-6.55955	-5.75046	-4.97227	-4.92821	-6.96874	-6.55913	-4.21319	-4.70124	-5.17808	-5.39242	-4.91756	-3.02925	-4.21262	-3.75734	-4.55726	-4.46175	0.0173898	0.0515102	8.10824e-05	2.96209
A0A5F9D1G8		CN hydrolase domain-containing protein	0	63291.9	0.00635521	0.00511224	0.00369248	0.00586495	0.00509612	0.00026902	0.00655187	0.0055317	0.00745965	0.00938372	0.0135601	0.0141805	0.00398379	0.00558751	0.0160238	0.0160238	0.00387076	0.0160238	0.036349	0.0346353	-7.29785	-7.61183	-8.08119	-7.41367	-7.61638	-11.86	-7.25388	-7.49806	-7.06668	-6.73562	-6.20449	-6.13995	-7.97164	-7.48358	-5.96364	-5.96364	-8.01317	-5.96364	-4.78194	-4.85161	0.0055317	0.0160238	0.0196685	2.89673
P30801	S100A6	Protein S100-A6	0	10153.7	0.00186122	0.0010824	0.002459	0.00180684	0.00139168	0.00142151	0.00211371	0.00211771	0.00173081	0.000605067	0.00911292	0.0119227	0.00200718	0.00292764	0.00308625	0.00169488	0.00441328	0.00464252	0.00335104	0.00361669	-9.06953	-9.85155	-8.66771	-9.11232	-9.48896	-9.45836	-8.886	-8.88328	-9.17434	-10.6906	-6.77787	-6.39015	-8.96061	-8.41605	-8.33993	-9.2046	-7.82393	-7.75088	-8.22118	-8.11111	0.00165899	0.00467751	0.00110801	2.81948
P26202		15 kDa protein A	0	15675.3	0.00157448	0.000229269	0.000289414	0.000308309	0.00209665	0.00209665	0.00603326	0.00548082	0.00209665	0.000761003	0.00461558	0.00311918	0.000634824	0.00589063	0.00232497	0.00292554	0.0138802	0.0174736	0.00403297	0.00400872	-9.31091	-12.0907	-11.7546	-11.6633	-8.8977	-8.8977	-7.37285	-7.51139	-8.8977	-10.3598	-7.75927	-8.32462	-10.6214	-7.40736	-8.74857	-8.41708	-6.17082	-5.83868	-7.95394	-7.96264	0.00209665	0.00589063	0.0206524	2.80954
P50117	S100A9	Protein S100-A9	0	14787.4	0.00466443	0.00467763	0.0101795	0.00772202	0.00754424	0.00640018	0.0208071	0.0194996	0.00896179	0.0102618	0.0573066	0.0506767	0.00576753	0.00520201	0.015266	0.0150769	0.0363348	0.0318375	0.0284751	0.0257113	-7.74408	-7.74001	-6.61819	-7.01681	-7.05041	-7.28767	-5.58678	-5.68041	-6.802	-6.60657	-4.12515	-4.30253	-7.43783	-7.58672	-6.03354	-6.05152	-4.7825	-4.97313	-5.13415	-5.28146	0.0100718	0.0271654	0.0137841	2.69717
A0A5F9C449		Polyadenylate-binding protein	0	62563.7	0.000917032	0.000336599	0.00185927	0.000855618	0.000602614	0.000917032	0.000917032	0.000917032	0.001157	0.000691091	0.00635186	0.003509	0.000310274	0.00247251	0.00247251	0.00247251	0.00247251	0.000761578	0.00247251	0.00142984	-10.0907	-11.5367	-9.07105	-10.1907	-10.6965	-10.0907	-10.0907	-10.0907	-9.7554	-10.4988	-7.29861	-8.15472	-11.6542	-8.65981	-8.65981	-8.65981	-8.65981	-10.3587	-8.65981	-9.44993	0.000917032	0.00247251	0.0161788	2.69621
A0A5F9CI66	CP	Ceruloplasmin	0	124318	1.02152	0.977821	1.5353	1.34231	1.03519	1.16455	1.85236	2.08625	0.632037	0.554166	3.40899	3.46674	2.28382	1.86419	2.83301	2.76255	4.72922	4.78476	2.77746	2.77755	0.0307134	-0.032357	0.618525	0.424722	0.0498931	0.219771	0.889362	1.06091	-0.661919	-0.85161	1.76934	1.79358	1.19145	0.898549	1.50233	1.466	2.2416	2.25845	1.47377	1.47382	1.22015	3.16883	1.62908e-05	2.59708
O77791	S100A12	Protein S100-A12	0	10668	0.0014906	0.00193879	0.00539101	0.00472322	0.00455001	0.00475323	0.0105951	0.0108536	0.00695137	0.00616423	0.0217108	0.021469	0.00238208	0.00338555	0.00986354	0.011704	0.0176154	0.0207139	0.0200839	0.0193751	-9.3899	-9.01063	-7.53523	-7.72601	-7.77991	-7.71688	-6.56046	-6.52568	-7.16849	-7.34186	-5.52544	-5.5416	-8.71356	-8.20639	-6.66368	-6.41686	-5.82702	-5.59326	-5.63781	-5.68965	0.00574111	0.0148303	0.0136365	2.58318
G1SXG6	S100A8	Protein S100	0	10132.4	0.00547279	0.00450742	0.00758106	0.00631996	0.00547767	0.0074661	0.0205626	0.0221259	0.00861374	0.00959478	0.0496797	0.0448238	0.00553484	0.00438046	0.0135493	0.0177245	0.0299209	0.0343113	0.0259235	0.0246048	-7.51351	-7.79348	-7.04338	-7.30587	-7.51222	-7.06543	-5.60384	-5.49812	-6.85914	-6.70353	-4.3312	-4.47959	-7.49724	-7.8347	-6.20564	-5.81811	-5.0627	-4.86517	-5.26959	-5.34492	0.0097722	0.0250453	0.0159471	2.56291
A0A5F9CDG0		ADF-H domain-containing protein	0	26566.6	0.000251038	0.000222883	0.000256778	0.000470916	0.000294025	0.000451462	9.86299e-05	0.000284302	0.000242173	0.00027081	0.00130038	0.00101961	0.000247944	0.00019703	0.000933776	0.000800883	0.000270919	0.000442467	0.000675932	0.000870387	-11.9598	-12.1314	-11.9272	-11.0522	-11.7318	-11.1131	-13.3076	-11.7803	-12.0117	-11.8504	-9.58685	-9.93777	-11.9777	-12.3093	-10.0646	-10.2861	-11.8499	-11.1421	-10.5308	-10.1661	0.000284302	0.000675932	0.00810271	2.37752
G1TKY2		Cytochrome c domain-containing protein	0	11694.6	0.00106829	0.000152602	0.00117802	0.00121608	0.00070658	0.000892435	0.000869002	0.000869002	0.000869002	0.000869002	0.00425167	0.00403174	0.000711381	0.000589421	0.00202804	0.00106354	0.00247519	0.00235724	0.0012488	0.00152338	-9.87048	-12.6779	-9.72942	-9.68354	-10.4669	-10.13	-10.1684	-10.1684	-10.1684	-10.1684	-7.87775	-7.95438	-10.4571	-10.7284	-8.9457	-9.87691	-8.65824	-8.72869	-9.64525	-9.35851	0.000869002	0.00202804	0.0153416	2.33376
G1T3I0		m7GpppX diphosphatase	0	38498.7	0.00157521	0.000988791	0.00186895	0.00186677	0.00156761	0.00313774	0.00341161	0.00155735	0.00137305	0.00134243	0.0066343	0.00489303	0.00427397	0.00213328	0.00249497	0.00191359	0.00682953	0.00429215	0.00440114	0.00487377	-9.31024	-9.98205	-9.06356	-9.06524	-9.31722	-8.31606	-8.19533	-9.32669	-9.50841	-9.54094	-7.23584	-7.67506	-7.87021	-8.87271	-8.64676	-9.0295	-7.194	-7.86408	-7.82791	-7.68075	0.00186895	0.00427397	0.000374161	2.28683
G1STF7		Serotransferrin	0	76684.5	15.1313	13.7078	18.3511	16.4196	9.29488	7.48304	17.6121	15.502	5.68885	5.07231	40.0401	34.6767	21.8847	19.8228	24.5038	23.1392	32.3726	32.1697	24.4215	24.3716	3.91947	3.77693	4.1978	4.03735	3.21644	2.90362	4.1385	3.95438	2.50814	2.34264	5.32337	5.1159	4.45185	4.30909	4.61493	4.53227	5.0167	5.00763	4.61008	4.60713	12.4263	27.7403	0.000195149	2.23238
G1TGM2	SAA4	Serum amyloid A protein	0	18633	0.0182085	0.0215217	0.137794	0.136316	0.00226665	0.00093395	0.287953	0.312546	0.0028797	0.00264985	0.25208	0.239695	0.289467	0.252239	0.0662614	0.0829453	0.253332	0.289572	0.152239	0.162115	-5.77925	-5.53807	-2.85941	-2.87497	-8.78522	-10.0644	-1.7961	-1.67786	-8.43987	-8.55988	-1.98805	-2.06073	-1.78853	-1.98713	-3.91569	-3.5917	-1.9809	-1.78801	-2.71559	-2.62491	0.0923069	0.203995	0.0116719	2.20996
G1T5S1	LBP	Lipopolysaccharide-binding protein	0	53510.9	0.0116541	0.011581	0.050575	0.056806	0.00917803	0.0099343	0.134799	0.117878	0.00556522	0.00702888	0.0570635	0.0693677	0.080085	0.0971078	0.129316	0.162846	0.0696865	0.0579402	0.0943295	0.0961725	-6.42301	-6.4321	-4.30543	-4.13781	-6.7676	-6.65337	-2.89112	-3.08463	-7.48935	-7.15249	-4.13129	-3.84959	-3.64232	-3.36427	-2.95103	-2.61842	-3.84298	-4.10929	-3.40615	-3.37823	0.0415	0.0913915	0.00533241	2.2022
G1TSH8		Y-box binding protein 1	0	29018.7	0.000462229	0.000177231	0.000244043	0.000425674	0.000213249	0.000244043	0.000132461	0.000244043	0.000128968	0.000168488	0.001347	0.00117624	0.000204221	0.000213527	0.00022508	0.000537285	0.00059073	0.000537285	0.000297407	0.000244075	-11.0791	-12.4621	-12.0006	-11.198	-12.1952	-12.0006	-12.8821	-12.0006	-12.9207	-12.5351	-9.53603	-9.7316	-12.2576	-12.1933	-12.1173	-10.862	-10.7252	-10.862	-11.7153	-12.0004	0.000244043	0.000537285	0.0262301	2.2016
G1T7R1	FABP3	Fatty acid binding protein 3	0	14814.8	0.00375111	0.00115153	0.000716744	0.00141465	0.002751	0.00328881	0.00138972	0.00447319	0.00159268	0.00513325	0.00338522	0.00464639	0.00534611	0.00452584	0.00324513	0.00534611	0.0107228	0.0102658	0.00388235	0.00209537	-8.05847	-9.76223	-10.4463	-9.46534	-8.50583	-8.24822	-9.49099	-7.80448	-9.29433	-7.60591	-8.20654	-7.74967	-7.54729	-7.7876	-8.26751	-7.54729	-6.54317	-6.60601	-8.00885	-8.89858	0.00256627	0.00534611	0.00726207	2.08322
A0A5F9C125	ILF3	Interleukin enhancer binding factor 3	0	74492.2	0.00385487	0.00307614	0.00225637	0.00254177	0.00131616	0.00134357	0.00208219	0.00208219	0.0013124	0.000956239	0.00605688	0.0124857	0.00138252	0.0018579	0.00223539	0.00219508	0.00432577	0.00543313	0.00342007	0.00382821	-8.0191	-8.34466	-8.79178	-8.61995	-9.56945	-9.53971	-8.90768	-8.90768	-9.57358	-10.0303	-7.36721	-6.32358	-9.49849	-9.07211	-8.80526	-8.83151	-7.85283	-7.524	-8.19176	-8.02912	0.00208219	0.00432206	0.026227	2.07573
G1SPF5		Uncharacterized protein	0	14525.7	0.00568433	0.00250606	0.00529608	0.00467463	0.00185041	0.00298471	0.00261956	0.00268689	0.00434883	0.00474223	0.0197142	0.0143662	0.00293783	0.00267217	0.00410356	0.00478411	0.00898172	0.00807042	0.00381722	0.00719233	-7.45879	-8.64036	-7.56086	-7.74093	-9.07794	-8.38819	-8.57646	-8.53985	-7.84516	-7.72022	-5.66462	-6.12117	-8.41103	-8.54777	-7.92891	-7.70753	-6.79879	-6.95314	-8.03326	-7.11932	0.00373937	0.00766398	0.0334443	2.04954
P22000	SAA2	Serum amyloid A-2 protein	0	13451.1	0.090667	0.0934374	0.589203	0.552343	0.0754431	0.0911525	1.19378	0.96461	0.0189767	0.0125124	0.508212	0.541186	0.555746	0.495746	0.747626	0.837891	0.759874	0.656734	1.02896	1.19661	-3.46328	-3.41986	-0.763163	-0.856363	-3.72847	-3.45557	0.255538	-0.051982	-5.71963	-6.32049	-0.976497	-0.885805	-0.847503	-1.01233	-0.41961	-0.255165	-0.396169	-0.606619	0.041188	0.258956	0.368213	0.732859	0.0133593	1.99031
G1SNQ8	HEXB	Beta-hexosaminidase	0	60987.5	0.000747942	0.000172168	0.000246112	0.00167656	0.000945953	0.000698917	0.000747942	0.000747942	0.000747942	0.000747942	0.000920404	0.00147035	0.00147035	0.00197593	0.00147035	0.00147035	0.0025803	0.000890126	0.000681037	0.0017743	-10.3848	-12.5039	-11.9884	-9.22028	-10.0459	-10.4826	-10.3848	-10.3848	-10.3848	-10.3848	-10.0854	-9.40962	-9.40962	-8.98325	-9.40962	-9.40962	-8.59824	-10.1337	-10.52	-9.13854	0.000747942	0.00147035	0.00647966	1.96586
G1U9R4	APOB	Apolipoprotein B	0	516548	0.198707	0.204528	0.159981	0.160287	0.135372	0.128696	0.538589	0.58612	0.290793	0.354833	0.410324	0.426881	0.621659	0.617502	0.33907	0.353028	0.557759	0.540068	0.632707	0.603422	-2.33129	-2.28963	-2.64403	-2.64127	-2.885	-2.95796	-0.892744	-0.770733	-1.78193	-1.49479	-1.28517	-1.22809	-0.685805	-0.695483	-1.56035	-1.50215	-0.842286	-0.888787	-0.660391	-0.728762	0.275791	0.510242	0.00217423	1.85011
U3KNZ4		Nucleoside diphosphate kinase	0	24591.8	0.00786918	0.00619026	0.0118855	0.0110525	0.00780528	0.00979776	0.00875544	0.00436961	0.0121823	0.0104665	0.0303653	0.0293915	0.00827487	0.00710461	0.00880728	0.00905619	0.0167779	0.0209493	0.0176137	0.0157957	-6.98957	-7.33579	-6.39465	-6.49948	-7.00133	-6.67333	-6.8356	-7.83828	-6.35907	-6.57807	-5.04143	-5.08846	-6.91705	-7.13703	-6.82709	-6.78688	-5.89729	-5.57695	-5.82716	-5.98432	0.00903743	0.0164136	0.0194701	1.81618
P02742	CRP	C-reactive protein	0	25493.1	0.163326	0.157856	0.600037	0.583434	0.0578115	0.068517	1.67681	1.86941	0.104374	0.0973795	0.593578	0.590612	1.48829	1.41943	0.826526	0.911719	0.875316	0.937901	1.07449	1.02972	-2.61418	-2.66332	-0.736876	-0.777358	-4.1125	-3.86739	0.745722	0.902585	-3.26017	-3.36024	-0.75249	-0.759718	0.573652	0.505308	-0.274868	-0.133338	-0.192124	-0.0924924	0.103657	0.0422581	0.537896	0.974758	0.0112777	1.81217
A0A5F9DQG5	LUZP1	Leucine zipper protein 1	0	110829	1.0347	0.868665	0.835374	0.657799	0.5787	0.548304	0.672612	0.665794	0.430782	0.349736	1.77636	1.48242	0.941979	0.711863	0.989484	0.92556	1.19638	1.69025	1.16232	1.13019	0.0492117	-0.203128	-0.259506	-0.604281	-0.789113	-0.866953	-0.572154	-0.586852	-1.21497	-1.51566	0.828923	0.567958	-0.0862335	-0.490328	-0.015251	-0.111601	0.258678	0.757237	0.217011	0.176566	0.664247	1.20068	0.000378827	1.80758
P48747	C9	Complement component C9	0	62662.1	1.04395	1.0922	1.41587	1.24615	0.500016	0.531816	1.36991	1.25457	0.800222	0.684973	2.08726	2.02316	1.9387	1.80528	1.4344	1.229	1.57247	1.63489	1.96303	1.95134	0.0620511	0.127243	0.501685	0.317476	-0.999954	-0.911002	0.454078	0.327195	-0.321527	-0.54588	1.06161	1.01661	0.955091	0.852222	0.520451	0.297489	0.65303	0.709189	0.973081	0.964462	0.993968	1.76395	0.000518574	1.77466
G1TLD3	NUCB1	Nucleobindin 1	0	49638	0.00153126	0.00179144	0.00129632	0.000717789	0.00129632	0.00129632	0.00129632	0.00129632	0.00141775	0.00102334	0.00189544	0.00178368	0.00180837	0.00160308	0.0015628	0.00195471	0.00392901	0.00412682	0.00202783	0.00225636	-9.35106	-9.12467	-9.59137	-10.4442	-9.59137	-9.59137	-9.59137	-9.59137	-9.46218	-9.9325	-9.04325	-9.13093	-9.11109	-9.28494	-9.32166	-8.99883	-7.99162	-7.92075	-8.94585	-8.79178	0.00129632	0.00229481	0.000996474	1.77026
G1T3X1	C9	Complement C9	0	62775.3	0.0433718	0.0448006	0.0682197	0.0600149	0.0214103	0.0131704	0.0464016	0.0281097	0.0196279	0.00875832	0.0956931	0.0888987	0.0867438	0.0852344	0.0559255	0.0237604	0.0462806	0.0493297	0.0488611	0.0441041	-4.5271	-4.48034	-3.87367	-4.05854	-5.54555	-6.24656	-4.42968	-5.15279	-5.67095	-6.83513	-3.38544	-3.49169	-3.5271	-3.55242	-4.16035	-5.3953	-4.43345	-4.3414	-4.35517	-4.50294	0.0353885	0.0624831	0.0186493	1.76563
A0A5F9C4V2	CTSB	Cathepsin B	0	44566.1	0.00308228	0.00280492	0.00371075	0.00288294	0.00275103	0.00268664	0.00336955	0.00269169	0.00152763	0.00256974	0.0107584	0.00979996	0.00297665	0.00281354	0.00343752	0.00445196	0.00320243	0.00365729	0.00258726	0.00293471	-8.34179	-8.47782	-8.07408	-8.43824	-8.50581	-8.53998	-8.21323	-8.53727	-9.35449	-8.60416	-6.53839	-6.67301	-8.3921	-8.4734	-8.18442	-7.81135	-8.28662	-8.09501	-8.59436	-8.41257	0.00280772	0.00466197	0.0483937	1.66041
G1SQ27	CLU	Clusterin	0	59516.1	0.105939	0.103369	0.0363496	0.0322004	0.143351	0.166518	0.0815171	0.0965758	0.0332491	0.0299764	0.126346	0.122847	0.083887	0.0793526	0.128098	0.140779	0.257955	0.261361	0.0678729	0.0715281	-3.2387	-3.27412	-4.78192	-4.95678	-2.80238	-2.58625	-3.61675	-3.37219	-4.91054	-5.06003	-2.98455	-3.02507	-3.57541	-3.65558	-2.96468	-2.8285	-1.95481	-1.93588	-3.88102	-3.80535	0.0829045	0.134003	0.0494765	1.61635
G1U7U3	NME1	Nucleoside diphosphate kinase	0	17211.8	0.0173192	0.0136892	0.0309799	0.0305613	0.0210585	0.0245971	0.016356	0.0218327	0.0331232	0.0362309	0.0525423	0.0544176	0.0248141	0.0225241	0.0281625	0.0348197	0.04946	0.0474344	0.0412501	0.0398861	-5.85148	-6.19082	-5.01252	-5.03215	-5.56945	-5.34537	-5.93403	-5.51736	-4.91601	-4.78664	-4.25038	-4.19978	-5.33269	-5.47239	-5.15008	-4.84395	-4.3376	-4.39792	-4.59946	-4.64797	0.0245748	0.0395311	0.0039663	1.6086
G1TZA1		C1q domain-containing protein	0	20451.6	0.453968	0.386972	0.487364	0.390057	0.265553	0.281485	0.627934	0.82848	0.250133	0.222702	0.885941	0.777183	0.724348	0.587931	0.480487	0.488258	0.574539	0.737429	0.659093	0.645399	-1.13934	-1.3697	-1.03693	-1.35824	-1.91293	-1.82887	-0.671316	-0.271462	-1.99923	-2.16682	-0.174718	-0.363673	-0.465246	-0.766281	-1.05743	-1.03429	-0.799523	-0.439425	-0.601446	-0.631736	0.419465	0.656061	0.00431833	1.56404
A0A5F9D8U1		Retinoic acid receptor responder protein 2	0	18844.8	0.00251465	0.003109	0.00291728	0.00261382	0.00146774	0.00146273	0.00214688	0.00179236	0.00143567	0.00132345	0.00362025	0.00300552	0.00313592	0.00226014	0.00256955	0.0033085	0.00358917	0.00400393	0.00282207	0.00290506	-8.63543	-8.32933	-8.42116	-8.57963	-9.41219	-9.41712	-8.86355	-9.12392	-9.44406	-9.56148	-8.10969	-8.37817	-8.3169	-8.78937	-8.60427	-8.23961	-8.12213	-7.96437	-8.46903	-8.42722	0.00207836	0.00312201	0.00204668	1.50215
G1U575		C1q domain-containing protein	0	22136.4	0.0548764	0.0554289	0.0833656	0.0676716	0.0509581	0.0487923	0.127324	0.123343	0.0361802	0.0320739	0.101897	0.0897832	0.130521	0.10595	0.0881892	0.0908053	0.0983107	0.114404	0.0943566	0.0890767	-4.18767	-4.17322	-3.5844	-3.88531	-4.29455	-4.3572	-2.97342	-3.01925	-4.78866	-4.96246	-3.29482	-3.47741	-2.93764	-3.23855	-3.50325	-3.46108	-3.34651	-3.12779	-3.40573	-3.48881	0.0680015	0.100329	0.00963759	1.4754
A0A5F9DPL1	LDHB	L-lactate dehydrogenase	0	36578.4	0.00567876	0.00304804	0.00559292	0.00622758	0.0112352	0.012502	0.010111	0.0113077	0.0119827	0.0145656	0.0219535	0.0199615	0.00809917	0.00796045	0.0112386	0.0118106	0.0174899	0.0169223	0.0111163	0.00949706	-7.46021	-8.3579	-7.48218	-7.32711	-6.47583	-6.32169	-6.62794	-6.46655	-6.38291	-6.10129	-5.50941	-5.64664	-6.94801	-6.97293	-6.4754	-6.40377	-5.83733	-5.88493	-6.49118	-6.7183	0.00922515	0.0136049	0.0455649	1.47477
G1T7Z0	PGD	6-phosphogluconate dehydrogenase, decarboxylating	0	52965.7	0.000615171	0.00062006	0.00150414	0.00167252	0.00128714	0.00108386	0.00157808	0.00116481	0.00151407	0.00168293	0.00331544	0.00339017	0.00132491	0.00119819	0.00133547	0.00145436	0.00170493	0.00197267	0.00159169	0.00127668	-10.6667	-10.6553	-9.37685	-9.22376	-9.60162	-9.84961	-9.30761	-9.74569	-9.36735	-9.21481	-8.23659	-8.20443	-9.55989	-9.70492	-9.54844	-9.4254	-9.19607	-8.98563	-9.29522	-9.61339	0.00127228	0.00185645	0.0465644	1.45916
A0A5F9CM04	CSF1R	receptor protein-tyrosine kinase	0.00094518	105763	0.00154881	0.000879516	0.00202306	0.00247384	0.00332275	0.0039893	0.00247384	0.00247384	0.00307964	0.00247384	0.00601015	0.00507498	0.00157578	0.00360538	0.00360538	0.00360538	0.0025042	0.00356219	0.00360538	0.00290496	-9.33463	-10.151	-8.94925	-8.65903	-8.2334	-7.96965	-8.65903	-8.65903	-8.34302	-8.65903	-7.37838	-7.62238	-9.30971	-8.11563	-8.11563	-8.11563	-8.64143	-8.13302	-8.11563	-8.42727	0.00247384	0.00360538	0.0416871	1.4574
G1T739	APOF	Apolipoprotein F	0	31404.8	0.00609	0.00773098	0.00467872	0.00400655	0.008075	0.00759305	0.0156322	0.0154423	0.0100244	0.0106322	0.00735137	0.00892767	0.0127928	0.0164684	0.0117683	0.0163133	0.0100555	0.0145867	0.0153689	0.0151825	-7.35934	-7.01513	-7.73967	-7.96342	-6.95232	-7.04111	-5.99933	-6.01697	-6.64034	-6.55542	-7.08777	-6.8075	-6.28853	-5.92416	-6.40895	-5.9378	-6.63587	-6.0992	-6.02384	-6.04145	0.00899054	0.0128815	0.0253925	1.43279
G1SCP8		Moesin	0	67822.1	0.00419549	0.00303844	0.00554339	0.00574996	0.00448972	0.00546078	0.00442221	0.00333414	0.00513744	0.00678526	0.0101559	0.00956468	0.00481126	0.00491452	0.00517774	0.00855818	0.00605656	0.00669979	0.00609278	0.00611247	-7.89695	-8.36246	-7.49501	-7.44223	-7.79916	-7.51668	-7.82102	-8.22847	-7.60473	-7.20338	-6.62154	-6.70807	-7.69937	-7.66873	-7.59346	-6.86848	-7.36728	-7.22167	-7.35868	-7.35403	0.00481568	0.00681439	0.00905462	1.41504
G1SIY5	CTBS	Chitobiase	0	53808.6	0.00473808	0.004796	0.00344569	0.00333669	0.00302474	0.00361972	0.00380755	0.00362217	0.00344414	0.00300838	0.00646211	0.00652833	0.00335951	0.0027069	0.00472004	0.00569548	0.00606071	0.00612417	0.00522136	0.00512771	-7.72148	-7.70395	-8.18099	-8.22737	-8.36897	-8.10991	-8.03692	-8.10893	-8.18164	-8.3768	-7.27378	-7.25907	-8.21754	-8.52914	-7.72699	-7.45597	-7.3663	-7.35127	-7.58136	-7.60747	0.00368431	0.00520063	0.00867384	1.41156
G1TY29	ITIH4	Inter-alpha-trypsin inhibitor heavy chain H4	0	100553	0.968931	0.992354	0.656603	0.620007	0.290589	0.325204	0.639805	0.654326	1.03685	0.973135	0.92255	0.949856	1.05844	1.01884	0.631508	0.673308	0.902197	0.880998	1.44726	1.47087	-0.0455342	-0.0110736	-0.606906	-0.689644	-1.78295	-1.62058	-0.644295	-0.611918	0.0522124	-0.0392877	-0.116302	-0.0742189	0.0819353	0.0269308	-0.663128	-0.570661	-0.148485	-0.182789	0.533324	0.556674	0.715781	0.995583	0.0398964	1.3909
G1SS69	CFB	C3/C5 convertase	0	85351.7	0.263586	0.269164	0.314489	0.283374	0.208259	0.21552	0.32167	0.301976	0.257743	0.225953	0.401038	0.38111	0.386966	0.359281	0.352888	0.365267	0.326263	0.336657	0.375435	0.40793	-1.92365	-1.89344	-1.66892	-1.81922	-2.26355	-2.21411	-1.63635	-1.72749	-1.956	-2.14591	-1.31819	-1.39172	-1.36972	-1.47681	-1.50272	-1.45298	-1.61589	-1.57065	-1.41337	-1.29361	0.266173	0.369284	3.40746e-05	1.38738
Q6B6S4		Immunglobulin heavy chain variable region (Fragment)	0	10672	0.00147951	0.00147951	0.00149456	0.00155661	0.00163937	0.0014562	0.00180444	0.00197346	0.000668268	0.00124316	0.00203267	0.00203267	0.00116674	0.00125005	0.00220207	0.00203267	0.00305498	0.00248948	0.00203267	0.00203267	-9.40067	-9.40067	-9.38606	-9.32738	-9.25264	-9.42357	-9.11423	-8.98506	-10.5473	-9.65178	-8.94241	-8.94241	-9.74331	-9.6438	-8.82692	-8.94241	-8.35462	-8.64994	-8.94241	-8.94241	0.00147951	0.00203267	0.026242	1.37388
A0A5F9DR45	C6	Complement component C6	0	101487	0.123305	0.11437	0.129376	0.113375	0.0918111	0.0928414	0.138367	0.133476	0.089701	0.0882784	0.176474	0.162365	0.134474	0.112774	0.14338	0.14136	0.149358	0.161168	0.143144	0.150392	-3.01969	-3.12822	-2.95036	-3.14082	-3.44519	-3.42909	-2.85342	-2.90534	-3.47873	-3.5018	-2.50247	-2.62268	-2.8946	-3.14849	-2.80209	-2.82255	-2.74315	-2.63337	-2.80446	-2.7332	0.11149	0.147489	0.000651887	1.32289
G1TV79		Serpin domain-containing protein	0	23128.9	0.0319143	0.0306182	0.0405822	0.0348119	0.0309973	0.03234	0.0290396	0.029094	0.0364575	0.0328459	0.0387194	0.0376071	0.0487951	0.0421139	0.0331206	0.0403618	0.0378925	0.0473058	0.0464974	0.0429838	-4.96965	-5.02947	-4.62301	-4.84428	-5.01172	-4.95054	-5.10583	-5.10313	-4.77764	-4.92814	-4.6908	-4.73285	-4.35712	-4.56956	-4.91613	-4.63087	-4.72194	-4.40184	-4.42671	-4.54006	0.0328701	0.0415397	0.000233034	1.26375
D5G340		Apolipoprotein E4 (Fragment)	0	19363	0.289634	0.286951	0.344973	0.301141	0.316794	0.391757	0.623088	0.559549	0.458148	0.381577	0.526059	0.52581	0.505725	0.48089	0.501075	0.568548	0.366224	0.403212	0.511252	0.556411	-1.7877	-1.80112	-1.53544	-1.73149	-1.65838	-1.35197	-0.682491	-0.837663	-1.12611	-1.38996	-0.926704	-0.927386	-0.983574	-1.05622	-0.996903	-0.814646	-1.4492	-1.31039	-0.967894	-0.845778	0.395361	0.49452	0.0225394	1.25081
A0A5F9C4W7		Serpin domain-containing protein	0	35525	0.00579138	0.00629869	0.0078479	0.00709376	0.00585269	0.00776704	0.010676	0.009058	0.00700995	0.00852931	0.00702366	0.00704623	0.00926054	0.0103693	0.0076053	0.00930329	0.0113371	0.0105882	0.010498	0.0106315	-7.43188	-7.31073	-6.99348	-7.13923	-7.41668	-7.00842	-6.54948	-6.78659	-7.15638	-6.87335	-7.15356	-7.14893	-6.75469	-6.59154	-7.03878	-6.74804	-6.4628	-6.5614	-6.57374	-6.55551	0.00759248	0.00936631	0.0212737	1.23363
G1SD43	GPLD1	Phosphatidylinositol-glycan-specific phospholipase D	0	92212.2	0.409919	0.420232	0.296159	0.276625	0.416338	0.484913	0.405053	0.424827	0.523686	0.512073	0.42979	0.433568	0.41898	0.415561	0.529464	0.63345	0.552135	0.525615	0.567305	0.570086	-1.28659	-1.25074	-1.75555	-1.854	-1.26417	-1.0442	-1.30382	-1.23505	-0.933225	-0.96558	-1.2183	-1.20567	-1.25505	-1.26687	-0.917396	-0.658698	-0.856908	-0.927923	-0.817804	-0.810748	0.416982	0.507595	0.024144	1.21731
G1SYK4		Complement C3	0	186880	0.2775	0.278524	0.321133	0.307934	0.281077	0.314027	0.328261	0.325738	0.320976	0.334952	0.300267	0.320718	0.353168	0.334101	0.34313	0.367693	0.405263	0.410691	0.457995	0.463751	-1.84944	-1.84413	-1.63876	-1.69931	-1.83096	-1.67104	-1.60708	-1.61821	-1.63946	-1.57797	-1.73568	-1.64062	-1.50157	-1.58165	-1.54317	-1.44343	-1.30307	-1.28388	-1.1266	-1.10858	0.309012	0.375678	0.00322451	1.21574
G1T432		Adenylyl cyclase-associated protein	0	51617.9	0.00189352	0.0017698	0.00159577	0.00209555	0.00202799	0.0017121	0.00221826	0.00188826	0.00137186	0.00224958	0.00159628	0.0019577	0.00122967	0.00181377	0.00172741	0.00174349	0.00187293	0.000912953	0.001197	0.00156125	-9.04472	-9.1422	-9.29153	-8.89846	-8.94573	-9.19002	-8.81636	-9.04873	-9.50965	-8.79613	-9.29107	-8.99662	-9.66751	-9.10679	-9.17717	-9.16381	-9.06049	-10.0972	-9.70636	-9.32309	0.00188227	0.00156125	0.0435758	0.829449
A0A5F9C1F8	PLXND1	Plexin D1	0	200892	0.00556213	0.00456059	0.00418886	0.004537	0.00639297	0.00690886	0.00500989	0.00483987	0.00490742	0.00504953	0.00423302	0.00448288	0.00297345	0.00331084	0.00449106	0.0059958	0.00473859	0.00428084	0.004336	0.00381745	-7.49015	-7.77656	-7.89923	-7.78405	-7.2893	-7.17734	-7.641	-7.69082	-7.67082	-7.62964	-7.8841	-7.80136	-8.39364	-8.23859	-7.79873	-7.38183	-7.72133	-7.86789	-7.84942	-8.03317	0.00519571	0.00426599	0.019492	0.82106
G1TK85	IGHM	Immunoglobulin heavy constant mu	0	41014.1	3.43517	3.06601	4.04601	3.43865	3.9504	4.11528	2.1107	2.37859	3.31358	3.89624	2.61227	2.60154	2.65159	2.34624	3.75954	3.24236	2.23139	2.2482	3.08483	2.81953	1.78038	1.61636	2.0165	1.78184	1.982	2.04099	1.07772	1.25011	1.72839	1.96208	1.3853	1.37936	1.40686	1.23035	1.91055	1.69705	1.15794	1.16877	1.62519	1.49545	3.37506	2.75975	0.0462997	0.817688
A0A5F9CB17		Glutathione peroxidase	0	25113	0.449688	0.444295	0.458509	0.424867	0.550845	0.587047	0.736819	0.572665	0.663931	0.687198	0.302455	0.334145	0.407877	0.402971	0.516986	0.543226	0.479535	0.481282	0.514257	0.503788	-1.153	-1.17041	-1.12498	-1.23492	-0.860283	-0.768451	-0.440617	-0.804238	-0.590895	-0.541202	-1.72521	-1.58145	-1.29379	-1.31125	-0.951803	-0.880377	-1.06029	-1.05505	-0.95944	-0.989112	0.557586	0.448652	0.0265107	0.804633
G1SQG6		Serpin domain-containing protein	0	63057.4	0.46168	0.502789	0.392322	0.368508	0.38035	0.465739	0.560906	0.560779	0.468819	0.454545	0.328373	0.326294	0.396577	0.394616	0.324711	0.38539	0.385954	0.413731	0.378586	0.372551	-1.11503	-0.991974	-1.34989	-1.44023	-1.3946	-1.10241	-0.83417	-0.834497	-1.0929	-1.1375	-1.60659	-1.61576	-1.33433	-1.34148	-1.62277	-1.37561	-1.3735	-1.27324	-1.40131	-1.42449	0.461644	0.370678	0.00147098	0.802953
G1SWK8	PSMB7	Proteasome subunit beta	0	29022.3	0.00280004	0.00254583	0.00312527	0.00273409	0.00307611	0.0029836	0.00249253	0.00323805	0.00360817	0.00293066	0.00314138	0.00265402	0.0022861	0.00211039	0.00239478	0.00209111	0.00218294	0.00243486	0.0020252	0.00231642	-8.48034	-8.61765	-8.3218	-8.51472	-8.34468	-8.38873	-8.64817	-8.27066	-8.11452	-8.41456	-8.31439	-8.5576	-8.7729	-8.88827	-8.70589	-8.90152	-8.83951	-8.68195	-8.94772	-8.75389	0.00295344	0.00236372	0.000655203	0.800329
G1TAR4	OIT3	Oncoprotein induced transcript 3	0	60191.4	0.00877037	0.00933728	0.0112879	0.0113045	0.00998176	0.00959919	0.00962667	0.00947422	0.00940893	0.0123034	0.00535144	0.00489695	0.00856549	0.00956352	0.00882779	0.00781912	0.00881248	0.00818409	0.00939967	0.00945089	-6.83315	-6.74278	-6.46907	-6.46696	-6.64649	-6.70287	-6.69875	-6.72178	-6.73175	-6.3448	-7.54586	-7.6739	-6.86725	-6.70824	-6.82373	-6.99878	-6.82624	-6.93296	-6.73317	-6.72533	0.0101094	0.00808715	0.0124869	0.799961
A0A140TAV7	SLC3A2	4F2 cell-surface antigen heavy chain	0	61931.3	0.00121943	0.0020003	0.00143708	0.00130735	0.00136834	0.00180194	0.00161641	0.002061	0.00141557	0.00193669	0.00109282	0.00165166	0.00148949	0.00116815	0.0015394	0.00159157	0.000952232	0.000918276	0.00143521	0.00104173	-9.67957	-8.96557	-9.44264	-9.57914	-9.51336	-9.11624	-9.27299	-8.92244	-9.4644	-9.01219	-9.83773	-9.24186	-9.39097	-9.74156	-9.34342	-9.29533	-10.0364	-10.0888	-9.44453	-9.9068	0.00161641	0.00128805	0.022795	0.796859
Q9BGN0	PON3	Serum paraoxonase/lactonase 3	0	39507.3	0.0776637	0.0774268	0.0868447	0.077446	0.0631713	0.0697758	0.0676703	0.0562562	0.099137	0.0991339	0.0458513	0.0446376	0.075833	0.0668854	0.0740021	0.0918509	0.0414653	0.0452693	0.0623042	0.0675619	-3.68662	-3.69102	-3.52542	-3.69067	-3.98459	-3.84113	-3.88533	-4.15184	-3.33443	-3.33448	-4.44689	-4.4856	-3.72103	-3.90217	-3.75629	-3.44456	-4.59195	-4.46532	-4.00453	-3.88765	0.0774526	0.0615661	0.0310324	0.794888
P27170	PON1	Serum paraoxonase/arylesterase 1	0	40009.8	2.59422	2.61229	2.37704	2.16147	2.62186	2.97959	2.01672	1.7637	3.14942	3.03466	1.92712	1.87694	1.99956	1.96827	2.24191	2.60758	1.74165	1.58196	2.04553	2.11057	1.3753	1.38531	1.24916	1.11202	1.39059	1.57511	1.01201	0.818602	1.65509	1.60153	0.946446	0.90838	0.999682	0.976926	1.16473	1.38271	0.800452	0.661709	1.03247	1.07763	2.5311	2.01011	0.00758652	0.794165
G1SGQ2		Secreted phosphoprotein 24	0	15773.8	0.0289888	0.030173	0.0471371	0.0371346	0.0313873	0.0349041	0.0417291	0.0309475	0.0343504	0.041679	0.0296252	0.0254334	0.0252732	0.0252435	0.029638	0.037614	0.0285745	0.0230469	0.0287928	0.0309241	-5.10836	-5.0506	-4.40699	-4.75109	-4.99367	-4.84046	-4.5828	-5.01404	-4.86353	-4.58454	-5.07703	-5.29713	-5.30625	-5.30794	-5.07641	-4.73258	-5.12913	-5.43928	-5.11815	-5.01512	0.0358431	0.0284166	0.00333128	0.792805
A0A5F9C295	PSMA6	Proteasome subunit alpha type	0	22693.9	0.0522531	0.0520498	0.0537001	0.046541	0.0577684	0.0642812	0.0419798	0.0405084	0.0680878	0.0579524	0.0515886	0.0513132	0.0326537	0.0286246	0.0416762	0.0398219	0.0372179	0.0461751	0.0447941	0.0450122	-4.25834	-4.26396	-4.21893	-4.42535	-4.11357	-3.95946	-4.57416	-4.62563	-3.87646	-4.10899	-4.2768	-4.28453	-4.93661	-5.1266	-4.58463	-4.65029	-4.74786	-4.43674	-4.48055	-4.47354	0.0535122	0.0418877	0.00661279	0.78277
A0A5F9C181	CD44	CD44 antigen	0	75042.7	0.0274792	0.0414844	0.0264168	0.0357947	0.0255194	0.0271609	0.0228914	0.0204933	0.0273054	0.0226143	0.0309743	0.0378685	0.0133419	0.0211223	0.0183798	0.0194363	0.0206414	0.0172097	0.0147071	0.0225763	-5.18552	-4.59129	-5.2424	-4.80411	-5.29226	-5.20233	-5.44905	-5.6087	-5.19467	-5.46662	-5.01278	-4.72286	-6.22789	-5.56509	-5.76574	-5.6851	-5.59832	-5.86064	-6.08734	-5.46905	0.027716	0.0216258	0.0366995	0.780263
P15196	SHBG	Sex hormone-binding globulin	0	43154.4	0.346437	0.340644	0.328552	0.326961	0.314387	0.360258	0.270195	0.234251	0.411504	0.419597	0.234412	0.245661	0.213117	0.232181	0.29141	0.332152	0.228416	0.216095	0.299164	0.31366	-1.52933	-1.55367	-1.60581	-1.61281	-1.66939	-1.4729	-1.88793	-2.09387	-1.28102	-1.25292	-2.09288	-2.02526	-2.23028	-2.10668	-1.77888	-1.59009	-2.13026	-2.21026	-1.74099	-1.67273	0.335279	0.260627	0.00404049	0.777344
G1TMB1	LCAT	Lecithin-cholesterol acyltransferase	0	49772.9	0.0344864	0.0325439	0.0345496	0.0288692	0.0246436	0.0237035	0.024873	0.0252195	0.0276242	0.027481	0.0314268	0.0277034	0.0223401	0.0151496	0.0210318	0.0177321	0.0171423	0.0209487	0.0239624	0.0228681	-4.85783	-4.94147	-4.85519	-5.11432	-5.34264	-5.39875	-5.32928	-5.30932	-5.17792	-5.18542	-4.99186	-5.17379	-5.48422	-6.04458	-5.57128	-5.8175	-5.86629	-5.577	-5.38308	-5.45052	0.0283994	0.0220305	0.0056002	0.77574
G1SP97	LUM	Lumican	0	38418.1	0.592445	0.609863	0.683332	0.663947	0.557187	0.621095	0.334454	0.340151	0.786938	0.792665	0.471916	0.504042	0.473912	0.460429	0.455298	0.460218	0.407859	0.401391	0.496893	0.490485	-0.755247	-0.713442	-0.549341	-0.59086	-0.843767	-0.687113	-1.58012	-1.55575	-0.345679	-0.335216	-1.0834	-0.988384	-1.07731	-1.11895	-1.13512	-1.11961	-1.29386	-1.31692	-1.00899	-1.02772	0.598208	0.462244	0.0481788	0.772715
A0A5F9DBT5		Peptidase S1 domain-containing protein	0	65560.6	0.00999585	0.0103005	0.00852089	0.00644216	0.00865317	0.00794881	0.00759532	0.00992136	0.013372	0.0116376	0.00528012	0.00567448	0.0100404	0.00679326	0.00786524	0.00743581	0.00388377	0.00564141	0.00942846	0.0106944	-6.64445	-6.60114	-6.87478	-7.27824	-6.85255	-6.97505	-7.04067	-6.65525	-6.22465	-6.42506	-7.56521	-7.4613	-6.63803	-7.20168	-6.99029	-7.07129	-8.00833	-7.46973	-6.72876	-6.54701	0.00943877	0.00727373	0.0336778	0.770623
G1SZ14	PSMA3	Proteasome 20S subunit alpha 3	0	36307.3	0.0363891	0.0336601	0.0348619	0.0332994	0.0409145	0.0475642	0.0364279	0.040276	0.0423396	0.0455816	0.0324098	0.0327311	0.0235844	0.0230433	0.0272959	0.0346783	0.0299718	0.0320759	0.0338184	0.0308514	-4.78035	-4.89282	-4.8422	-4.90836	-4.61124	-4.39398	-4.77881	-4.63394	-4.56185	-4.45541	-4.94742	-4.9332	-5.40602	-5.43951	-5.19517	-4.84982	-5.06025	-4.96237	-4.88605	-5.01852	0.0391314	0.030046	0.000377851	0.767823
G1T519	PSMA4	Proteasome subunit alpha type	0	29940.4	0.022245	0.0229632	0.0224905	0.020152	0.0255868	0.0292794	0.0214088	0.0239442	0.0284539	0.0297383	0.0203155	0.0188801	0.0139926	0.0136487	0.0181535	0.0191037	0.0207809	0.0197628	0.0215683	0.0215432	-5.49037	-5.44453	-5.47454	-5.63293	-5.28846	-5.09397	-5.54565	-5.38418	-5.13523	-5.07153	-5.62127	-5.72699	-6.1592	-6.1951	-5.78361	-5.71001	-5.5886	-5.66107	-5.53494	-5.53662	0.0246262	0.0187749	0.000830496	0.762395
P41975	SOD3	Extracellular superoxide dismutase [Cu-Zn]	0	25687.8	0.322289	0.310846	0.226148	0.216782	0.206051	0.245041	0.264951	0.282293	0.397103	0.449375	0.274869	0.269865	0.16833	0.159496	0.163566	0.188352	0.255463	0.249455	0.255766	0.241499	-1.63357	-1.68573	-2.14466	-2.20568	-2.27893	-2.0289	-1.9162	-1.82473	-1.33241	-1.15401	-1.86318	-1.88969	-2.57063	-2.64841	-2.61205	-2.4085	-1.96881	-2.00315	-1.9671	-2.04991	0.292088	0.222666	0.0262831	0.762326
G1TBZ0	PROCR	Protein C receptor	0	26933	0.00503242	0.00442159	0.00826529	0.0074776	0.00696225	0.00532689	0.00490042	0.00485296	0.00637871	0.00435535	0.00213819	0.00251899	0.00481789	0.0025309	0.00564518	0.00357401	0.0043736	0.00649622	0.00525298	0.00657459	-7.63453	-7.82122	-6.91872	-7.06321	-7.16623	-7.55249	-7.67288	-7.68692	-7.29252	-7.843	-8.8694	-8.63294	-7.69738	-8.62613	-7.46876	-8.12824	-7.83696	-7.26618	-7.57265	-7.24888	0.00579735	0.00439226	0.0470163	0.757632
G1T4Q9	PSMB5	Proteasome subunit beta	0	28455.2	0.0125754	0.0115526	0.0185067	0.01718	0.018534	0.0221392	0.022423	0.0224204	0.0222232	0.0267648	0.0137867	0.013746	0.0140853	0.0125033	0.0154137	0.0203743	0.0152371	0.0153903	0.0130608	0.0136071	-6.31325	-6.43564	-5.75581	-5.86312	-5.75368	-5.49725	-5.47888	-5.47904	-5.49179	-5.22352	-6.18057	-6.18484	-6.14966	-6.32155	-6.01964	-5.6171	-6.03627	-6.02183	-6.25862	-6.19949	0.0194319	0.0147205	0.0181772	0.757541
A0A5F9CPK4	PSMB1	Proteasome 20S subunit beta 1	0	40649.3	0.022532	0.0216612	0.0217681	0.0225456	0.0278769	0.0311639	0.0206595	0.0232618	0.0318405	0.0303794	0.0215378	0.019051	0.0149317	0.0138335	0.0189832	0.0208567	0.0199374	0.0199748	0.0211181	0.0212724	-5.47188	-5.52874	-5.52164	-5.47101	-5.16479	-5.00398	-5.59705	-5.4259	-4.97299	-5.04076	-5.53698	-5.71399	-6.06547	-6.17569	-5.71914	-5.58335	-5.64838	-5.64567	-5.56538	-5.55487	0.0253689	0.0191497	0.00121826	0.754848
A0A5F9C3R8		RAP1B, member of RAS oncogene family	0	18778.5	0.00514129	0.00228591	0.00309062	0.00509478	0.00552182	0.00321868	0.00527096	0.00424641	0.00388785	0.00495243	0.00413367	0.00272198	0.00338047	0.00307543	0.00242	0.00237954	0.00473718	0.00253245	0.00343345	0.00333922	-7.60365	-8.77301	-8.33789	-7.61676	-7.50064	-8.27931	-7.56772	-7.87954	-8.00681	-7.65765	-7.91836	-8.52113	-8.20856	-8.345	-8.69078	-8.7151	-7.72176	-8.62525	-8.18612	-8.22627	0.00427108	0.00321534	0.0329428	0.752817
G1SQ70	A2M	Alpha-2-macroglobulin	0	163170	6.50123	6.69437	6.02149	5.9541	6.24456	7.11735	6.19724	6.40128	5.71191	5.65764	4.51046	4.52875	5.8342	5.53911	3.95316	4.79466	3.64303	3.73042	5.2232	5.15731	2.70071	2.74295	2.59012	2.57388	2.6426	2.83134	2.63163	2.67836	2.51397	2.5002	2.17327	2.17911	2.54453	2.46965	1.98301	2.26143	1.86514	1.89934	2.38493	2.36662	6.25012	4.69143	0.00019527	0.750615
A0A5F9CCZ8	PTPRG	protein-tyrosine-phosphatase	0	161499	0.00624647	0.0061469	0.00824482	0.00660812	0.00597143	0.00773259	0.00459897	0.00710771	0.00795925	0.00759718	0.00678541	0.0045758	0.00477189	0.00398788	0.00456987	0.00537438	0.00485652	0.00566786	0.00577403	0.00481492	-7.32274	-7.34592	-6.9223	-7.24154	-7.38771	-7.01483	-7.76447	-7.1364	-6.97315	-7.04032	-7.20335	-7.77176	-7.71122	-7.97016	-7.77363	-7.53969	-7.68586	-7.46298	-7.43621	-7.69827	0.00682134	0.00511785	0.00114703	0.750271
P03988		Ig mu chain C region secreted form	0	49897.3	3.74258	2.59336	3.40601	3.14749	3.21662	3.37888	2.62371	2.87153	3.71164	5.69449	2.5999	2.14386	2.35547	2.30887	2.32771	3.63228	2.30481	2.32416	2.77241	2.98564	1.90403	1.37482	1.76808	1.6542	1.68555	1.75654	1.39161	1.52182	1.89206	2.50957	1.37846	1.10021	1.23602	1.20718	1.21891	1.86087	1.20465	1.21671	1.47114	1.57804	3.43863	2.57551	0.00603855	0.748994
G1SSA8		Tenascin XB	0	94698	0.00246345	0.00216376	0.00164112	0.00152092	0.00259165	0.00223574	0.00136661	0.00123198	0.00232328	0.0027215	0.00186654	0.00158266	0.00113787	0.00107295	0.0018507	0.00210084	0.00150641	0.00139084	0.00122175	0.0014189	-8.6651	-8.85225	-9.2511	-9.36084	-8.59191	-8.80503	-9.51518	-9.6648	-8.74962	-8.52138	-9.06542	-9.30344	-9.77945	-9.8642	-9.07771	-8.89482	-9.37467	-9.48982	-9.67684	-9.46101	0.002026	0.00151495	0.0267118	0.747751
G1SR15	CD109	CD109 molecule	0	147065	0.0100301	0.010942	0.00954919	0.0107829	0.0134333	0.0102243	0.0112248	0.0112102	0.0140123	0.0133998	0.00753969	0.0105536	0.00630491	0.00761692	0.0110445	0.00967477	0.00717621	0.00921618	0.00872702	0.00791101	-6.63952	-6.51397	-6.71041	-6.53512	-6.21804	-6.61185	-6.47717	-6.47905	-6.15717	-6.22165	-7.05128	-6.56612	-7.30931	-7.03658	-6.50053	-6.69156	-7.12256	-6.76161	-6.8403	-6.98192	0.0114809	0.00857648	0.000604486	0.747023
G1T670	PSMA5	Proteasome subunit alpha type	0	26395	0.0171406	0.0174747	0.0187958	0.0164159	0.0195716	0.0226251	0.0157946	0.0178823	0.0259792	0.0245097	0.0156714	0.0144574	0.0114134	0.0108057	0.0141068	0.015436	0.0137042	0.0169002	0.016732	0.0172668	-5.86644	-5.83859	-5.73344	-5.92877	-5.6751	-5.46593	-5.98443	-5.80532	-5.2665	-5.3505	-5.99572	-6.11205	-6.45312	-6.53206	-6.14747	-6.01755	-6.18924	-5.88681	-5.90125	-5.85586	0.0196189	0.0146494	0.00109525	0.746696
B7NZD7	PSMB4	Proteasome subunit beta	0	28656.7	0.0103096	0.010697	0.0129329	0.0107408	0.0132214	0.0153472	0.0113537	0.0109003	0.0176743	0.0161302	0.0112395	0.0107381	0.00762446	0.00703182	0.00927857	0.0101067	0.00926967	0.00982259	0.0112894	0.0101024	-6.59987	-6.54665	-6.27281	-6.54075	-6.24098	-6.02588	-6.4607	-6.51949	-5.8222	-5.95409	-6.47527	-6.54112	-7.03515	-7.15189	-6.75188	-6.62855	-6.75327	-6.66968	-6.46889	-6.62916	0.0129307	0.00965032	0.0021102	0.746308
G1TCW5	PEPD	Peptidase D	0	49964.6	0.0205963	0.0153613	0.0204682	0.0166884	0.0183691	0.0221646	0.0202485	0.0180394	0.0192537	0.020881	0.0167907	0.0137275	0.0158399	0.0115463	0.0150819	0.0136681	0.0114372	0.012142	0.0169098	0.0160597	-5.60147	-6.02456	-5.61047	-5.90501	-5.76658	-5.4956	-5.62604	-5.79271	-5.69872	-5.58167	-5.8962	-6.18678	-5.9803	-6.43643	-6.05104	-6.19305	-6.45012	-6.36385	-5.88599	-5.96041	0.019207	0.0143203	0.000117525	0.745575
A0A5F9C2X4	COL12A1	Collagen type XII alpha 1 chain	0	324381	0.00298645	0.00230591	0.0038585	0.00408656	0.00294125	0.00326209	0.00195543	0.00196207	0.00400125	0.00472155	0.00319822	0.00308046	0.00190889	0.00230878	0.00268845	0.0023899	0.0023899	0.0017426	0.00173286	0.00245888	-8.38735	-8.76045	-8.01774	-7.9349	-8.40936	-8.25999	-8.9983	-8.99341	-7.96533	-7.72652	-8.28851	-8.34264	-9.03305	-8.75865	-8.53901	-8.70884	-8.70884	-9.16454	-9.17263	-8.66778	0.00320811	0.0023899	0.0374061	0.744956
G1U754	HRG	Histidine rich glycoprotein	0	63493.8	10.2438	8.63364	14.4935	14.266	10.1134	10.7245	11.5207	12.1731	9.59051	9.34693	8.61002	7.64674	9.54263	8.86607	9.12737	9.39303	7.04505	6.99336	7.60418	7.28661	3.35668	3.10997	3.85733	3.83451	3.33819	3.42285	3.52615	3.60562	3.26161	3.22449	3.10602	2.93484	3.25439	3.1483	3.1902	3.23159	2.81661	2.80599	2.92679	2.86525	11.1106	8.21151	0.000448905	0.739069
G1SHS7	WDR1	WD repeat domain 1	0	64371.4	0.00959925	0.00562494	0.00397413	0.00521174	0.00614889	0.00624105	0.00561784	0.00417872	0.0071497	0.00484854	0.00371922	0.00572201	0.00409884	0.00422443	0.00540901	0.00462424	0.00438236	0.00333859	0.00403587	0.00373971	-6.70286	-7.47395	-7.97515	-7.58402	-7.34546	-7.324	-7.47577	-7.90272	-7.1279	-7.68823	-8.07078	-7.44926	-7.93057	-7.88703	-7.53042	-7.75657	-7.83408	-8.22655	-7.9529	-8.06286	0.00585948	0.00432943	0.0101676	0.738876
A0A5F9DDA1	SHBG	Sex hormone-binding globulin	0	31479.8	0.0270032	0.0269659	0.0231245	0.0258107	0.0248077	0.0325714	0.0227185	0.0228925	0.0287349	0.0387738	0.0170426	0.0157707	0.0135747	0.0176749	0.0221776	0.0360552	0.0196979	0.0150263	0.0223826	0.0224806	-5.21073	-5.21272	-5.43443	-5.27589	-5.33307	-4.94025	-5.45999	-5.44898	-5.12105	-4.68878	-5.87471	-5.98661	-6.20294	-5.82216	-5.49475	-4.79365	-5.66581	-6.05636	-5.48148	-5.47518	0.0273403	0.0201883	0.00649624	0.738408
G1T4X8	PSMB2	Proteasome subunit beta	0	22823.2	0.033873	0.0308705	0.0307457	0.0260042	0.0354789	0.039883	0.0288581	0.0234915	0.0392231	0.0496056	0.0283088	0.0265204	0.0208695	0.0188202	0.0238545	0.022198	0.0243827	0.0276723	0.0288747	0.0272432	-4.88372	-5.01763	-5.02347	-5.26511	-4.8169	-4.64808	-5.11488	-5.41171	-4.67215	-4.33335	-5.14261	-5.23675	-5.58246	-5.73158	-5.38959	-5.49343	-5.358	-5.17541	-5.11405	-5.19796	0.0338033	0.0248744	0.0029211	0.735857
G1SWI7	PSMA8	Proteasome 20S subunit alpha 8	0	38665.1	0.0166187	0.0150084	0.0161224	0.0135272	0.0161709	0.0185252	0.0143125	0.0129937	0.0185764	0.0203016	0.0142267	0.0129427	0.0112473	0.00841343	0.0112135	0.0133477	0.0117063	0.0115737	0.0118458	0.0117587	-5.91105	-6.05808	-5.95479	-6.20799	-5.95046	-5.75437	-6.12658	-6.26604	-5.75039	-5.62227	-6.13526	-6.27172	-6.47428	-6.89309	-6.47862	-6.22727	-6.41657	-6.43301	-6.39948	-6.41013	0.0162157	0.0118276	0.000111205	0.72939
A0A5F9C4D8		UTP--glucose-1-phosphate uridylyltransferase	0	57580.1	0.0296809	0.0314333	0.0342918	0.0339754	0.0337935	0.0388906	0.0316632	0.034056	0.0365138	0.0425494	0.0258321	0.0247074	0.0197209	0.0201287	0.0256301	0.0289781	0.0285018	0.0304074	0.0254165	0.023043	-5.07432	-4.99156	-4.86599	-4.87936	-4.88711	-4.68443	-4.98105	-4.87595	-4.77542	-4.55472	-5.27469	-5.33891	-5.66413	-5.6346	-5.28602	-5.10889	-5.1328	-5.03943	-5.29809	-5.43953	0.0346848	0.0252366	3.10832e-05	0.727598
A0A5F9C2W9	FBLN5	Fibulin 5	0	50560.7	0.0160325	0.0145759	0.0142984	0.010347	0.00884389	0.00838372	0.00831975	0.00611857	0.00631667	0.00720619	0.00867114	0.00806398	0.0109195	0.00855416	0.00659496	0.00480183	0.00566804	0.00737153	0.0064473	0.00578781	-5.96286	-6.10027	-6.128	-6.59464	-6.8211	-6.89819	-6.90924	-7.35259	-7.30662	-7.11655	-6.84956	-6.95429	-6.51695	-6.86916	-7.24442	-7.7022	-7.46293	-7.08382	-7.27709	-7.43277	0.0100443	0.00728803	0.0466191	0.725592
G1T2L1	PSMA2	Proteasome subunit alpha type	0	25898.6	0.0213045	0.0206307	0.0240619	0.0234453	0.029847	0.0323975	0.0252765	0.0277826	0.0353186	0.0364486	0.0204588	0.0186928	0.0161341	0.0159055	0.0188591	0.0224644	0.0216702	0.0224221	0.0224919	0.0213479	-5.5527	-5.59907	-5.3771	-5.41456	-5.06627	-4.94797	-5.30606	-5.16967	-4.82343	-4.77799	-5.61114	-5.74138	-5.95374	-5.97433	-5.7286	-5.47621	-5.52815	-5.47893	-5.47445	-5.54976	0.0276513	0.0200447	0.000991575	0.724908
G1T763	PIGR	Polymeric immunoglobulin receptor	0	83601.6	0.0178441	0.0143965	0.0141686	0.0156056	0.0210445	0.0216988	0.0146591	0.0145363	0.0173306	0.0219981	0.00688457	0.00804887	0.0108527	0.0134676	0.0132214	0.0170898	0.0146566	0.0125811	0.0133472	0.0150827	-5.80841	-6.11813	-6.14116	-6.0018	-5.57041	-5.52624	-6.09206	-6.10419	-5.85053	-5.50648	-7.18242	-6.957	-6.5258	-6.21436	-6.24099	-5.87072	-6.0923	-6.3126	-6.22732	-6.05096	0.0173282	0.0125233	0.00558649	0.722709
A0A5F9DHB6	MRC1	Mannose receptor C-type 1	0	161606	0.00261269	0.00216635	0.00226152	0.00167965	0.00300636	0.00339037	0.00191507	0.00278384	0.00417917	0.00494433	0.00193285	0.00120535	0.00153337	0.00122224	0.00238725	0.00201027	0.00288214	0.00325592	0.00260879	0.0018179	-8.58025	-8.85052	-8.78849	-9.21762	-8.37777	-8.20434	-9.02839	-8.48871	-7.90257	-7.66001	-9.01505	-9.69634	-9.34908	-9.67625	-8.71044	-8.9584	-8.43864	-8.26272	-8.58241	-9.10351	0.00289394	0.00208561	0.0469726	0.720682
G1TFU9	LGALS3BP	Galectin-3-binding protein	0	69256.6	0.468487	0.497315	0.915073	0.963474	0.832713	0.923355	0.630121	0.708228	0.913528	1.21835	0.381863	0.391621	0.612472	0.684708	0.392675	0.400859	0.59871	0.619072	0.868176	0.83226	-1.09392	-1.00777	-0.128041	-0.0536821	-0.264108	-0.115043	-0.666299	-0.497714	-0.130479	0.284925	-1.38887	-1.35247	-0.707285	-0.54644	-1.34859	-1.31883	-0.740071	-0.691822	-0.203941	-0.264894	0.807064	0.578241	0.0263413	0.716475
G1U8T9	KCTD12	Potassium channel tetramerization domain containing 12	0	40985.7	0.00311093	0.00211173	0.00151278	0.00152151	0.00295892	0.00323739	0.0015007	0.00233419	0.00280732	0.00224646	0.00150654	0.00214162	0.00167151	0.00167151	0.00201306	0.000996557	0.00167151	0.00167151	0.0022822	0.00108909	-8.32844	-8.88736	-9.36858	-9.36028	-8.40071	-8.27095	-9.38015	-8.74286	-8.47659	-8.79813	-9.37455	-8.86708	-9.22463	-9.22463	-8.95639	-9.97076	-9.22463	-9.22463	-8.77536	-9.84266	0.00233419	0.00167151	0.0216181	0.716098
P13806	CACNA2D1	Voltage-dependent calcium channel subunit alpha-2/delta-1	0	125043	0.00715817	0.00656581	0.00804225	0.00622081	0.0125172	0.0123822	0.00811798	0.00743679	0.010894	0.0110344	0.00754656	0.0073166	0.00466878	0.00457405	0.00948534	0.00969684	0.00484814	0.0054957	0.00585128	0.00515767	-7.12619	-7.25081	-6.95819	-7.32868	-6.31995	-6.33559	-6.94466	-7.0711	-6.52033	-6.50185	-7.04997	-7.09461	-7.74274	-7.77231	-6.72009	-6.68827	-7.68835	-7.50748	-7.41703	-7.59907	0.00903695	0.00646409	0.0125406	0.715296
A0A5F9D1J7	SELENBP1	Methanethiol oxidase	0	55362.7	0.0061134	0.00577346	0.00693218	0.00767054	0.0094173	0.0079749	0.00777477	0.00885326	0.0109798	0.0133073	0.00388676	0.00364159	0.00310531	0.00233854	0.00831343	0.007838	0.00848469	0.00849183	0.00780057	0.00666026	-7.35381	-7.43635	-7.17248	-7.02646	-6.73047	-6.97032	-7.00698	-6.81958	-6.509	-6.23164	-8.00722	-8.10122	-8.33105	-8.74017	-6.91034	-6.9953	-6.88092	-6.87971	-7.00221	-7.2302	0.00847969	0.0060561	0.0379405	0.714188
G1TA40	SMPD1	Sphingomyelin phosphodiesterase	0	69452.3	0.00287997	0.00247626	0.00368488	0.00350354	0.00263333	0.0037872	0.00415315	0.00418784	0.0053624	0.00484318	0.00176379	0.00152504	0.00260138	0.00336896	0.00311964	0.00425832	0.00127097	0.00230024	0.00311542	0.00345026	-8.43973	-8.65762	-8.08417	-8.15697	-8.56889	-8.04465	-7.91158	-7.89958	-7.5429	-7.68983	-9.14711	-9.35694	-8.58651	-8.21348	-8.32441	-7.8755	-9.61985	-8.764	-8.32636	-8.17908	0.00375117	0.0026774	0.0233299	0.71375
A0A5F9DDH1	TIMD4	T cell immunoglobulin and mucin domain containing 4	0	37456.8	0.00522755	0.0037904	0.00426175	0.00382868	0.00688888	0.00418571	0.00469716	0.00469716	0.00469716	0.00469716	0.00489459	0.00411572	0.00381479	0.00228881	0.00537817	0.00238617	0.00202695	0.00303709	0.00261683	0.00280169	-7.57965	-8.04344	-7.87434	-8.02894	-7.18151	-7.90031	-7.734	-7.734	-7.734	-7.734	-7.6746	-7.92464	-8.03418	-8.77119	-7.53867	-8.71109	-8.94647	-8.36309	-8.57796	-8.47949	0.00469716	0.00333608	0.00689935	0.710234
A0A5F9DFI8	SERPINF2	Serpin domain-containing protein	0	55217.5	0.966237	0.908509	0.923525	0.831246	0.892047	1.06239	1.35319	1.36704	1.01507	0.914683	0.586692	0.582196	0.748821	0.670017	0.756297	0.765464	0.70069	0.725308	0.854085	0.831183	-0.0495506	-0.138427	-0.114776	-0.266652	-0.164808	0.0873155	0.436364	0.451057	0.0215754	-0.128656	-0.769324	-0.780423	-0.417307	-0.577731	-0.402974	-0.385593	-0.513153	-0.463335	-0.227549	-0.266762	1.02339	0.722075	0.000104823	0.705569
G1T8V2	MFAP4	Microfibril associated protein 4	0	28933.6	0.0626217	0.0603011	0.0340496	0.0328205	0.0456826	0.0462012	0.0230765	0.0210705	0.0375334	0.0565095	0.0354678	0.0375044	0.0236238	0.0235117	0.028116	0.0323	0.0348269	0.0329697	0.0243381	0.0234325	-3.99719	-4.05167	-4.87622	-4.92926	-4.45221	-4.43592	-5.43743	-5.56863	-4.73568	-4.14536	-4.81735	-4.7368	-5.40362	-5.41048	-5.15247	-4.95232	-4.84365	-4.92271	-5.36064	-5.41535	0.0419867	0.0296091	0.0418063	0.705202
P00939	TPI1	Triosephosphate isomerase	0	26756.6	0.00585056	0.00293344	0.0106444	0.0105107	0.00618836	0.00596978	0.00755277	0.007368	0.00951141	0.0103651	0.00860772	0.00770934	0.00484496	0.00511722	0.00420597	0.00472215	0.00491652	0.00517309	0.00451563	0.00434024	-7.41721	-8.41319	-6.55376	-6.57199	-7.33623	-7.38811	-7.04878	-7.08451	-6.71613	-6.59212	-6.86015	-7.01918	-7.6893	-7.61042	-7.89335	-7.72634	-7.66815	-7.59476	-7.79086	-7.84801	0.00768945	0.00541528	0.0473633	0.704248
A0A5F9DJR0	PLA1A	Phospholipase A1 member A	0	48242.7	0.00390124	0.00537084	0.00352184	0.00276695	0.00245168	0.00438472	0.00492007	0.00635224	0.00595613	0.00561125	0.00322049	0.00267011	0.00234324	0.00286839	0.00386128	0.00385438	0.00191922	0.00342397	0.00439145	0.00324816	-8.00185	-7.54064	-8.14946	-8.49749	-8.67201	-7.8333	-7.66711	-7.29852	-7.39141	-7.47746	-8.27851	-8.54889	-8.73728	-8.44554	-8.01671	-8.01929	-9.02527	-8.19012	-7.83109	-8.26616	0.0045237	0.00318007	0.0198078	0.70298
G1SDA8	PSMA1	Proteasome subunit alpha type	0	29555.6	0.0302245	0.0281392	0.0290391	0.0294226	0.0319534	0.0350188	0.028821	0.0315973	0.0368986	0.0400678	0.0273251	0.0246902	0.0172498	0.0171863	0.0216987	0.0206473	0.0202615	0.0248018	0.0267001	0.0250916	-5.04814	-5.15127	-5.10586	-5.08693	-4.96789	-4.83572	-5.11674	-4.98405	-4.76029	-4.64141	-5.19363	-5.33992	-5.85727	-5.8626	-5.52625	-5.59791	-5.62511	-5.33341	-5.22701	-5.31665	0.0321182	0.0225652	4.84616e-05	0.702568
A0A5F9CP03	NELL2	Neural EGFL like 2	0	84712.5	0.00836111	0.00756855	0.00918317	0.0068908	0.00640902	0.00816855	0.00895223	0.00876367	0.00868803	0.0102396	0.00613281	0.0067922	0.0067624	0.00453141	0.00453615	0.00771723	0.00630984	0.00508836	0.00527559	0.00521306	-6.90209	-7.04577	-6.76679	-7.18111	-7.28568	-6.9357	-6.80354	-6.83425	-6.84676	-6.6097	-7.34924	-7.2019	-7.20825	-7.78582	-7.78432	-7.0177	-7.30818	-7.61858	-7.56645	-7.58365	0.00832247	0.00583591	0.000116607	0.701223
A0A5F9CQN2	PEPD	Peptidase D	0	53380.4	0.0386354	0.0423449	0.0439614	0.0386263	0.0448328	0.05126	0.030669	0.0326108	0.055752	0.0711035	0.0306483	0.0318067	0.0264637	0.0277785	0.0320974	0.0390015	0.0262492	0.0277594	0.0372734	0.0354314	-4.69393	-4.56167	-4.50762	-4.69427	-4.4793	-4.28602	-5.02707	-4.9385	-4.16483	-3.81394	-5.02805	-4.97453	-5.23984	-5.16989	-4.9614	-4.68033	-5.25158	-5.17088	-4.74571	-4.81883	0.0449796	0.0314509	0.0022802	0.699227
A0A5F9DV00	PAFAH1B2	Platelet activating factor acetylhydrolase 1b catalytic subunit 2	0	25569.3	0.00218128	0.00281308	0.00164594	0.00249561	0.0029882	0.00328963	0.00225949	0.00258375	0.00315459	0.00471923	0.000973425	0.00307032	0.0015814	0.00277374	0.00271755	0.00187435	0.00177578	0.00157984	0.00224789	0.00101334	-8.84061	-8.47363	-9.24687	-8.64639	-8.38651	-8.24786	-8.78979	-8.59632	-8.30833	-7.72723	-10.0046	-8.34739	-9.30458	-8.49395	-8.52348	-9.0594	-9.13733	-9.30601	-8.79721	-9.94666	0.00281308	0.00196076	0.0217858	0.697017
G1SGW4		Proteasome subunit beta	0	32580	0.0135056	0.0143281	0.00975988	0.0085572	0.0110504	0.0106514	0.00686598	0.00669526	0.00975822	0.00993968	0.0106284	0.0102496	0.00433865	0.00479976	0.00636781	0.00544074	0.00593902	0.00680841	0.00841177	0.0074473	-6.2103	-6.12501	-6.67892	-6.86865	-6.49976	-6.55281	-7.18632	-7.22264	-6.67917	-6.65258	-6.55593	-6.60829	-7.84854	-7.70282	-7.29499	-7.52198	-7.39556	-7.19847	-6.89338	-7.06907	0.0101112	0.00704315	0.00733098	0.696571
G1SGV9	PSMB8	Proteasome subunit beta	0	30382.3	0.0123742	0.0118267	0.00910718	0.00764879	0.01036	0.0111153	0.00965469	0.00772183	0.0103771	0.00827289	0.00908465	0.00858225	0.00492516	0.00433132	0.00588987	0.00629305	0.00597417	0.00745015	0.00844032	0.00722107	-6.33652	-6.40181	-6.77878	-7.03055	-6.59284	-6.4913	-6.69455	-7.01684	-6.59045	-6.91739	-6.78235	-6.86443	-7.66561	-7.85098	-7.40755	-7.31202	-7.38705	-7.06851	-6.88849	-7.11357	0.00984587	0.0068192	0.000978463	0.692595
B7NZF1	PDIA3	Protein disulfide-isomerase	0	56306.9	0.00518993	0.00372668	0.00301278	0.00357295	0.00330779	0.00296125	0.00191504	0.00270658	0.00317015	0.00370003	0.0037889	0.00230482	0.00221513	0.00173557	0.00220194	0.003292	0.0020803	0.00193487	0.00194187	0.00153826	-7.59007	-8.06789	-8.37469	-8.12867	-8.23992	-8.39958	-9.02841	-8.52932	-8.30123	-8.07825	-8.044	-8.76113	-8.81839	-9.17037	-8.82701	-8.24682	-8.90899	-9.01355	-9.00834	-9.34448	0.00332632	0.00230337	0.00552286	0.692468
B7NZM0	APOA4	Apolipoprotein A-IV (Predicted)	0	44164	1.64665	1.65698	2.51562	2.37409	1.83069	2.16855	1.78681	1.78066	1.87293	1.72446	1.06756	1.05801	1.4238	1.38547	1.57965	1.93269	1.29	1.2311	1.20107	1.23139	0.719533	0.728558	1.33091	1.24737	0.872389	1.11673	0.837383	0.832413	0.905297	0.786144	0.0943164	0.0813508	0.509746	0.470377	0.659606	0.950614	0.367367	0.299945	0.264323	0.30029	1.93574	1.34007	0.000104871	0.692279
A0A5F9CS97	AOC3	Amine oxidase	0	84385.6	0.0569289	0.0506479	0.0428824	0.0465479	0.0456218	0.052745	0.0610224	0.0666798	0.0702521	0.0809505	0.0417428	0.0375807	0.0325577	0.0318297	0.0312329	0.0413374	0.0490425	0.046137	0.0426586	0.042416	-4.1347	-4.30335	-4.54347	-4.42514	-4.45413	-4.24482	-4.03452	-3.90661	-3.83131	-3.62682	-4.58233	-4.73386	-4.94086	-4.97348	-5.00079	-4.59641	-4.34982	-4.43793	-4.55102	-4.55925	0.0574279	0.0396535	0.000414002	0.690493
A0A5F9D0M6	CNTN1	Contactin-1	0	111315	0.0150416	0.0131634	0.0105391	0.0102969	0.0147945	0.0175205	0.0115463	0.0103314	0.0257017	0.0279236	0.012067	0.0110296	0.00802597	0.00749785	0.0127501	0.0135032	0.00841767	0.00892257	0.0127029	0.0127945	-6.0549	-6.24732	-6.56811	-6.60165	-6.0788	-5.83482	-6.43643	-6.59683	-5.282	-5.16237	-6.37279	-6.50247	-6.96111	-7.05931	-6.29334	-6.21055	-6.89236	-6.80832	-6.29869	-6.28834	0.0156859	0.0107711	0.0258386	0.686677
P55057	APOC4	Apolipoprotein C-IV	0	14113.3	0.257454	0.264735	0.350545	0.328876	0.267506	0.290108	0.731192	0.669834	0.360613	0.358837	0.194712	0.228088	0.301373	0.304321	0.320584	0.299569	0.231782	0.226373	0.288189	0.269058	-1.95762	-1.91738	-1.51233	-1.60438	-1.90236	-1.78534	-0.451677	-0.578125	-1.47148	-1.4786	-2.36058	-2.13234	-1.73038	-1.71633	-1.64123	-1.73904	-2.10916	-2.14323	-1.79491	-1.89401	0.38797	0.266405	0.0283251	0.686664
Q9XSG0		Fibronectin (Fragment)	0	31537.4	0.0555696	0.0565457	0.0455779	0.0609991	0.0594642	0.0564427	0.0680124	0.0844773	0.0569202	0.0715272	0.0372947	0.0220473	0.0390512	0.0666854	0.051429	0.0404107	0.0307104	0.0441172	0.0475817	0.0393129	-4.16956	-4.14444	-4.45552	-4.03507	-4.07183	-4.14707	-3.87806	-3.56529	-4.13491	-3.80536	-4.74488	-5.50326	-4.67849	-3.90648	-4.28127	-4.62912	-5.02513	-4.50252	-4.39345	-4.66885	0.0615536	0.041864	0.00187633	0.680123
G1SHV9	PSMB3	Proteasome subunit beta	0	22978.9	0.00823045	0.00961629	0.00915681	0.00888463	0.0103974	0.0110616	0.00873427	0.00901047	0.0132614	0.0139174	0.00843154	0.00718355	0.0055202	0.00528859	0.0066692	0.00628867	0.00630037	0.00736797	0.00793156	0.00828276	-6.92481	-6.7003	-6.77094	-6.81447	-6.58763	-6.49829	-6.8391	-6.79418	-6.23662	-6.16697	-6.88999	-7.12109	-7.50106	-7.5629	-7.22827	-7.31303	-7.31035	-7.08452	-6.97818	-6.91567	0.0102271	0.00692644	8.67276e-05	0.677265
G1T6B8	LYZ	Lysozyme	0	16525	0.000768921	0.00134048	0.00154564	0.00060655	0.0011591	0.00125204	0.0011591	0.0011591	0.00139337	0.00120673	0.000793205	0.000633984	0.00128489	0.000493147	0.000846042	0.000888375	0.000338795	0.000917664	0.00103427	0.000596946	-10.3449	-9.54303	-9.33758	-10.6871	-9.75277	-9.6415	-9.75277	-9.75277	-9.48721	-9.69468	-10.3	-10.6233	-9.60414	-10.9857	-10.207	-10.1365	-11.5273	-10.0897	-9.91717	-10.7101	0.0011591	0.000782732	0.0131265	0.675291
A0A5F9C403	NEO1	Neogenin 1	0	151784	0.00493907	0.00475762	0.00492389	0.00489603	0.00452826	0.00483061	0.00220364	0.00304807	0.00522364	0.00527961	0.00427969	0.00413897	0.00282073	0.00179876	0.00293515	0.00237299	0.0026118	0.0031269	0.00293998	0.00288855	-7.66155	-7.71554	-7.66599	-7.67417	-7.78683	-7.69358	-8.8259	-8.35789	-7.58073	-7.56535	-7.86828	-7.91651	-8.46972	-9.11878	-8.41235	-8.71908	-8.58074	-8.32105	-8.40998	-8.43544	0.00446304	0.00299135	0.00392011	0.670249
A0A5F9CJW0	FN1	Fibronectin	0	257585	0.6434	0.608395	0.530398	0.596874	0.636901	0.669456	0.800992	0.941923	0.586714	0.744372	0.437521	0.244985	0.441435	0.624975	0.529668	0.448176	0.426909	0.447884	0.454684	0.469722	-0.636213	-0.716919	-0.914853	-0.744501	-0.650859	-0.578939	-0.32014	-0.086319	-0.76927	-0.425904	-1.19258	-2.02923	-1.17973	-0.678129	-0.916841	-1.15786	-1.228	-1.1588	-1.13707	-1.09012	0.675943	0.452596	0.000384668	0.669578
A0A5F9CYF1	TLN1	Talin 1	0	266242	0.00499376	0.00432935	0.00304657	0.00767919	0.00370748	0.00273808	0.00548957	0.00450275	0.00630654	0.0102335	0.00338751	0.00267393	0.00340054	0.00286595	0.0028688	0.00329327	0.00524597	0.00358352	0.00420165	0.00371552	-7.64566	-7.85163	-8.3586	-7.02483	-8.07535	-8.51262	-7.50909	-7.79498	-7.30894	-6.61056	-8.20556	-8.54682	-8.20002	-8.44677	-8.44534	-8.24626	-7.57458	-8.12441	-7.89483	-8.07222	0.00530267	0.00352367	0.0289339	0.664508
A0A068BC12	Tpm2	Beta-tropomyosin isoform 2	0	32993.8	0.00146508	0.00113187	0.000560487	0.00172844	0.00140463	0.00146508	0.00166594	0.00238954	0.00137464	0.00146508	0.00128711	0.000992822	0.00116736	0.000814129	0.00146	0.000324616	0.000724744	0.000954918	0.00097288	0.00103022	-9.41481	-9.78708	-10.801	-9.17632	-9.47559	-9.41481	-9.22945	-8.70905	-9.50674	-9.41481	-9.60165	-9.97618	-9.74253	-10.2625	-9.41982	-11.589	-10.4302	-10.0323	-10.0054	-9.92283	0.00146508	0.00097288	0.0290968	0.664047
G1TVH4		Collagenase NC10/endostatin domain-containing protein	0	27067.5	0.00454436	0.00277737	0.00514934	0.00323352	0.00302058	0.00499644	0.00822557	0.00721667	0.00343995	0.00466029	0.00439126	0.00449631	0.00164028	0.00314741	0.00288298	0.00400544	0.00284139	0.00365347	0.00165169	0.00267264	-7.78171	-8.49207	-7.6014	-8.27268	-8.37096	-7.64488	-6.92567	-7.11445	-8.1834	-7.74536	-7.83115	-7.79704	-9.25184	-8.31162	-8.43822	-7.96382	-8.45919	-8.09652	-9.24184	-8.54752	0.00472641	0.00313829	0.0230092	0.66399
P14461	FGA	Fibrinogen alpha chain (Fragment)	0	1650.71	6.02272	3.2305	3.48696	3.66501	2.83805	3.17371	7.29524	7.15027	3.5872	3.47533	2.06178	1.09101	3.15162	5.38043	2.37175	2.33116	3.43704	3.55366	3.16714	2.59012	2.59041	1.69176	1.80197	1.87382	1.5049	1.66617	2.86696	2.838	1.84286	1.79715	1.04389	0.125664	1.65609	2.42772	1.24595	1.22105	1.78116	1.8293	1.66318	1.37302	4.3925	2.91357	0.0259206	0.663305
G1SGL6	EXTL2	Exostosin like glycosyltransferase 2	0	37417.6	0.0109233	0.0117886	0.00960561	0.01217	0.0156743	0.0167027	0.00862453	0.0114337	0.018397	0.0242731	0.00750164	0.00800725	0.00752636	0.00951178	0.0120515	0.0134604	0.00671282	0.00736957	0.00984556	0.0101024	-6.51645	-6.40646	-6.70191	-6.36053	-5.99546	-5.90377	-6.85734	-6.45056	-5.76439	-5.3645	-7.05858	-6.96448	-7.05383	-6.71607	-6.37465	-6.21514	-7.21887	-7.0842	-6.66631	-6.62916	0.0139593	0.00920892	0.00613032	0.659698
G1U6S4	IHH	Hedgehog protein	0	45277.7	0.00324705	0.00375932	0.00391054	0.00364861	0.00400302	0.0048835	0.00328205	0.00432432	0.00371316	0.0048281	0.00179266	0.00205076	0.00269527	0.00352083	0.00402642	0.00426034	0.00207406	0.00201221	0.00210783	0.00155827	-8.26666	-8.05531	-7.99842	-8.09844	-7.96469	-7.67787	-8.25118	-7.85331	-8.07314	-7.69433	-9.12368	-8.92963	-8.53536	-8.14987	-7.95629	-7.87481	-8.91333	-8.95701	-8.89003	-9.32584	0.00395997	0.00260986	0.00223394	0.659062
B7NZU3	IGF2	Insulin-like growth factor II	0	19814.7	0.0061444	0.00340967	0.00703264	0.00418916	0.00374054	0.00329743	0.00749229	0.00519937	0.00219861	0.00513694	0.00405873	0.00427329	0.00245225	0.00143422	0.00293273	0.00364111	0.00313205	0.00313205	0.00313205	0.00313205	-7.34651	-8.19615	-7.15172	-7.89912	-8.06254	-8.24444	-7.06038	-7.58745	-8.82919	-7.60487	-7.94476	-7.87044	-8.67168	-9.44552	-8.41354	-8.1014	-8.31867	-8.31867	-8.31867	-8.31867	0.0047841	0.00313205	0.020023	0.654679
G1TYT3	CDH1	Cadherin 1	0	98093.6	0.00155027	0.00230132	0.00295514	0.00294208	0.00213927	0.00183247	0.00144679	0.0013956	0.00252752	0.00199589	0.00186784	0.00229635	0.00126635	0.000921919	0.00118098	0.00123315	0.00113051	0.00132403	0.00120766	0.00133371	-9.33326	-8.76332	-8.40256	-8.40895	-8.86866	-9.092	-9.43293	-9.48489	-8.62806	-8.96875	-9.06441	-8.76644	-9.6251	-10.0831	-9.7258	-9.66344	-9.78881	-9.56085	-9.69357	-9.55034	0.00210864	0.00137625	0.00227512	0.652673
G1SQU1	PSMB10	Proteasome subunit beta	0	29132.3	0.00506506	0.00517376	0.00369826	0.00290907	0.00426246	0.00500397	0.00255468	0.00247814	0.00486286	0.00449645	0.00382667	0.0034586	0.00186878	0.00151754	0.00228215	0.002758	0.0018885	0.0026848	0.00310703	0.00293024	-7.62521	-7.59457	-8.07894	-8.42523	-7.8741	-7.64271	-8.61264	-8.65653	-7.68398	-7.797	-8.0297	-8.1756	-9.06369	-9.36405	-8.77539	-8.50216	-9.04854	-8.54097	-8.33025	-8.41477	0.00405047	0.00263223	0.00398484	0.649858
A0A5F9C5U4	CDKL3	Cyclin dependent kinase like 3	0	76992.6	0.0742291	0.0652443	0.111967	0.110822	0.0908766	0.109981	0.15878	0.153242	0.121847	0.163368	0.0487649	0.0541186	0.0791213	0.0708976	0.0766777	0.0994794	0.0792062	0.0749794	0.0820381	0.086322	-3.75187	-3.938	-3.15886	-3.17369	-3.45995	-3.18467	-2.65489	-2.70612	-3.03685	-2.6138	-4.35801	-4.20773	-3.65979	-3.81812	-3.70505	-3.32946	-3.65824	-3.73736	-3.60756	-3.53413	0.116036	0.0751605	0.00332761	0.647736
G1U6C9		Transglutaminase N-terminal domain-containing protein	0	29323.3	0.0629964	0.0660995	0.0759774	0.111188	0.0783167	0.0833109	0.129925	0.0666649	0.105946	0.237624	0.0307436	0.0307584	0.0503799	0.145513	0.0522905	0.120143	0.0710564	0.0443359	0.0561912	0.0485385	-3.98859	-3.91922	-3.71829	-3.16893	-3.67454	-3.58535	-2.94425	-3.90693	-3.23859	-2.07325	-5.02357	-5.02288	-4.31101	-2.78078	-4.25731	-3.05717	-3.81489	-4.49538	-4.15351	-4.36473	0.101805	0.064995	0.0300943	0.638427
P15541	ANPEP	Aminopeptidase N	0	109318	0.00764066	0.00659653	0.00746466	0.00747143	0.00637331	0.0065845	0.0100102	0.00927625	0.00824615	0.0078244	0.0053643	0.00586261	0.004813	0.00472574	0.00513231	0.00502389	0.00476982	0.00525621	0.00422437	0.00425463	-7.03209	-7.24408	-7.06571	-7.0644	-7.29374	-7.24671	-6.64239	-6.75224	-6.92206	-6.9978	-7.54239	-7.41424	-7.69885	-7.72524	-7.60618	-7.63698	-7.71185	-7.57176	-7.88705	-7.87675	0.00774881	0.00494269	6.91576e-07	0.637864
A0A5F9CRS6	OTOGL	Otogelin like	0.00276243	264546	0.00316776	0.00741111	0.00434535	0.00185918	0.00377283	0.00319321	0.00546763	0.00584189	0.00420751	0.00418698	0.00217951	0.00301869	0.00276907	0.00276907	0.00475554	0.00177316	0.00276907	0.00251	0.00276907	0.00237751	-8.30232	-7.07609	-7.84631	-9.07112	-8.05014	-8.29078	-7.51487	-7.41935	-7.89282	-7.89987	-8.84178	-8.37186	-8.49638	-8.49638	-7.71617	-9.13946	-8.49638	-8.6381	-8.49638	-8.71633	0.00434535	0.00276907	0.0110649	0.637249
G1SU36	APOM	Apolipoprotein M	0	21161.2	0.344267	0.321666	0.295585	0.231687	0.224311	0.206188	0.13281	0.124677	0.230936	0.183607	0.168544	0.14826	0.235017	0.16101	0.184503	0.160806	0.0751378	0.0789734	0.124121	0.11977	-1.5384	-1.63636	-1.75835	-2.10975	-2.15642	-2.27797	-2.91256	-3.00373	-2.11444	-2.44531	-2.5688	-2.7538	-2.08916	-2.63478	-2.43828	-2.63661	-3.73432	-3.66249	-3.01018	-3.06166	0.229574	0.145614	0.00902955	0.634281
P11974	PKM	Pyruvate kinase PKM	0	58048	0.0119262	0.00847909	0.0113638	0.0109918	0.0083323	0.010413	0.0102622	0.00896568	0.0103084	0.012076	0.0154645	0.0121306	0.00454166	0.00313675	0.00512847	0.00424449	0.00625529	0.00607801	0.00434306	0.00404839	-6.38972	-6.88188	-6.4594	-6.50743	-6.90707	-6.58547	-6.60651	-6.80137	-6.60003	-6.37172	-6.0149	-6.36521	-7.78256	-8.31652	-7.60726	-7.88019	-7.32071	-7.36219	-7.84707	-7.94844	0.0103119	0.00653712	0.0054082	0.633942
A0A5F9CK92	MMP2	Matrix metallopeptidase 2	0	77941.2	0.00686081	0.00645706	0.00466524	0.00335738	0.00342367	0.00296004	0.00161565	0.00292606	0.00242579	0.00255948	0.0039866	0.00484879	0.00442972	0.00170302	0.00213241	0.00162005	0.00157795	0.0018461	0.000701007	0.000654203	-7.18741	-7.27491	-7.74383	-8.21845	-8.19024	-8.40017	-9.27367	-8.41682	-8.68733	-8.60993	-7.97062	-7.68816	-7.81857	-9.19769	-8.8733	-9.26974	-9.30773	-9.0813	-10.4783	-10.578	0.00372512	0.00234999	0.0443992	0.630849
A0A5F9CLR3	GLIPR2	GLI pathogenesis related 2	0	17223.3	0.00341052	0.00349777	0.00415403	0.00325162	0.00398571	0.0047013	0.00225093	0.00253171	0.00592596	0.00546322	0.0041504	0.00335429	0.00164511	0.00184105	0.00200082	0.00200008	0.00181742	0.00162782	0.00341348	0.00274268	-8.19579	-8.15935	-7.91127	-8.26463	-7.97095	-7.73272	-8.79527	-8.62567	-7.39874	-7.51603	-7.91253	-8.21978	-9.2476	-9.08525	-8.9652	-8.96573	-9.10389	-9.26285	-8.19454	-8.5102	0.00391728	0.00245931	0.00424359	0.627812
G1TCG2	GPX6	Glutathione peroxidase	0	25338	0.0131683	0.0128497	0.00567612	0.00606989	0.00940986	0.00706699	0.00944865	0.013286	0.0191842	0.0201502	0.00635595	0.00550505	0.00714328	0.00775951	0.0118158	0.0106114	0.00637453	0.00468963	0.00663076	0.00595587	-6.24679	-6.28212	-7.46088	-7.36411	-6.73161	-7.14469	-6.72568	-6.23395	-5.70394	-5.63306	-7.29768	-7.50503	-7.1292	-7.00982	-6.40313	-6.55823	-7.29347	-7.73631	-7.23661	-7.39147	0.011631	0.00728419	0.0242046	0.626274
A0A5F9DSQ0		Transglutaminase C-terminal domain-containing protein	0	35341.9	0.0677081	0.0776267	0.0685664	0.0957504	0.0737144	0.0775042	0.103026	0.0550367	0.0999087	0.209822	0.0267989	0.0312525	0.0404859	0.122597	0.0469223	0.108207	0.0618916	0.0434186	0.0469943	0.0474525	-3.88453	-3.6873	-3.86635	-3.38458	-3.76191	-3.68958	-3.27893	-4.18346	-3.32325	-2.25276	-5.22168	-4.99988	-4.62644	-3.028	-4.41358	-3.20813	-4.01411	-4.52554	-4.41137	-4.39737	0.0928663	0.0576021	0.0149627	0.620269
A0A5F9C7N9	NOTCH3	Notch receptor 3	0	231270	0.0053615	0.00572245	0.00468592	0.00311219	0.00371047	0.00451851	0.00451851	0.00451851	0.00451851	0.00451851	0.00261825	0.00404692	0.00277987	0.00170244	0.00284554	0.0027986	0.0027986	0.0027986	0.0027986	0.0027986	-7.54315	-7.44915	-7.73745	-8.32785	-8.07418	-7.78994	-7.78994	-7.78994	-7.78994	-7.78994	-8.57718	-7.94896	-8.49077	-9.19818	-8.45708	-8.48108	-8.48108	-8.48108	-8.48108	-8.48108	0.00451851	0.0027986	2.30126e-05	0.619365
P12822	ACE	Angiotensin-converting enzyme	0	150406	0.00410019	0.00423953	0.00223745	0.0031214	0.00521908	0.00469869	0.00360532	0.00407709	0.00445591	0.00523388	0.00273482	0.00297951	0.00236114	0.00201475	0.00329956	0.0031892	0.00163579	0.00193204	0.00255329	0.00234891	-7.93009	-7.88188	-8.80393	-8.32359	-7.58199	-7.73353	-8.11566	-7.93824	-7.81006	-7.5779	-8.51434	-8.39071	-8.7263	-8.95518	-8.24351	-8.29259	-9.25579	-9.01566	-8.61343	-8.73379	0.00409885	0.0025049	0.000294	0.611122
A0A5F9D316	ME1	Malic enzyme	0	61854.2	0.00621307	0.00466829	0.0109534	0.0130913	0.00504173	0.00471983	0.0069585	0.00642332	0.00933299	0.00733754	0.00355031	0.00608452	0.00583649	0.00636306	0.00298689	0.00318363	0.00436587	0.00450978	0.00473676	0.00397923	-7.33048	-7.74289	-6.51247	-6.25525	-7.63187	-7.72705	-7.16701	-7.28247	-6.74345	-7.09049	-8.13784	-7.36064	-7.42068	-7.29606	-8.38714	-8.29511	-7.83952	-7.79273	-7.72188	-7.97329	0.007474	0.00455965	0.00396743	0.610069
G1TSP2		Alpha-amylase	0	57632.7	0.00342964	0.00318165	0.00297318	0.00242447	0.00302298	0.00551681	0.00311067	0.0111059	0.00513887	0.00378282	0.00117765	0.00193448	0.00272887	0.00222369	0.00271026	0.00301955	0.002273	0.00204792	0.0039375	0.0041663	-8.18773	-8.29601	-8.39378	-8.68811	-8.36981	-7.50195	-8.32856	-6.49253	-7.60433	-8.04632	-9.72988	-9.01384	-8.51748	-8.81283	-8.52736	-8.37145	-8.78119	-8.93163	-7.98851	-7.90702	0.0043687	0.00262192	0.0207561	0.60016
A0A5F9C148	NCAM1	Neural cell adhesion molecule 1	0	83543.8	0.0227694	0.0273998	0.029359	0.0258403	0.022942	0.0252839	0.0229742	0.0227363	0.037939	0.0309464	0.0198179	0.0188886	0.0157254	0.0121394	0.0173883	0.0143489	0.0119754	0.0170296	0.016207	0.0156148	-5.45676	-5.18969	-5.09006	-5.27424	-5.44586	-5.30564	-5.44384	-5.45886	-4.72017	-5.01409	-5.65705	-5.72634	-5.99076	-6.36415	-5.84574	-6.12291	-6.38378	-5.87581	-5.94724	-6.00094	0.026819	0.0159135	1.78723e-06	0.593367
A0A5F9DAQ2	NIBAN1	Niban apoptosis regulator 1	0	89886.5	0.00153525	0.000906506	0.00166399	0.00167632	0.00215563	0.00204375	0.000902889	0.000489908	0.00123204	0.00217979	0.000749954	0.000707086	0.000648371	0.000822237	0.00126133	0.00128032	0.000959177	0.000882154	0.000884265	0.000569101	-9.34731	-10.1074	-9.23114	-9.22049	-8.85768	-8.93456	-10.1132	-10.9952	-9.66474	-8.8416	-10.3809	-10.4658	-10.5909	-10.2482	-9.63084	-9.60928	-10.0259	-10.1467	-10.1432	-10.779	0.00147861	0.0008764	0.0180044	0.59272
G1SL68	MYH9	Myosin heavy chain 9	0	221680	0.00173744	0.00109882	0.00104635	0.00241297	0.00121479	0.000630684	0.00155137	0.00140006	0.00186045	0.00260412	0.00104928	0.00109023	0.000601951	0.000534732	0.000698258	0.000664931	0.00166623	0.000997981	0.00120698	0.000705221	-9.16882	-9.82983	-9.90041	-8.69498	-9.68508	-10.6308	-9.33224	-9.48029	-9.07013	-8.58499	-9.89639	-9.84115	-10.6981	-10.8689	-10.484	-10.5545	-9.2292	-9.9687	-9.69438	-10.4696	0.00155571	0.000921579	0.00995542	0.592386
G1TF09	MRC2	Mannose receptor C type 2	0	118072	0.00257502	0.0024495	0.00177203	0.00203625	0.00158661	0.00157271	0.000812781	0.00111514	0.00199803	0.00375864	0.00221696	0.00204402	0.000870917	0.00133662	0.00113311	0.000810511	0.00079453	0.000966862	0.000861824	0.000545479	-8.6012	-8.6733	-9.14038	-8.93987	-9.29983	-9.31253	-10.2648	-9.80856	-8.96721	-8.05557	-8.8172	-8.93438	-10.1652	-9.5472	-9.7855	-10.2689	-10.2976	-10.0144	-10.1803	-10.8402	0.00196767	0.00115808	0.0125022	0.588555
A0A5F9CLN2		Aldehyde dehydrogenase domain-containing protein	0	51993.1	0.00140167	0.000917825	0.00553686	0.00562925	0.0033752	0.00403896	0.00237434	0.00349029	0.00394137	0.00343728	0.00150982	0.00160234	0.00165608	0.00193611	0.00284007	0.00332458	0.00249568	0.00194381	0.00117723	0.00154094	-9.47864	-10.0895	-7.49672	-7.47284	-8.21081	-7.9518	-8.71826	-8.16244	-7.98709	-8.18452	-9.37141	-9.2856	-9.23801	-9.01262	-8.45986	-8.23261	-8.64635	-9.0069	-9.73038	-9.34198	0.0034143	0.00200267	0.047235	0.586552
A0A5F9CXZ6	RSU1	Ras suppressor protein 1	0	31545.2	0.00187938	0.00187938	0.000441813	0.00148202	0.00145443	0.00187938	0.00187938	0.0024002	0.00261236	0.00288544	0.0011207	0.000827045	0.000402539	0.000490432	0.00109743	0.00236666	0.00109743	0.00109743	0.00137721	0.00109743	-9.05553	-9.05553	-11.1443	-9.39822	-9.42533	-9.05553	-9.05553	-8.70263	-8.58043	-8.43699	-9.80138	-10.2397	-11.2786	-10.9937	-9.83165	-8.72293	-9.83165	-9.83165	-9.50404	-9.83165	0.00187938	0.00109743	0.0273242	0.583933
G1SRA9	ILK	Integrin-linked protein kinase	0	44322.1	0.000453219	0.000598666	0.000598666	0.000585321	0.000598666	0.000322783	0.000591762	0.000654692	0.000663929	0.000918956	0.000347583	0.000347583	0.000357742	0.000341666	0.000347583	0.000347583	0.000347583	0.000261524	0.000473556	0.000303428	-11.1075	-10.706	-10.706	-10.7385	-10.706	-11.5971	-10.7227	-10.5769	-10.5567	-10.0877	-11.4904	-11.4904	-11.4488	-11.5151	-11.4904	-11.4904	-11.4904	-11.9008	-11.0442	-11.6864	0.000598666	0.000347583	9.72912e-05	0.580597
U3KNJ3	SERPINA6	Serpin family A member 6	0	45625.4	0.0027532	0.0029469	0.00688884	0.00758861	0.00181394	0.00278827	0.00408769	0.00362522	0.00133966	0.00187805	0.00129135	0.00182661	0.0027442	0.00303228	0.00157902	0.00288664	0.00181498	0.00226343	0.00164108	0.00162756	-8.50467	-8.40658	-7.18152	-7.04195	-9.10666	-8.48642	-7.9345	-8.10772	-9.54392	-9.05655	-9.5969	-9.09661	-8.5094	-8.36538	-9.30675	-8.43639	-9.10583	-8.78728	-9.25114	-9.26308	0.00357104	0.00207072	0.0451144	0.579864
G1TKL2		EF-hand domain-containing protein	0	23853.6	0.00679952	0.00246486	0.00188347	0.00375691	0.00208362	0.00145354	0.00198395	0.00193933	0.00323592	0.00500374	0.00255585	0.00175973	0.00167793	0.00108118	0.0015745	0.0012841	0.00247495	0.00178201	0.00193865	0.0012693	-7.20035	-8.66428	-9.05239	-8.05624	-8.9067	-9.42621	-8.97741	-9.01023	-8.27161	-7.64278	-8.61198	-9.15043	-9.2191	-9.85318	-9.31089	-9.60503	-8.65839	-9.13228	-9.01073	-9.62175	0.00306049	0.00173982	0.0168944	0.568479
A0A5F9C6P1	ITGA2	Integrin subunit alpha 2	0	131843	0.0121723	0.0117065	0.0127044	0.0115903	0.00875595	0.0107367	0.0141865	0.0128468	0.0135509	0.0146044	0.00643654	0.0073145	0.00728841	0.00707793	0.00578777	0.006127	0.0079963	0.00755391	0.007414	0.00665406	-6.36025	-6.41654	-6.29853	-6.43094	-6.83552	-6.54131	-6.13934	-6.28245	-6.20546	-6.09745	-7.2795	-7.09502	-7.10018	-7.14246	-7.43278	-7.3506	-6.96645	-7.04856	-7.07553	-7.23155	0.0122855	0.00696504	3.72683e-08	0.566933
P06912	RBP4	Retinol-binding protein 4	0	23102.1	0.925672	0.859848	0.385118	0.416303	0.552496	0.688422	0.43885	0.510046	0.758885	1.03622	0.472781	0.509297	0.456455	0.474543	0.460808	0.388119	0.169586	0.189089	0.306409	0.294416	-0.111427	-0.217847	-1.37663	-1.2643	-0.855963	-0.538634	-1.1882	-0.971301	-0.398046	0.0513322	-1.08076	-0.97342	-1.13146	-1.07539	-1.11776	-1.36543	-2.55991	-2.40286	-1.70647	-1.76407	0.657186	0.37215	0.00319536	0.566279
A0A5F9C139	FAP	Fibroblast activation protein alpha	0	87810.6	0.0132887	0.0141817	0.0158639	0.016003	0.0117315	0.0109122	0.00833756	0.0102028	0.0158938	0.0208681	0.00758919	0.008307	0.0100289	0.0106722	0.00706784	0.00751048	0.00512969	0.00573104	0.00765389	0.00733882	-6.23366	-6.13983	-5.97811	-5.96551	-6.41346	-6.51792	-6.90616	-6.61489	-5.97539	-5.58256	-7.04184	-6.91146	-6.63969	-6.54999	-7.14452	-7.05688	-7.60691	-7.44699	-7.02959	-7.09024	0.0137283	0.00770291	7.27344e-05	0.561097
G1SFR3	ADAMDEC1	ADAM like decysin 1	0	56026.4	0.00220911	0.00177928	0.00275562	0.00241656	0.00213241	0.0029247	0.00219976	0.0019817	0.00227227	0.00136652	0.0020052	0.00153787	0.00137128	0.00135665	0.000696335	0.000964102	0.00100078	0.000924311	0.00128369	0.00103125	-8.82232	-9.13449	-8.50341	-8.69283	-8.8733	-8.4175	-8.82844	-8.97905	-8.78165	-9.51528	-8.96203	-9.34485	-9.51026	-9.52574	-10.4879	-10.0185	-9.96466	-10.0793	-9.60549	-9.92139	0.00220379	0.00121715	7.79693e-05	0.552296
G1U2Q3		Apolipoprotein C-II	0	7919.16	0.272096	0.1732	0.243419	0.220293	0.131992	0.152492	0.412864	0.460137	0.228927	0.229511	0.0942636	0.111822	0.168537	0.14808	0.162987	0.191143	0.0865096	0.0801052	0.158242	0.165598	-1.87781	-2.52949	-2.03849	-2.1825	-2.92147	-2.7132	-1.27626	-1.11987	-2.12704	-2.12336	-3.40716	-3.16072	-2.56886	-2.75555	-2.61717	-2.38728	-3.531	-3.64196	-2.65979	-2.59424	0.252493	0.136729	0.00201702	0.541515
Q6B6T5		Immunglobulin heavy chain variable region (Fragment)	0	10875.1	0.00462881	0.00596996	0.00762861	0.00243217	0.00750467	0.00760483	0.0108383	0.0144215	0.00762861	0.00762861	0.00482911	0.00470701	0.00407021	0.00295028	0.00284563	0.00299648	0.00444259	0.00572039	0.00407021	0.00407021	-7.75514	-7.38806	-7.03436	-8.68354	-7.058	-7.03887	-6.52772	-6.11563	-7.03436	-7.03436	-7.69403	-7.73097	-7.94068	-8.40493	-8.45703	-8.38252	-7.81438	-7.44967	-7.94068	-7.94068	0.00762861	0.00407021	0.00542197	0.533546
A0A5F9CKR3	FAP	Fibroblast activation protein alpha	0	84155.9	0.00711562	0.00732826	0.0042628	0.00406663	0.00571014	0.00452254	0.00413469	0.00610692	0.00501049	0.00782689	0.00440716	0.00359328	0.0023491	0.00240076	0.00334696	0.00403144	0.00221545	0.00293647	0.00205856	0.00174683	-7.13479	-7.09231	-7.87398	-7.94195	-7.45226	-7.78865	-7.91801	-7.35534	-7.64083	-6.99735	-7.82594	-8.12048	-8.73367	-8.70229	-8.22293	-7.95449	-8.81818	-8.4117	-8.92415	-9.16104	0.0056085	0.0029086	5.32453e-05	0.518606
P00883	ALDOA	Fructose-bisphosphate aldolase A	0	39342.9	0.0254155	0.0222741	0.0217779	0.0210298	0.0173788	0.0188669	0.0175167	0.0186621	0.0197884	0.0191385	0.0204023	0.0187008	0.00387631	0.00374483	0.00816274	0.00988573	0.0101407	0.0102839	0.00938766	0.00914428	-5.29815	-5.48849	-5.52099	-5.57142	-5.84653	-5.728	-5.83512	-5.74374	-5.6592	-5.70738	-5.61512	-5.74076	-8.0111	-8.06089	-6.93673	-6.66044	-6.62369	-6.60347	-6.73502	-6.77291	0.0201849	0.0103729	0.00135387	0.513896
A0A5F9C7H2		Ig-like domain-containing protein	0	15734.5	0.00429579	0.00197723	0.00521507	0.00139383	0.00354665	0.00260914	0.00429579	0.00194696	0.0133816	0.00429579	0.0020736	0.00220513	0.00241389	0.00167938	0.00234691	0.00143774	0.00220513	0.00220513	0.00250668	0.00297769	-7.86286	-8.9823	-7.5831	-9.48673	-8.13933	-8.58221	-7.86286	-9.00456	-6.2236	-7.86286	-8.91365	-8.82492	-8.69442	-9.21785	-8.73502	-9.44198	-8.82492	-8.82492	-8.64001	-8.39159	0.00429579	0.00220513	0.0457265	0.513323
B7NZI0	RA_r332_jsmEE74r	Alpha-1,4 glucan phosphorylase	0	97289.4	0.0143082	0.0131529	0.00802186	0.00733393	0.00982188	0.00997333	0.0106039	0.00665903	0.0120091	0.0147324	0.00860159	0.00627577	0.00304156	0.00219432	0.00701778	0.00785833	0.00484869	0.0066252	0.00259645	0.0044998	-6.12702	-6.24848	-6.96185	-7.0912	-6.66978	-6.64771	-6.55926	-7.23047	-6.37973	-6.08486	-6.86118	-7.31599	-8.36097	-8.83201	-7.15477	-6.99156	-7.68819	-7.23782	-8.58924	-7.79592	0.0106616	0.00535595	0.000755874	0.502357
A0A5F9CTV6	CRTAC1	Cartilage acidic protein 1	0	72390	0.00493871	0.00410637	0.00290396	0.00375596	0.00339564	0.00249966	0.00403087	0.00403087	0.00416643	0.00648025	0.00238813	0.00190368	0.00279747	0.0014428	0.00283075	0.00193457	0.000791291	0.00242898	0.0019889	0.00138246	-7.66165	-7.92792	-8.42776	-8.0566	-8.2021	-8.64405	-7.95469	-7.95469	-7.90697	-7.26973	-8.7099	-9.03699	-8.48166	-9.43691	-8.4646	-9.01377	-10.3035	-8.68543	-8.97381	-9.49854	0.00403087	0.0019889	0.000153544	0.493418
P00563	CKM	Creatine kinase M-type	0	43112.1	0.00745279	0.00633383	0.0112684	0.00908372	0.00932385	0.00953656	0.00949644	0.0087374	0.013655	0.0100585	0.00700001	0.00905313	0.00458945	0.00458945	0.00117605	0.00203296	0.00668278	0.00768583	0.00141703	0.00166779	-7.068	-7.30271	-6.47158	-6.7825	-6.74486	-6.71232	-6.7184	-6.83858	-6.19443	-6.63544	-7.15843	-6.78737	-7.76746	-7.76746	-9.73184	-8.9422	-7.22534	-7.02358	-9.46291	-9.22784	0.00949464	0.00458945	0.0037775	0.483372
A0A5F9C3C4	ITGB1	Integrin beta	0	88426.2	0.00344079	0.00302191	0.00368389	0.00325803	0.00322137	0.00312529	0.0024607	0.00208182	0.00344189	0.00321703	0.000898548	0.00195117	0.00156836	0.00152969	0.00161392	0.00215382	0.00152644	0.000933568	0.00149347	0.00103753	-8.18305	-8.37032	-8.08456	-8.26179	-8.27811	-8.32179	-8.66671	-8.90794	-8.18258	-8.28006	-10.1201	-9.00144	-9.31653	-9.35255	-9.27521	-8.85889	-9.35561	-10.065	-9.38712	-9.91263	0.00309527	0.00147065	4.68337e-06	0.475128
G1TC17	FGFBP2	Fibroblast growth factor binding protein 2	0	24735.4	0.0092649	0.0034471	0.0155563	0.00741458	0.0092649	0.0092649	0.0092649	0.0092649	0.0104307	0.00947588	0.00242001	0.00321514	0.00765566	0.00406808	0.00264478	0.00434354	0.00434354	0.00392029	0.00529339	0.00553097	-6.75401	-8.1804	-6.00636	-7.07542	-6.75401	-6.75401	-6.75401	-6.75401	-6.58302	-6.72152	-8.69077	-8.2809	-7.02926	-7.94144	-8.56264	-7.84691	-7.84691	-7.99482	-7.56159	-7.49825	0.0092649	0.00434354	0.000193718	0.468817
A0A5F9C573	AKR7L	Aldo-keto reductase family 7 like (gene/pseudogene)	0	35410	0.025828	0.104545	0.0443821	0.038175	0.0299312	0.0350888	0.050298	0.0320079	0.0379148	0.0465944	0.00326139	0.00288984	0.0216121	0.0188746	0.0228743	0.019977	0.0304519	0.035051	0.019977	0.0248007	-5.27492	-3.2578	-4.49388	-4.71123	-5.06221	-4.83284	-4.31335	-4.96543	-4.72109	-4.4237	-8.2603	-8.4348	-5.53202	-5.72741	-5.45013	-5.64552	-5.03732	-4.8344	-5.64552	-5.33347	0.0444765	0.019977	0.00817365	0.449158
G1U7S4	PGAM2	Phosphoglycerate mutase	0	28667	0.00602817	0.00598692	0.00565041	0.0053804	0.00592972	0.00662902	0.00671207	0.00815137	0.00772348	0.0089272	0.00593219	0.00544208	0.000753037	0.00176179	0.00168543	0.00220519	0.00334395	0.00319299	0.0025298	0.00248544	-7.37406	-7.38397	-7.46743	-7.53807	-7.39782	-7.23699	-7.21903	-6.93874	-7.01653	-6.80758	-7.39722	-7.52163	-10.375	-9.14874	-9.21267	-8.82488	-8.22423	-8.29088	-8.62676	-8.65228	0.00671187	0.00293319	0.000557591	0.437015
G1TNJ2	ZYX	Zyxin	0	61022.1	0.000525921	0.000525921	0.000525921	0.000409717	0.000194365	0.000125431	0.000259782	0.000504746	0.000537858	0.00164954	0.000228024	0.000228024	0.000228024	0.000228024	0.000178848	0.000121734	0.000241821	0.000201648	0.000397889	0.000226203	-10.8929	-10.8929	-10.8929	-11.2531	-12.3289	-12.9608	-11.9104	-10.9522	-10.8605	-9.24372	-12.0985	-12.0985	-12.0985	-12.0985	-12.449	-13.004	-12.0138	-12.2759	-11.2953	-12.1101	0.000525921	0.000228024	0.0190777	0.433571
P00949	PGM1	Phosphoglucomutase-1	0	61558.3	0.00989778	0.0089168	0.0108032	0.0116662	0.00812743	0.0115346	0.0108338	0.0099751	0.0119796	0.0140115	0.00613842	0.00568846	0.0018601	0.00172265	0.00415068	0.00590394	0.0066226	0.00784546	0.00265777	0.00328732	-6.65868	-6.80926	-6.5324	-6.42153	-6.94298	-6.43789	-6.52831	-6.64745	-6.38328	-6.15725	-7.34792	-7.45775	-9.07041	-9.18115	-7.91244	-7.40411	-7.23839	-6.99393	-8.55557	-8.24887	0.0107746	0.00458774	0.000266191	0.425792
A0A5F9C794	PLEK	Pleckstrin	0	38664.1	0.0139116	0.0144963	0.00403746	0.00948727	0.00500814	0.00204188	0.00780144	0.00456618	0.00358391	0.0073978	0.000437969	0.00217719	0.00480957	0.00177562	0.00528771	0.00405698	0.00414079	0.00275314	0.00325413	0.00134264	-6.16757	-6.10817	-7.95234	-6.71979	-7.64151	-8.93589	-7.00204	-7.7748	-8.12425	-7.07869	-11.1569	-8.84332	-7.69988	-9.13746	-7.56314	-7.94538	-7.91588	-8.50471	-8.26351	-9.54071	0.0072332	0.00300357	0.00921893	0.415248
A0A5F9DCD4	CLTC	Clathrin heavy chain	0	192386	0.00278628	0.00129849	0.00129849	0.00112984	0.00129849	0.00123527	0.00129849	0.000200958	0.000497709	0.00194088	0.000764029	0.000683452	0.000537713	0.000537713	0.000537713	0.000537713	0.000381624	0.000537713	0.000540614	0.000318845	-8.48744	-9.58895	-9.58895	-9.78966	-9.58895	-9.66095	-9.58895	-12.2808	-10.9724	-9.00907	-10.3541	-10.5149	-10.8609	-10.8609	-10.8609	-10.8609	-11.3556	-10.8609	-10.8531	-11.6149	0.00129849	0.000537713	0.0129514	0.414106
A0A5F9CJ23		methionine adenosyltransferase	0.00094518	44192.8	0.00363119	0.000616641	0.00683288	0.00857712	0.00363119	0.00103108	0.00363119	0.00363119	0.00363119	0.00109821	0.00206541	0.00125215	0.0008338	0.000674127	0.00101448	0.00103362	0.00246369	0.00104327	0.00128322	0.00116839	-8.10534	-10.6633	-7.19329	-6.86529	-8.10534	-9.92162	-8.10534	-8.10534	-8.10534	-9.83063	-8.91935	-9.64138	-10.228	-10.5347	-9.94505	-9.91809	-8.66496	-9.90467	-9.60602	-9.74126	0.00363119	0.00128322	0.0145651	0.353388
P46409		Glutathione S-transferase Mu 1	0	25417.4	0.00637522	0.00245059	0.0191088	0.0161488	0.00226455	0.00311606	0.00164635	0.00637522	0.00333539	0.00293121	0.0005029	0.00190775	0.00131632	0.000816923	0.00286687	0.00259165	0.0024768	0.003943	0.001321	0.00133431	-7.29331	-8.67266	-5.70962	-5.95243	-8.78656	-8.32606	-9.24652	-7.29331	-8.22793	-8.41429	-10.9574	-9.03391	-9.56927	-10.2575	-8.44631	-8.59191	-8.65731	-7.98649	-9.56415	-9.54969	0.00637522	0.00190775	0.00665732	0.299245
G1SWS9	VIM	Vimentin	0	53654.6	0.0134289	0.000893212	0.00315011	0.00117728	0.000752234	0.000899323	0.00315011	0.00174968	0.00315011	0.00315011	0.00254082	0.0014216	0.000155461	0.000602701	0.000900347	0.000889173	0.000378702	0.000665131	0.000306475	0.000312926	-6.21851	-10.1287	-8.31038	-9.73033	-10.3765	-10.1189	-8.31038	-9.1587	-8.31038	-8.31038	-8.62049	-9.45827	-12.6512	-10.6963	-10.1172	-10.1352	-11.3666	-10.5541	-11.6719	-11.6419	0.00315011	0.000817334	0.00430445	0.259462
P25704	ENO3	Beta-enolase	0	47068.9	0.00774595	0.00805435	0.00529988	0.0043269	0.00594592	0.00623699	0.00597412	0.00584848	0.00823514	0.00745663	0.000973531	0.00205674	0.000418877	0.000258341	0.000629318	0.000792727	0.00172339	0.00200736	0.000609518	0.000652801	-7.01234	-6.95602	-7.55982	-7.85245	-7.39388	-7.32493	-7.38706	-7.41772	-6.92399	-7.06726	-10.0045	-8.92543	-11.2212	-11.9184	-10.6339	-10.3009	-9.18053	-8.96048	-10.68	-10.5811	0.00651244	0.00101226	2.58501e-06	0.155435
Q08862		Glutathione S-transferase Yc	0	25449.6	0.0293606	0.00350556	0.0998253	0.0959546	0.00139073	0.0293606	0.0293606	0.00144933	0.00136343	0.00203522	0.00172908	0.00043191	0.00166017	0.00235336	0.000943698	0.00172908	0.00281378	0.00286844	0.00164027	0.00112101	-5.08998	-8.15614	-3.32445	-3.3815	-9.48994	-5.08998	-5.08998	-9.4304	-9.51854	-8.9406	-9.17578	-11.177	-9.23445	-8.73107	-10.0494	-9.17578	-8.47328	-8.44552	-9.25185	-9.80098	0.0293606	0.00172908	0.0118133	0.0588912

## Sheet: TP2vsTP3
PG.ProteinAccessions	PG.Genes	PG.ProteinDescriptions	PG.Qvalue	PG.MolecularWeight	TP2-1	TP2-2	TP2-3	TP2-4	TP2-5	TP2-6	TP2-7	TP2-8	TP2-9	TP2-10	TP3-1	TP3-2	TP3-3	TP3-4	TP3-5	TP3-6	TP3-7	TP3-8	TP3-9	TP3-10	Log2 TP2-1	Log2 TP2-2	Log2 TP2-3	Log2 TP2-4	Log2 TP2-5	Log2 TP2-6	Log2 TP2-7	Log2 TP2-8	Log2 TP2-9	Log2 TP2-10	Log2 TP3-1	Log2 TP3-2	Log2 TP3-3	Log2 TP3-4	Log2 TP3-5	Log2 TP3-6	Log2 TP3-7	Log2 TP3-8	Log2 TP3-9	Log2 TP3-10	TP2	TP3	pvalue	FC(TP3/TP2)
G1SJS1		Histone H2B	0	13920.2	0.00714605	0.0105828	0.0014167	0.0028204	0.00163979	0.000877661	0.000770414	0.00305209	0.00130197	0.000913016	0.0110934	0.0366004	0.0381534	0.00339354	0.00440449	0.0443025	0.00228165	0.0011895	0.00306478	0.00123562	-7.12864	-6.56214	-9.46325	-8.46988	-9.25227	-10.154	-10.3421	-8.35599	-9.58509	-10.0971	-6.49416	-4.772	-4.71205	-8.20299	-7.82681	-4.49647	-8.77571	-9.71543	-8.35	-9.66054	0.00305209	0.0145719	0.0480881	4.77441
A0A5F9DPI3	ACTN2	Actinin alpha 2	0	103805	0.000207151	0.00126493	0.000214222	0.000269292	0.000314874	0.000130511	0.00026462	0.000175067	0.000162812	0.000118468	0.00274836	0.00307378	0.00210279	0.000543734	0.000216	0.000388455	0.000636214	0.00051351	0.000436792	0.000222981	-12.237	-9.62673	-12.1886	-11.8585	-11.6329	-12.9035	-11.8838	-12.4798	-12.5845	-13.0432	-8.50721	-8.34577	-8.89348	-10.8448	-12.1767	-11.33	-10.6182	-10.9273	-11.1608	-12.1308	0.000312194	0.00108826	0.0114359	3.48585
G1TNJ2	ZYX	Zyxin	0	61022.1	0.000228024	0.000228024	0.000228024	0.000228024	0.000178848	0.000121734	0.000241821	0.000201648	0.000397889	0.000226203	0.000771959	0.000764512	0.00193263	0.000409007	0.000134984	0.000229417	0.000388377	0.000792175	0.00134118	0.000955354	-12.0985	-12.0985	-12.0985	-12.0985	-12.449	-13.004	-12.0138	-12.2759	-11.2953	-12.1101	-10.3392	-10.3532	-9.01522	-11.2556	-12.8549	-12.0897	-11.3303	-10.3019	-9.54229	-10.0317	0.000228024	0.000771959	0.00353448	3.38543
A0A5F9DRU0	ACTN1	Actinin alpha 1	0	112139	0.00448281	0.0172104	0.00256565	0.00206329	0.00222193	0.00252254	0.0042906	0.00264585	0.00286443	0.00259162	0.0432451	0.0414459	0.0207116	0.0065139	0.00250521	0.00417026	0.0073524	0.00614378	0.00476738	0.00413075	-7.80138	-5.86058	-8.60646	-8.92084	-8.81397	-8.63091	-7.86461	-8.56205	-8.44754	-8.59193	-4.53132	-4.59263	-5.59342	-7.26226	-8.64085	-7.90565	-7.08757	-7.34666	-7.71259	-7.91938	0.00434591	0.0140986	0.0239355	3.24412
A0A5F9DN85		Histone H2A	0	13906.2	0.00275277	0.00567534	0.00148028	0.00924391	0.00888413	0.00563201	0.00563201	0.00575561	0.00563201	0.00563201	0.00940225	0.0199178	0.0085996	0.0105142	0.0185201	0.0549545	0.00642894	0.00823652	0.01326	0.0166482	-8.5049	-7.46108	-9.39991	-6.75728	-6.81455	-7.47213	-7.47213	-7.44081	-7.47213	-7.47213	-6.73278	-5.6498	-6.86151	-6.57152	-5.75476	-4.18562	-7.2812	-6.92375	-6.23678	-5.90849	0.00563201	0.0166482	0.0014336	2.956
A0A5F9C4X5	NECTIN1	Nectin cell adhesion molecule 1	0.00722022	55337.7	0.000771751	0.000616977	0.00139565	0.00110291	0.00139565	0.00109092	0.00139565	0.00221911	0.00247821	0.00148966	0.00396672	0.00167678	0.00400479	0.00400479	0.00400479	0.00299392	0.00400479	0.00263549	0.00400479	0.00875103	-10.3396	-10.6625	-9.48485	-9.82446	-9.48485	-9.84024	-9.48485	-8.8158	-8.65649	-9.3908	-7.97784	-9.22009	-7.96406	-7.96406	-7.96406	-8.38375	-7.96406	-8.56772	-7.96406	-6.83633	0.00139565	0.00400479	2.62095e-05	2.86948
G1T9F3	KPNB1	Karyopherin subunit beta 1	0	97200.2	0.000420807	0.000164796	0.000157521	0.000299428	0.000299428	0.000516865	0.000458002	0.000203137	0.000299428	0.000174869	0.000550471	0.00057066	0.00164217	0.00082132	0.000848939	0.00222613	0.000285838	0.000671613	0.000357885	0.000238177	-11.2146	-12.567	-12.6322	-11.7055	-11.7055	-10.9179	-11.0924	-12.2653	-11.7055	-12.4814	-10.827	-10.7751	-9.25018	-10.2498	-10.2021	-8.81125	-11.7725	-10.5401	-11.4482	-12.0357	0.000299428	0.00082132	0.00553667	2.74296
A0A5F9C794	PLEK	Pleckstrin	0	38664.1	0.000437969	0.00217719	0.00480957	0.00177562	0.00528771	0.00405698	0.00414079	0.00275314	0.00325413	0.00134264	0.00317581	0.00555206	0.0229624	0.00878111	0.00416601	0.00538777	0.0134502	0.00833542	0.0061884	0.00438439	-11.1569	-8.84332	-7.69988	-9.13746	-7.56314	-7.94538	-7.91588	-8.50471	-8.26351	-9.54071	-8.29866	-7.49276	-5.44458	-6.83138	-7.90712	-7.53609	-6.21623	-6.90653	-7.33622	-7.83341	0.00300357	0.00823835	0.00358567	2.74285
B7NZP9	FLNA	Filamin A, alpha isoform 2 (Predicted)	0	280430	0.00383232	0.00392879	0.00314116	0.00290557	0.00303843	0.00313063	0.00544169	0.00297733	0.00471323	0.00355643	0.00937279	0.00983137	0.0318748	0.00718481	0.00247409	0.00351401	0.0129475	0.00831187	0.0069421	0.00732573	-8.02757	-7.9917	-8.31449	-8.42696	-8.36246	-8.31933	-7.52173	-8.39177	-7.72907	-8.13535	-6.73731	-6.66839	-4.97144	-7.12083	-8.65889	-8.15266	-6.27119	-6.91061	-7.17041	-7.09281	0.00366656	0.0099779	0.00542936	2.72133
A0A5S8HLQ6	H1-4	Histone H1.4	0	22113.7	0.00337307	0.00169044	0.000245102	0.000974004	0.00101111	0.00113382	0.000438792	0.000693827	0.00113382	0.000644209	0.00265301	0.0035077	0.000863763	0.00118929	0.00144032	0.0130193	0.000999548	0.00108784	0.00152187	0.00292029	-8.21172	-9.20838	-11.9943	-10.0038	-9.94984	-9.78459	-11.1542	-10.4931	-9.78459	-10.6002	-8.55815	-8.15526	-10.1771	-9.71569	-9.43939	-6.2632	-9.96644	-9.84432	-9.35994	-8.41967	0.00113382	0.00292029	0.0361328	2.57562
G1SWS9	VIM	Vimentin	0	53654.6	0.00254082	0.0014216	0.000155461	0.000602701	0.000900347	0.000889173	0.000378702	0.000665131	0.000306475	0.000312926	0.00286176	0.0028568	0.00667288	0.00119893	0.00103206	0.0028967	0.000439078	0.00209569	0.000356559	0.000546477	-8.62049	-9.45827	-12.6512	-10.6963	-10.1172	-10.1352	-11.3666	-10.5541	-11.6719	-11.6419	-8.44888	-8.45138	-7.22747	-9.70403	-9.92025	-8.43137	-11.1532	-8.89836	-11.4536	-10.8376	0.000817334	0.00209569	0.0462813	2.56406
P25704	ENO3	Beta-enolase	0	47068.9	0.000973531	0.00205674	0.000418877	0.000258341	0.000629318	0.000792727	0.00172339	0.00200736	0.000609518	0.000652801	0.00635763	0.00539691	0.00391838	0.0039581	0.00148513	0.00166467	0.00079258	0.00087872	0.000633155	0.000687824	-10.0045	-8.92543	-11.2212	-11.9184	-10.6339	-10.3009	-9.18053	-8.96048	-10.68	-10.5811	-7.2973	-7.53365	-7.99553	-7.98098	-9.3952	-9.23054	-10.3012	-10.1523	-10.6252	-10.5057	0.00101226	0.00257731	0.0413466	2.54609
A0A5F9CYF1	TLN1	Talin 1	0	266242	0.00338751	0.00267393	0.00340054	0.00286595	0.0028688	0.00329327	0.00524597	0.00358352	0.00420165	0.00371552	0.00568159	0.0058108	0.0289444	0.00718319	0.00238826	0.00297519	0.0119335	0.00877763	0.00685123	0.00767314	-8.20556	-8.54682	-8.20002	-8.44677	-8.44534	-8.24626	-7.57458	-8.12441	-7.89483	-8.07222	-7.45949	-7.42705	-5.11057	-7.12116	-8.70982	-8.3928	-6.38883	-6.83195	-7.18942	-7.02597	0.00352367	0.0088219	0.0112695	2.50361
G1SL68	MYH9	Myosin heavy chain 9	0	221680	0.00104928	0.00109023	0.000601951	0.000534732	0.000698258	0.000664931	0.00166623	0.000997981	0.00120698	0.000705221	0.00129057	0.00176432	0.00641267	0.00183218	0.000624706	0.000770525	0.00376947	0.00271091	0.00185282	0.00191463	-9.89639	-9.84115	-10.6981	-10.8689	-10.484	-10.5545	-9.2292	-9.9687	-9.69438	-10.4696	-9.59778	-9.14667	-7.28486	-9.09222	-10.6445	-10.3419	-8.05142	-8.52701	-9.07606	-9.02872	0.000921579	0.00229428	0.00848551	2.48951
G1TKL2		EF-hand domain-containing protein	0	23853.6	0.00255585	0.00175973	0.00167793	0.00108118	0.0015745	0.0012841	0.00247495	0.00178201	0.00193865	0.0012693	0.00391317	0.00410394	0.01476	0.00314172	0.000967321	0.00174101	0.00583434	0.00333742	0.00256831	0.00284434	-8.61198	-9.15043	-9.2191	-9.85318	-9.31089	-9.60503	-8.65839	-9.13228	-9.01073	-9.62175	-7.99745	-7.92877	-6.08216	-8.31423	-10.0137	-9.16586	-7.42121	-8.22705	-8.60497	-8.45769	0.00173982	0.00432115	0.0154838	2.48368
A0A068BC12	Tpm2	Beta-tropomyosin isoform 2	0	32993.8	0.00128711	0.000992822	0.00116736	0.000814129	0.00146	0.000324616	0.000724744	0.000954918	0.00097288	0.00103022	0.000901174	0.00230145	0.007729	0.00273098	0.000791961	0.00236574	0.00201673	0.00213573	0.00172003	0.000964627	-9.60165	-9.97618	-9.74253	-10.2625	-9.41982	-11.589	-10.4302	-10.0323	-10.0054	-9.92283	-10.1159	-8.76324	-7.0155	-8.51637	-10.3023	-8.72349	-8.95376	-8.87106	-9.18335	-10.0177	0.00097288	0.00236574	0.0101854	2.43169
A0A5F9CBL0		Tubulin alpha chain	0	50151.6	0.0182811	0.0126434	0.00631131	0.00905474	0.00651377	0.00521314	0.0106977	0.00801254	0.0110371	0.00748105	0.024627	0.023639	0.063624	0.016204	0.00738519	0.0184373	0.0188074	0.0130519	0.012581	0.0117988	-5.7735	-6.30547	-7.30784	-6.78711	-7.26229	-7.58363	-6.54655	-6.96352	-6.50149	-7.06254	-5.34362	-5.40269	-3.97428	-5.9475	-7.08115	-5.76123	-5.73255	-6.2596	-6.31261	-6.40521	0.00952459	0.0210156	0.0063897	2.20645
A0A5F9C8D3		ADF-H domain-containing protein	0	17386.2	0.00270775	0.00197445	0.000983986	0.00132302	0.00115407	0.00123023	0.000788658	0.00130891	0.000538749	0.0010793	0.00525644	0.00511305	0.00547578	0.00185044	0.00182244	0.00372321	0.00128111	0.00106081	0.000949642	0.00150761	-8.52869	-8.98433	-9.98907	-9.56195	-9.75905	-9.66686	-10.3083	-9.57742	-10.8581	-9.85569	-7.5717	-7.6116	-7.51272	-9.07791	-9.09991	-8.06924	-9.60839	-9.88062	-10.0403	-9.37352	0.00130891	0.00280405	0.0261559	2.14228
G1SH05	TUBB	Tubulin beta chain	0	49726.9	0.00636469	0.00550302	0.00239477	0.00320272	0.00257505	0.00275125	0.00377616	0.00306165	0.00339947	0.00265508	0.00887178	0.00947506	0.0186845	0.00365607	0.00309473	0.00966266	0.00520815	0.0037125	0.004481	0.00388901	-7.29569	-7.50556	-8.7059	-8.28649	-8.60118	-8.50569	-8.04887	-8.35147	-8.20047	-8.55703	-6.81656	-6.72165	-5.74202	-8.09549	-8.33597	-6.69336	-7.58501	-8.0734	-7.80196	-8.00638	0.00356839	0.00707354	0.0179604	1.98228
A0A5F9DCD4	CLTC	Clathrin heavy chain	0	192386	0.000764029	0.000683452	0.000537713	0.000537713	0.000537713	0.000537713	0.000381624	0.000537713	0.000540614	0.000318845	0.0015056	0.00138884	0.00245564	0.000399569	0.000300121	0.00127346	0.000996642	0.000806344	0.00106256	0.000436837	-10.3541	-10.5149	-10.8609	-10.8609	-10.8609	-10.8609	-11.3556	-10.8609	-10.8531	-11.6149	-9.37544	-9.4919	-8.66969	-11.2893	-11.7022	-9.61704	-9.97064	-10.2763	-9.87824	-11.1606	0.000537713	0.00106256	0.0393428	1.97608
A0A5F9C3R8		RAP1B, member of RAS oncogene family	0	18778.5	0.00413367	0.00272198	0.00338047	0.00307543	0.00242	0.00237954	0.00473718	0.00253245	0.00343345	0.00333922	0.00552758	0.00530092	0.013958	0.00522103	0.00229906	0.00392039	0.00894575	0.00741195	0.00523403	0.00444571	-7.91836	-8.52113	-8.20856	-8.345	-8.69078	-8.7151	-7.72176	-8.62525	-8.18612	-8.22627	-7.49914	-7.55954	-6.16276	-7.58145	-8.76474	-7.99479	-6.80458	-7.07593	-7.57786	-7.81337	0.00321534	0.00622644	0.00481916	1.93648
G1T7S0	MYL12B	Myosin light chain 12A	0	19807.2	0.001126	0.00223271	0.00178923	0.00152042	0.00152042	0.00152042	0.00153046	0.00152042	0.000959984	0.00148414	0.00224077	0.00177476	0.00669342	0.0019672	0.00282997	0.00282997	0.00354332	0.00226638	0.00132393	0.00282997	-9.79457	-8.80699	-9.12645	-9.36131	-9.36131	-9.36131	-9.35181	-9.36131	-10.0247	-9.39616	-8.80179	-9.13816	-7.22304	-8.98964	-8.465	-8.465	-8.14068	-8.78539	-9.56096	-8.465	0.00152042	0.00282997	0.00364687	1.86131
G1SER8	PFN1	Profilin	0	11297.1	0.0112184	0.011412	0.00387758	0.00499725	0.00307577	0.00420998	0.0061653	0.00596269	0.0069711	0.00650959	0.0223849	0.0235768	0.0189509	0.00681546	0.00567387	0.00708039	0.00859547	0.00745695	0.00821871	0.00922516	-6.47799	-6.4533	-8.01063	-7.64465	-8.34484	-7.89197	-7.34161	-7.38982	-7.1644	-7.26322	-5.48133	-5.40649	-5.72159	-7.19697	-7.46145	-7.14196	-6.86221	-7.0672	-6.92687	-6.76021	0.00643997	0.0117979	0.019903	1.83197
B6V9S9	CCT2	T-complex protein 1 subunit beta	0	57458.2	0.000772478	0.00205348	0.000703644	0.00112619	0.000858672	0.000832278	0.00179522	0.00100585	0.00103635	0.000974447	0.000620249	0.0033154	0.00359374	0.000985338	0.00144659	0.00362358	0.00199762	0.00156055	0.00171339	0.00121472	-10.3382	-8.92772	-10.4729	-9.79433	-10.1856	-10.2306	-9.12162	-9.95737	-9.91427	-10.0031	-10.6549	-8.2366	-8.1203	-9.98709	-9.43312	-8.10837	-8.9675	-9.32373	-9.18893	-9.68516	0.00111586	0.00200712	0.0341978	1.79872
P00939	TPI1	Triosephosphate isomerase	0	26756.6	0.00860772	0.00770934	0.00484496	0.00511722	0.00420597	0.00472215	0.00491652	0.00517309	0.00451563	0.00434024	0.0180296	0.0162194	0.0133607	0.0108878	0.00683843	0.0117402	0.00376179	0.00401718	0.00590195	0.00616897	-6.86015	-7.01918	-7.6893	-7.61042	-7.89335	-7.72634	-7.66815	-7.59476	-7.79086	-7.84801	-5.79349	-5.94614	-6.22586	-6.52114	-7.19212	-6.4124	-8.05436	-7.9596	-7.40459	-7.34076	0.00541528	0.00969261	0.0304219	1.78986
A0A5F9CXZ6	RSU1	Ras suppressor protein 1	0	31545.2	0.0011207	0.000827045	0.000402539	0.000490432	0.00109743	0.00236666	0.00109743	0.00109743	0.00137721	0.00109743	0.00304394	0.00112934	0.00349473	0.00141208	0.00195401	0.00181462	0.00139259	0.00187736	0.0021005	0.0013209	-9.80138	-10.2397	-11.2786	-10.9937	-9.83165	-8.72293	-9.83165	-9.83165	-9.50404	-9.83165	-8.35985	-9.7903	-8.1606	-9.46796	-8.99935	-9.10611	-9.48801	-9.05708	-8.89505	-9.56426	0.00109743	0.00195401	0.00566324	1.78053
A0A5F9CLR7	SLC4A1	Anion exchange protein	0	106721	0.0046817	0.00497944	0.00268501	0.00529052	0.00433948	0.00729508	0.00697157	0.00464134	0.00316487	0.00214394	0.013978	0.0156152	0.0049166	0.00205556	0.00665035	0.0122686	0.00553145	0.00992039	0.00620974	0.00510022	-7.73875	-7.6498	-8.54086	-7.56237	-7.84826	-7.09886	-7.1643	-7.75124	-8.30364	-8.86552	-6.1607	-6.00091	-7.66812	-8.92626	-7.23235	-6.34889	-7.49813	-6.65539	-7.33125	-7.61522	0.00461929	0.0082246	0.048893	1.78049
G1TKE3	TAGLN2	Transgelin	0	20244.1	0.00621937	0.00489107	0.00459368	0.00329588	0.00331354	0.00335406	0.00341719	0.00360228	0.00521668	0.00481698	0.0131535	0.012381	0.0140072	0.00454733	0.00335571	0.00529909	0.00620605	0.00591055	0.00537849	0.00561293	-7.32902	-7.67564	-7.76613	-8.24512	-8.23741	-8.21988	-8.19297	-8.11687	-7.58265	-7.69766	-6.24841	-6.33573	-6.15769	-7.78076	-8.21917	-7.56004	-7.33211	-7.40249	-7.53858	-7.47703	0.00427207	0.00758519	0.0141617	1.77553
P29751	ACTB	Actin, cytoplasmic 1	0	41755.8	0.176363	0.146448	0.0540415	0.0463172	0.0688047	0.0636103	0.0857257	0.073254	0.0951982	0.0903537	0.336851	0.318332	0.191128	0.0837751	0.0845717	0.124683	0.122221	0.106721	0.120713	0.108101	-2.50338	-2.77154	-4.20979	-4.43231	-3.86135	-3.9746	-3.54413	-3.77095	-3.39292	-3.46827	-1.56982	-1.6514	-2.38739	-3.57734	-3.56368	-3.00367	-3.03244	-3.22809	-3.05035	-3.20954	0.0900117	0.15971	0.0193484	1.77432
B7NZA0	SERPINB10	Serine proteinase inhibitor, clade B, member 10 (Predicted)	0	45543	0.00456722	0.00458039	0.00957625	0.0104403	0.00705551	0.00795807	0.0079752	0.00446639	0.00689433	0.0064635	0.00600443	0.00652445	0.0347047	0.0155489	0.00649586	0.00718201	0.0143212	0.0114629	0.0115011	0.010261	-7.77447	-7.77031	-6.70632	-6.5817	-7.14703	-6.97337	-6.97026	-7.80667	-7.18037	-7.27347	-7.37976	-7.25993	-4.84872	-6.00704	-7.26626	-7.1214	-6.12571	-6.44688	-6.44208	-6.60668	0.00699771	0.0124007	0.0327547	1.7721
A0A5F9DKI8		Actin beta	0	39999.8	0.101939	0.0929634	0.0337215	0.0253877	0.0379907	0.0421664	0.0488469	0.0409644	0.0529212	0.0508195	0.194409	0.191662	0.109165	0.0508138	0.0473027	0.0677411	0.0644925	0.0580986	0.0661642	0.0645957	-3.29422	-3.42719	-4.89019	-5.29973	-4.71821	-4.56776	-4.35559	-4.60948	-4.24001	-4.29848	-2.36284	-2.38336	-3.19542	-4.29864	-4.40193	-3.88383	-3.95472	-4.10535	-3.91781	-3.95242	0.0527721	0.0914444	0.0294414	1.73282
G1TBZ5	AKR1B1	Aldo-keto reductase family 1 member B	0	35762.2	0.00139658	0.00102227	0.000743204	0.00170456	0.000810535	0.00259304	0.00102954	0.00163135	0.00193683	0.00344565	0.00337972	0.00309483	0.00207718	0.00204125	0.00231232	0.00346725	0.0018462	0.00646881	0.00145377	0.00157701	-9.48389	-9.934	-10.394	-9.19639	-10.2688	-8.59114	-9.92379	-9.25971	-9.01209	-8.18101	-8.20888	-8.33592	-8.91116	-8.93633	-8.75644	-8.17199	-9.08123	-7.27228	-9.42599	-9.30859	0.00163135	0.00277183	0.0199456	1.6991
B7NZI0	RA_r332_jsmEE74r	Alpha-1,4 glucan phosphorylase	0	97289.4	0.00860159	0.00627577	0.00304156	0.00219432	0.00701778	0.00785833	0.00484869	0.0066252	0.00259645	0.0044998	0.013018	0.0128622	0.0136628	0.0128134	0.00755853	0.00983377	0.00432117	0.00577075	0.00331997	0.00516342	-6.86118	-7.31599	-8.36097	-8.83201	-7.15477	-6.99156	-7.68819	-7.23782	-8.58924	-7.79592	-6.26335	-6.28072	-6.1936	-6.2862	-7.04768	-6.66804	-7.85436	-7.43703	-8.23462	-7.59746	0.00535595	0.0088324	0.0461806	1.64908
A0A5F9C503	HSP90AA1	Heat shock protein 90 alpha family class A member 1	0	84157.8	0.00777843	0.00634047	0.00261132	0.00367906	0.00293339	0.00226999	0.00399093	0.00363438	0.00331425	0.00302279	0.0121076	0.0119615	0.00892498	0.00371151	0.00333272	0.0075189	0.00449327	0.00438759	0.00464588	0.00397155	-7.00631	-7.3012	-8.58101	-8.08645	-8.41322	-8.7831	-7.96906	-8.10408	-8.2371	-8.36991	-6.36794	-6.38546	-6.80794	-8.07378	-8.22908	-7.05526	-7.79802	-7.83236	-7.74983	-7.97608	0.0039575	0.00650555	0.0330885	1.64385
A0A5F9D1J7	SELENBP1	Methanethiol oxidase	0	55362.7	0.00388676	0.00364159	0.00310531	0.00233854	0.00831343	0.007838	0.00848469	0.00849183	0.00780057	0.00666026	0.00453456	0.00509058	0.00918871	0.0041725	0.0111499	0.0109806	0.0149094	0.0121845	0.0122321	0.0122835	-8.00722	-8.10122	-8.33105	-8.74017	-6.91034	-6.9953	-6.88092	-6.87971	-7.00221	-7.2302	-7.78482	-7.61796	-6.76592	-7.90487	-6.48682	-6.5089	-6.06763	-6.35881	-6.35319	-6.34714	0.0060561	0.00967263	0.0401701	1.59717
A0A5F9C6Y7	HSPA8	Heat shock protein family A (Hsp70) member 8	0	101391	0.0197542	0.0160328	0.00892127	0.00966594	0.0104116	0.0114618	0.00947729	0.00840689	0.00986293	0.00863743	0.0325121	0.0301122	0.0240823	0.0143298	0.0129512	0.0178216	0.0110495	0.0101263	0.0128197	0.0135725	-5.6617	-5.96283	-6.80854	-6.69287	-6.58566	-6.44703	-6.72131	-6.89421	-6.66377	-6.85518	-4.94288	-5.05351	-5.37588	-6.12484	-6.27077	-5.81023	-6.49988	-6.62576	-6.28549	-6.20317	0.0112632	0.0179377	0.0169889	1.59259
A5HC45		Cathepsin D (Fragment)	0	31735.4	0.00224369	0.00235516	0.00034317	0.00229756	0.00129156	0.00229756	0.00268186	0.00381251	0.00338454	0.00226798	0.00406572	0.00400305	0.00358971	0.00166426	0.00291507	0.0040339	0.00276702	0.00358971	0.0051912	0.00407745	-8.79991	-8.72996	-11.5088	-8.76568	-9.59667	-8.76568	-8.54255	-8.03504	-8.20682	-8.78438	-7.94227	-7.96469	-8.12192	-9.2309	-8.42226	-7.95361	-8.49745	-8.12192	-7.58972	-7.93812	0.00229756	0.00358971	0.0373018	1.5624
Q9XSG0		Fibronectin (Fragment)	0	31537.4	0.0372947	0.0220473	0.0390512	0.0666854	0.051429	0.0404107	0.0307104	0.0441172	0.0475817	0.0393129	0.0622203	0.12095	0.0696722	0.0467077	0.0551236	0.0495735	0.0536571	0.0637819	0.0460196	0.0605475	-4.74488	-5.50326	-4.67849	-3.90648	-4.28127	-4.62912	-5.02513	-4.50252	-4.39345	-4.66885	-4.00647	-3.04751	-3.84327	-4.4202	-4.18119	-4.33429	-4.22009	-3.97071	-4.44161	-4.04579	0.041864	0.0628254	0.00588068	1.5007
P21195	P4HB	Protein disulfide-isomerase	0	56808	0.00262925	0.00276514	0.00177814	0.00165488	0.00209535	0.0025749	0.00341239	0.0023089	0.00245996	0.00166416	0.0052895	0.00532097	0.00534184	0.00208662	0.00187003	0.00280616	0.0040378	0.00295223	0.00231209	0.002546	-8.57113	-8.49843	-9.13542	-9.23906	-8.89859	-8.60127	-8.195	-8.75858	-8.66715	-9.23099	-7.56265	-7.5541	-7.54845	-8.90462	-9.06272	-8.47719	-7.95222	-8.40398	-8.75659	-8.61755	0.0023343	0.00345632	0.0361022	1.48067
B7NZF1	PDIA3	Protein disulfide-isomerase	0	56306.9	0.0037889	0.00230482	0.00221513	0.00173557	0.00220194	0.003292	0.0020803	0.00193487	0.00194187	0.00153826	0.00537409	0.00441981	0.00607334	0.00265557	0.00230434	0.0036429	0.00320683	0.00247565	0.00172525	0.00221422	-8.044	-8.76113	-8.81839	-9.17037	-8.82701	-8.24682	-8.90899	-9.01355	-9.00834	-9.34448	-7.53976	-7.8218	-7.36329	-8.55676	-8.76143	-8.1007	-8.28464	-8.65798	-9.17898	-8.81899	0.00230337	0.0034092	0.0398412	1.48009
G1SHS7	WDR1	WD repeat domain 1	0	64371.4	0.00371922	0.00572201	0.00409884	0.00422443	0.00540901	0.00462424	0.00438236	0.00333859	0.00403587	0.00373971	0.0105974	0.00713593	0.00715993	0.00495715	0.00527073	0.00533291	0.00570316	0.00566284	0.00546725	0.00576029	-8.07078	-7.44926	-7.93057	-7.88703	-7.53042	-7.75657	-7.83408	-8.22655	-7.9529	-8.06286	-6.56015	-7.13068	-7.12584	-7.65627	-7.56778	-7.55086	-7.45402	-7.46426	-7.51497	-7.43964	0.00432943	0.00630476	0.000825303	1.45626
A0A5F9CJW0	FN1	Fibronectin	0	257585	0.437521	0.244985	0.441435	0.624975	0.529668	0.448176	0.426909	0.447884	0.454684	0.469722	0.745718	1.28286	0.713684	0.468542	0.555264	0.569829	0.547556	0.652184	0.481694	0.561514	-1.19258	-2.02923	-1.17973	-0.678129	-0.916841	-1.15786	-1.228	-1.1588	-1.13707	-1.09012	-0.423299	0.359359	-0.486642	-1.09375	-0.848755	-0.811399	-0.868921	-0.616648	-1.05381	-0.832607	0.452596	0.657884	0.00859866	1.45358
A0A5F9CNW6	GPI	Glucose-6-phosphate isomerase	0	58859.3	0.00604985	0.00580203	0.00283527	0.00300903	0.00389571	0.00484661	0.00542676	0.00545443	0.00473065	0.00424671	0.00967292	0.00861118	0.00635966	0.00427151	0.00576097	0.00646106	0.00548599	0.00524766	0.00561629	0.00542608	-7.36889	-7.42923	-8.4623	-8.37648	-8.0039	-7.68881	-7.52569	-7.51836	-7.72375	-7.87944	-6.69183	-6.85957	-7.29683	-7.87104	-7.43947	-7.27401	-7.51003	-7.57411	-7.47617	-7.52587	0.00462971	0.00629133	0.013817	1.35891
G1T8Z0	PRDX6	Peroxiredoxin-6	0	25035.8	0.0284544	0.0256956	0.0147629	0.0161499	0.0147255	0.0160337	0.0214407	0.0181775	0.0196411	0.0196039	0.0360004	0.0317399	0.0324549	0.0201352	0.0177773	0.0199243	0.0224529	0.0199335	0.0243012	0.026785	-5.13521	-5.28233	-6.08188	-5.95233	-6.08554	-5.96275	-5.54351	-5.7817	-5.66998	-5.67272	-4.79584	-4.97756	-4.94542	-5.63414	-5.81382	-5.64933	-5.47696	-5.64866	-5.36283	-5.22243	0.0194685	0.0251505	0.0273697	1.29185
A7X8X3	HPRT	Hypoxanthine phosphoribosyltransferase	0	24637.5	0.00371839	0.00366093	0.00237908	0.00256655	0.00351465	0.00428619	0.00280315	0.00303724	0.0035542	0.0029635	0.00502476	0.00453295	0.00420291	0.00329982	0.00417564	0.00447409	0.00288466	0.00282322	0.0044537	0.0049961	-8.07111	-8.09357	-8.71538	-8.60596	-8.1524	-7.86609	-8.47874	-8.36302	-8.13626	-8.39848	-7.63673	-7.78533	-7.8944	-8.2434	-7.90379	-7.80419	-8.43738	-8.46844	-7.81078	-7.64498	0.00324839	0.00408679	0.0215643	1.2581
G1SWG7		Reelin	0	203575	0.00663291	0.00607839	0.00652589	0.00761467	0.00786831	0.00834309	0.00832263	0.0093443	0.00765948	0.0070206	0.00785909	0.0127596	0.00906031	0.00673001	0.00670517	0.00840979	0.0121903	0.0101268	0.00778455	0.0109074	-7.23614	-7.36209	-7.25961	-7.037	-6.98973	-6.9052	-6.90874	-6.7417	-7.02854	-7.15419	-6.99142	-6.29228	-6.78622	-7.21517	-7.22051	-6.89371	-6.35813	-6.62568	-7.00517	-6.51856	0.00754103	0.00925329	0.0415261	1.22706
P07452	CA1	Carbonic anhydrase 1 (Fragment)	0	25695.8	0.0744972	0.0749372	0.0699292	0.0679825	0.0979942	0.0982376	0.0643848	0.0670034	0.0545678	0.0528547	0.0493752	0.0542582	0.024541	0.0244463	0.111596	0.12746	0.0192424	0.0186446	0.0427494	0.0390214	-3.74667	-3.73817	-3.83796	-3.87869	-3.35116	-3.34758	-3.95713	-3.89962	-4.19581	-4.24183	-4.34007	-4.20401	-5.34866	-5.35424	-3.16364	-2.97188	-5.69957	-5.7451	-4.54795	-4.67959	0.0722389	0.0511334	0.0339155	0.707838
B7NZB9	CTGF	Connective tissue growth factor (Predicted)	0	37796.1	0.0015548	0.000992111	0.00149536	0.00149536	0.00149536	0.00149536	0.00250128	0.00188997	0.000538649	0.00149536	0.00102275	0.00102275	0.000628444	0.00102275	0.00114631	0.000952752	0.00102275	0.000845774	0.00105293	0.00151032	-9.32906	-9.97721	-9.38529	-9.38529	-9.38529	-9.38529	-8.64312	-9.04742	-10.8584	-9.38529	-9.93332	-9.93332	-10.6359	-9.93332	-9.76879	-10.0356	-9.93332	-10.2074	-9.89138	-9.37093	0.00149536	0.00102275	0.0374045	0.683952

## Sheet: TP3vsTP4
PG.ProteinAccessions	PG.Genes	PG.ProteinDescriptions	PG.Qvalue	PG.MolecularWeight	TP3-1	TP3-2	TP3-3	TP3-4	TP3-5	TP3-6	TP3-7	TP3-8	TP3-9	TP3-10	TP4-1	TP4-2	TP4-3	TP4-4	TP4-5	TP4-6	TP4-7	TP4-8	Log2 TP3-1	Log2 TP3-2	Log2 TP3-3	Log2 TP3-4	Log2 TP3-5	Log2 TP3-6	Log2 TP3-7	Log2 TP3-8	Log2 TP3-9	Log2 TP3-10	Log2 TP4-1	Log2 TP4-2	Log2 TP4-3	Log2 TP4-4	Log2 TP4-5	Log2 TP4-6	Log2 TP4-7	Log2 TP4-8	TP3	TP4	pvalue	FC(TP4/TP3)
P55057	APOC4	Apolipoprotein C-IV	0	14113.3	0.155933	0.144513	0.287876	0.284296	0.316633	0.281235	0.242983	0.225517	0.250705	0.241877	0.481649	0.504883	0.728623	0.703994	2.32031	2.96389	0.644759	0.634862	-2.681	-2.79073	-1.79648	-1.81453	-1.65912	-1.83015	-2.04107	-2.14869	-1.99594	-2.04766	-1.05395	-0.98598	-0.456755	-0.506364	1.21432	1.56749	-0.633169	-0.655485	0.243157	1.12287	0.000784801	4.61789
G1U2Q3		Apolipoprotein C-II	0	7919.16	0.0812919	0.082666	0.169101	0.167084	0.167998	0.162942	0.0839464	0.0973599	0.152137	0.131999	0.219644	0.210915	0.263358	0.249549	1.10309	1.13716	0.213126	0.226795	-3.62075	-3.59656	-2.56404	-2.58135	-2.57349	-2.61757	-3.57439	-3.36053	-2.71656	-2.9214	-2.18676	-2.24526	-1.9249	-2.0026	0.141556	0.185432	-2.23022	-2.14054	0.129652	0.452955	0.00542053	3.49361
G1SFA3		RRM domain-containing protein	0.00094518	32574.8	0.00503926	0.0026997	0.00571028	0.00571028	0.00571028	0.00571028	0.00571028	0.00422941	0.00455275	0.0120303	0.00270322	0.0195952	0.0349529	0.0163225	0.0195952	0.00580541	0.0336524	0.024135	-7.63257	-8.53299	-7.45222	-7.45222	-7.45222	-7.45222	-7.45222	-7.88533	-7.77904	-6.37719	-8.53111	-5.67335	-4.83844	-5.93699	-5.67335	-7.42839	-4.89315	-5.37273	0.00571028	0.0195952	0.0129524	3.43157
B7NZB9	CTGF	Connective tissue growth factor (Predicted)	0	37796.1	0.00102275	0.00102275	0.000628444	0.00102275	0.00114631	0.000952752	0.00102275	0.000845774	0.00105293	0.00151032	0.00346468	0.00179816	0.00346468	0.00346468	0.00721687	0.00473603	0.00181286	0.00175949	-9.93332	-9.93332	-10.6359	-9.93332	-9.76879	-10.0356	-9.93332	-10.2074	-9.89138	-9.37093	-8.17306	-9.11926	-8.17306	-8.17306	-7.11441	-7.72211	-9.10752	-9.15062	0.00102275	0.00346468	0.000251817	3.3876
A0A5F9C0Y4	PM20D1	Peptidase M20 domain containing 1	0	55556.1	0.00825259	0.00569476	0.00523266	0.00293861	0.00385341	0.00385341	0.00171648	0.0025589	0.00319805	0.00123526	0.0128958	0.0128958	0.00539852	0.00588078	0.0231778	0.0233814	0.00846111	0.0110753	-6.92094	-7.45615	-7.57824	-8.41065	-8.01965	-8.01965	-9.18633	-8.61026	-8.28859	-9.66097	-6.27695	-6.27695	-7.53322	-7.40978	-5.43112	-5.41849	-6.88494	-6.49651	0.00385341	0.0128958	0.00034293	3.3466
A0A0G2JH24		Serum amyloid A protein	0	28665.8	0.00364018	0.00482761	0.004464	0.00494763	0.00271646	0.00270948	0.0123107	0.0146573	0.00700435	0.00538641	0.0202407	0.0202407	0.0240276	0.0259356	0.0140295	0.0215499	0.0142989	0.0216027	-8.10177	-7.69447	-7.80745	-7.65905	-8.52406	-8.52777	-6.34394	-6.09224	-7.15753	-7.53646	-5.6266	-5.6266	-5.37916	-5.26892	-6.15539	-5.53618	-6.12795	-5.53264	0.00626641	0.0202407	2.08604e-05	3.23003
A0A5F9C573	AKR7L	Aldo-keto reductase family 7 like (gene/pseudogene)	0	35410	0.00307873	0.00324583	0.0144754	0.0212239	0.0295217	0.032165	0.0327662	0.031712	0.0257305	0.0183198	0.0659645	0.195909	0.0659645	0.0198158	0.0659645	0.0659645	0.0209201	0.0272132	-8.34345	-8.2672	-6.11025	-5.55817	-5.08208	-4.95836	-4.93165	-4.97883	-5.28038	-5.77045	-3.92217	-2.35174	-3.92217	-5.6572	-3.92217	-3.92217	-5.57897	-5.19955	0.0212239	0.0659645	0.0120409	3.10803
Q5VI85		C-X-C motif chemokine	0	11357.5	0.0177926	0.0177848	0.0185686	0.00585614	0.0319669	0.0319251	0.0127998	0.00989312	0.0141923	0.0156448	0.03457	0.0355098	0.0114417	0.00986847	0.114745	0.116896	0.0422109	0.0349282	-5.81258	-5.81321	-5.75099	-7.41583	-4.96728	-4.96916	-6.28773	-6.65936	-6.13875	-5.99817	-4.85434	-4.81564	-6.44956	-6.66296	-3.12349	-3.09671	-4.56624	-4.83946	0.0176424	0.0500213	0.0444375	2.83528
A5HC55		Kininogen (Fragment)	0	33367.9	0.0500091	0.0500091	0.0500091	0.0500091	0.116368	0.0844924	0.0286678	0.0240903	0.026107	0.0203297	0.141061	0.141061	0.141061	0.141061	0.367078	0.122588	0.016666	0.0579133	-4.32166	-4.32166	-4.32166	-4.32166	-3.10324	-3.56504	-5.12443	-5.37541	-5.25942	-5.62026	-2.82561	-2.82561	-2.82561	-2.82561	-1.44584	-3.02811	-5.90695	-4.10996	0.0500091	0.141061	0.0297884	2.82071
B6S6L6	apoCI	Apolipoprotein C-I	0	9749.4	0.151516	0.162466	0.290865	0.355541	0.372434	0.366095	0.235602	0.23694	0.350962	0.307181	0.436609	0.42755	0.44022	0.510717	1.39211	2.20308	0.489107	0.483822	-2.72246	-2.62179	-1.78158	-1.49191	-1.42494	-1.44971	-2.08558	-2.07741	-1.51061	-1.70284	-1.19559	-1.22584	-1.1837	-0.969403	0.477272	1.13952	-1.03178	-1.04745	0.28296	0.797901	0.0053257	2.81984
G1U9R4	APOB	Apolipoprotein B	0	516548	0.348498	0.340165	0.614719	0.652971	0.318831	0.322311	0.463001	0.471057	0.645448	0.609374	0.346693	0.345863	1.21167	1.40952	1.42991	1.76719	1.06567	1.27392	-1.52078	-1.55569	-0.702001	-0.614909	-1.64914	-1.63347	-1.11091	-1.08603	-0.631627	-0.7146	-1.52827	-1.53173	0.276997	0.495205	0.515923	0.821456	0.0917561	0.349271	0.478638	1.1063	0.0148987	2.31136
G1SQ31	GASK1A	Golgi associated kinase 1A	0	60844.2	0.000140859	0.000169058	0.000179305	0.000386989	0.00030878	0.000570229	0.000314076	0.000314076	0.000314076	0.000443311	0.000966037	0.00113804	0.000198132	0.000722725	0.000680966	0.000630456	0.000722725	0.000722725	-12.7935	-12.5302	-12.4453	-11.3354	-11.6611	-10.7762	-11.6366	-11.6366	-11.6366	-11.1394	-10.0156	-9.77924	-12.3013	-10.4343	-10.5201	-10.6313	-10.4343	-10.4343	0.000314076	0.000722725	0.00326834	2.30112
P33047	APOC1	Apolipoprotein C-I (Fragment)	0	3164.62	0.0187499	0.0189298	0.0455802	0.0461768	0.0497446	0.0521074	0.0352355	0.0407591	0.0449039	0.0436913	0.0556898	0.0624361	0.0600508	0.0636739	0.156566	0.158809	0.059146	0.0628934	-5.73697	-5.7232	-4.45545	-4.43669	-4.32932	-4.26237	-4.82683	-4.61674	-4.47701	-4.51651	-4.16644	-4.00148	-4.05767	-3.97315	-2.67516	-2.65463	-4.07958	-3.99095	0.0395879	0.0849081	0.00270576	2.1448
P18287	APOE	Apolipoprotein E	0	35497.4	0.278615	0.316644	0.446593	0.431531	0.425665	0.496996	0.390929	0.413838	0.534525	0.527523	0.382803	0.379259	0.800781	0.784436	1.95765	1.76157	0.551969	0.485179	-1.84365	-1.65907	-1.16297	-1.21246	-1.23221	-1.00869	-1.35502	-1.27286	-0.90367	-0.922694	-1.38533	-1.39874	-0.32052	-0.350272	0.969123	0.816863	-0.85734	-1.04341	0.426286	0.887956	0.0430968	2.08301
G1SDD6	AGT	Angiotensinogen	0	51447.2	0.257727	0.273991	0.323735	0.359764	0.396925	0.429368	0.353356	0.349328	0.410325	0.385856	0.461798	0.420867	0.613714	0.62547	1.1748	1.45076	0.476789	0.488883	-1.95608	-1.8678	-1.62711	-1.47488	-1.33306	-1.21972	-1.50081	-1.51735	-1.28516	-1.37386	-1.11467	-1.24856	-0.704362	-0.676988	0.232414	0.536809	-1.06858	-1.03244	0.354037	0.714135	0.00662582	2.01712
D5G340		Apolipoprotein E4 (Fragment)	0	19363	0.465877	0.462465	0.474889	0.492642	0.497396	0.554365	0.40619	0.461533	0.527648	0.511136	0.458095	0.474857	0.826793	0.84909	1.8462	1.75946	0.690458	0.69404	-1.10198	-1.11258	-1.07434	-1.02139	-1.00753	-0.851093	-1.29977	-1.11549	-0.922353	-0.968222	-1.12628	-1.07444	-0.274402	-0.236011	0.884561	0.815133	-0.534374	-0.526909	0.485414	0.949874	0.0216645	1.95683
G1SR05	RUNDC3A	RUN domain containing 3A	0	42454.6	0.00772748	0.00656964	0.00619021	0.00771754	0.00795029	0.00529758	0.00724472	0.00820613	0.00905763	0.00759487	0.00959634	0.00642664	0.0199712	0.01797	0.0208958	0.0248572	0.00805878	0.00616934	-7.01579	-7.24997	-7.3358	-7.01764	-6.97478	-7.56045	-7.10885	-6.92908	-6.78665	-7.04076	-6.7033	-7.28172	-5.64594	-5.79826	-5.58064	-5.33019	-6.95522	-7.34067	0.00735561	0.0142432	0.0335954	1.93637
G1TNS3		Ig-like domain-containing protein	0	15420	0.0028595	0.00266368	0.01533	0.0119886	0.0195797	0.0127414	0.0069499	0.00549234	0.00424045	0.00466486	0.0266307	0.0317407	0.0122656	0.0119499	0.0132764	0.023972	0.0059662	0.0058279	-8.45002	-8.55236	-6.0275	-6.3822	-5.67449	-6.29433	-7.16879	-7.50836	-7.88157	-7.74395	-5.23076	-4.97752	-6.34924	-6.38686	-6.23499	-5.3825	-7.38897	-7.42281	0.00865104	0.0164537	0.0466798	1.90193
G1TKM0		Ig-like domain-containing protein	0	16879.8	0.00072777	0.000544238	0.00691586	0.00833679	0.00141791	0.00292796	0.00538758	0.00433632	0.0038243	0.0038243	0.0069444	0.00590393	0.0116683	0.0100154	0.0053586	0.00869882	0.00513763	0.00362677	-10.4242	-10.8435	-7.17588	-6.90629	-9.46201	-8.41589	-7.53615	-7.84931	-8.03059	-8.03059	-7.16993	-7.40411	-6.42127	-6.64164	-7.54393	-6.84496	-7.60468	-8.1071	0.0038243	0.00716922	0.0197004	1.87465
A0A5F9D3P7	FGB	Fibrinogen beta chain	0	53715.6	2.64434	4.16178	17.2925	12.5235	0.169677	0.28654	11.3486	11.0261	9.19023	15.015	18.0297	11.8461	18.597	14.4035	15.5824	17.3944	13.4083	12.5592	1.40291	2.0572	4.11208	3.64656	-2.55913	-1.80319	3.50445	3.46285	3.2001	3.90833	4.1723	3.56634	4.217	3.84834	3.96184	4.12055	3.74505	3.65067	8.36583	15.2276	0.0411764	1.82021
A0A5F9D8U1		Retinoic acid receptor responder protein 2	0	18844.8	0.000446291	0.000586789	0.00286537	0.00289648	0.0035363	0.00325908	0.00300953	0.00308755	0.00285757	0.00250699	0.00302098	0.00253158	0.00247273	0.00286563	0.00513021	0.00989329	0.00479804	0.00438405	-11.1297	-10.7349	-8.44706	-8.43148	-8.14354	-8.26132	-8.37624	-8.33932	-8.451	-8.63983	-8.37077	-8.62574	-8.65968	-8.44693	-7.60677	-6.65933	-7.70334	-7.83352	0.0025052	0.00438706	0.0465657	1.75119
G1T3Z1	MBL2	Mannose binding lectin 2	0	26482.7	0.0763023	0.0764909	0.0983209	0.116413	0.107126	0.136639	0.123757	0.104699	0.125669	0.119208	0.139527	0.136318	0.142826	0.151641	0.199692	0.35077	0.178826	0.194712	-3.71213	-3.70857	-3.34636	-3.10268	-3.22263	-2.87156	-3.01442	-3.25568	-2.99229	-3.06844	-2.84139	-2.87495	-2.80767	-2.72127	-2.32415	-1.5114	-2.48338	-2.36059	0.108463	0.186789	0.00189591	1.72215
P16973	LYZ	Lysozyme C	0	14721.7	0.00337529	0.00539822	0.0237777	0.0190354	0.0226548	0.0211829	0.0309802	0.0178773	0.00413	0.00300235	0.017377	0.0144361	0.0294855	0.0273868	0.0299058	0.0163678	0.0387513	0.033515	-8.21077	-7.5333	-5.39425	-5.71517	-5.46404	-5.56096	-5.01251	-5.80572	-7.91964	-8.37969	-5.84668	-6.11417	-5.08385	-5.19038	-5.06343	-5.933	-4.68961	-4.89905	0.0151414	0.0259032	0.0284129	1.71075
Q28731	thrombin	Thrombin (Fragment)	0	27093.4	0.73978	0.664177	0.587839	0.670118	0.719409	0.558393	0.408855	0.361139	0.36339	0.322589	1.00136	0.952674	0.804159	0.80224	1.37305	1.12961	0.665028	0.535873	-0.434833	-0.59036	-0.766508	-0.577513	-0.475117	-0.840647	-1.29034	-1.46937	-1.46041	-1.63223	0.00196481	-0.0699454	-0.314448	-0.317893	0.457385	0.175827	-0.588513	-0.900038	0.539569	0.908	0.00249498	1.68283
G1T0X2		Fibrinogen alpha chain	0	89979.5	1.74547	2.8857	12.4965	9.18744	0.180495	0.234831	7.701	7.76747	6.53541	10.3588	12.6644	8.58192	12.599	9.90523	8.66073	9.6318	8.89821	7.66256	0.803613	1.52892	3.64345	3.19966	-2.46997	-2.0903	2.94505	2.95745	2.70828	3.37279	3.66271	3.1013	3.65524	3.30819	3.11449	3.2678	3.15351	2.93783	5.90931	9.82549	0.0499436	1.66271
G1TM88	SERPINA3	Serpin family A member 3	0	45813.8	0.520451	0.54305	1.20234	1.23419	0.918646	0.988101	1.25199	1.18343	1.03092	1.03476	0.724637	0.701441	2.30975	2.28822	1.35291	1.67009	1.79239	1.9889	-0.942167	-0.880843	0.26584	0.303568	-0.122418	-0.017269	0.324226	0.242979	0.0439327	0.0492965	-0.46467	-0.511607	1.20774	1.19423	0.436068	0.739924	0.841886	0.991971	0.990788	1.60354	0.0482922	1.61845
G1T739	APOF	Apolipoprotein F	0	31404.8	0.00706571	0.00808148	0.0140383	0.0139739	0.0150263	0.0141606	0.0150421	0.0123478	0.0139054	0.0134813	0.0200944	0.021084	0.0153708	0.017311	0.0254176	0.0300938	0.0173236	0.0173485	-7.14495	-6.95117	-6.15449	-6.16112	-6.05637	-6.14198	-6.05485	-6.3396	-6.16821	-6.2129	-5.63706	-5.56771	-6.02367	-5.85217	-5.29803	-5.05439	-5.85112	-5.84905	0.0127123	0.0205054	0.000754006	1.61304
A0A5F9DBT5		Peptidase S1 domain-containing protein	0	65560.6	0.00586649	0.00366912	0.00679796	0.00703596	0.00734771	0.00653658	0.00461426	0.00451254	0.0091211	0.00793999	0.0116141	0.0165165	0.00550854	0.00712714	0.0106907	0.0112729	0.00972779	0.00772049	-7.41329	-8.09035	-7.20068	-7.15104	-7.08849	-7.25725	-7.75968	-7.79185	-6.77658	-6.97665	-6.42798	-5.91995	-7.50411	-7.13246	-6.5475	-6.47099	-6.68367	-7.01709	0.00634417	0.0100223	0.0110208	1.57976
Q07298		Alpha-1-antiproteinase S-1	0	45749.4	0.0504469	0.051959	0.0710871	0.0806573	0.0581226	0.0738787	0.0547975	0.0616974	0.0499345	0.0533823	0.0797632	0.0968889	0.0772102	0.0620542	0.151323	0.128243	0.0726471	0.0795693	-4.30909	-4.26648	-3.81427	-3.63205	-4.10476	-3.7587	-4.18975	-4.01865	-4.32382	-4.22749	-3.64813	-3.36753	-3.69506	-4.01033	-2.7243	-2.96304	-3.78295	-3.65164	0.0605963	0.0934624	0.00650836	1.54238
G1U6I7	F10	Coagulation factor X	0	61293.7	0.0751445	0.0633857	0.0614577	0.0730261	0.0968661	0.087235	0.062855	0.0679785	0.0570307	0.053366	0.0808538	0.0726116	0.0907135	0.0913874	0.178889	0.145078	0.10194	0.0891522	-3.73419	-3.9797	-4.02426	-3.77544	-3.36786	-3.51895	-3.99183	-3.87878	-4.13212	-4.22794	-3.62854	-3.78366	-3.46254	-3.45186	-2.48286	-2.7851	-3.2942	-3.48759	0.0698345	0.106328	0.00858803	1.52257
Q9GLY5	ITIH3	Inter-alpha-trypsin inhibitor heavy chain H3	0	100754	0.44056	0.432945	0.434311	0.480967	0.716709	0.784509	0.595275	0.602969	0.566146	0.557114	0.546702	0.53592	0.556052	0.599764	1.23339	1.44873	0.90835	0.942131	-1.18259	-1.20774	-1.2032	-1.05599	-0.480541	-0.350139	-0.748372	-0.729844	-0.820755	-0.843956	-0.871173	-0.89991	-0.846708	-0.737532	0.302633	0.534791	-0.13868	-0.0859997	0.56115	0.846381	0.0424406	1.5083
A0A5F9CPG7	ATF6	Activating transcription factor 6	0	86389.2	0.00143419	0.000447287	0.00133076	0.000999275	0.000895198	0.00110081	0.00126573	0.00158334	0.00262363	0.00162737	0.00198355	0.00198355	0.00143248	0.001908	0.00140813	0.00296466	0.00108278	0.00310525	-9.44555	-11.1265	-9.55353	-9.96683	-10.1255	-9.82721	-9.62581	-9.30282	-8.57422	-9.26324	-8.9777	-8.9777	-9.44727	-9.03373	-9.472	-8.39792	-9.85104	-8.33107	0.00133076	0.00198355	0.0423187	1.49054
G1SWF0	SERPIND1	Heparin cofactor 2	0	54603.7	0.328144	0.315591	0.316618	0.314233	0.347559	0.383093	0.374753	0.364175	0.35165	0.333469	0.498583	0.492892	0.38824	0.383193	0.547947	0.671232	0.445954	0.475377	-1.6076	-1.66387	-1.65919	-1.6701	-1.52467	-1.38423	-1.41599	-1.4573	-1.50779	-1.58438	-1.00409	-1.02066	-1.36498	-1.38386	-0.867892	-0.575116	-1.16503	-1.07286	0.342928	0.487927	0.000834346	1.42283
A0A5F9CB17		Glutathione peroxidase	0	25113	0.219033	0.226938	0.36112	0.376079	0.483777	0.522928	0.495066	0.482789	0.488005	0.495714	0.415534	0.4014	0.645768	0.626674	0.720712	0.89253	0.474388	0.466469	-2.19078	-2.13963	-1.46945	-1.41089	-1.04759	-0.935316	-1.01431	-1.05053	-1.03503	-1.01242	-1.26696	-1.31689	-0.630912	-0.674213	-0.472504	-0.164027	-1.07586	-1.10015	0.415145	0.580434	0.0318253	1.39815
G1U9U2	F9	Coagulation factor IX	0	52137.7	0.0467678	0.0440136	0.10853	0.116275	0.110113	0.0968268	0.077689	0.0757398	0.073958	0.0746063	0.0928703	0.101525	0.141569	0.138416	0.138784	0.144949	0.0853855	0.0768805	-4.41834	-4.50591	-3.20383	-3.10438	-3.18295	-3.36845	-3.68615	-3.72281	-3.75715	-3.74456	-3.42864	-3.30009	-2.82042	-2.85292	-2.84908	-2.78638	-3.54986	-3.70124	0.0824519	0.115047	0.0236496	1.39533
G1SQG6		Serpin domain-containing protein	0	63057.4	0.278373	0.306373	0.33804	0.341611	0.320485	0.356825	0.360893	0.33446	0.336834	0.362644	0.432636	0.519496	0.38524	0.402491	0.460623	0.510388	0.441988	0.453673	-1.84491	-1.70664	-1.56473	-1.54957	-1.64167	-1.48671	-1.47036	-1.5801	-1.56989	-1.46337	-1.20877	-0.944816	-1.37617	-1.31297	-1.11834	-0.970335	-1.17792	-1.14027	0.333654	0.450817	1.47252e-05	1.35115
A0A5F9CHF0	KNG1	Kininogen 1	0	70169.3	0.680605	0.65681	0.837885	0.881906	0.958803	0.870116	0.850585	0.814651	0.777506	0.79283	0.909803	0.937862	1.02685	1.05915	1.3795	1.43688	1.02274	0.969575	-0.55511	-0.606451	-0.255175	-0.181303	-0.060694	-0.20072	-0.233473	-0.295745	-0.363075	-0.334916	-0.136374	-0.092552	0.0382242	0.0829122	0.464147	0.522937	0.0324464	-0.0445756	0.81217	1.0928	0.00163222	1.34553
A0A5F9DFI8	SERPINF2	Serpin domain-containing protein	0	55217.5	0.532192	0.572641	0.642419	0.707364	0.615713	0.674494	0.691348	0.685033	0.805031	0.811326	0.823893	0.85224	0.742305	0.760971	1.05685	1.16263	0.85616	0.842152	-0.909982	-0.804296	-0.638413	-0.499475	-0.699669	-0.568122	-0.532516	-0.545754	-0.312884	-0.301646	-0.279471	-0.230668	-0.429916	-0.394086	0.0797719	0.217392	-0.224048	-0.247847	0.673756	0.88715	0.00154033	1.31672
G1TET0	CPB2	Carboxypeptidase B2	0	48764.6	0.056327	0.0584732	0.0554429	0.0622571	0.0627423	0.0658167	0.0608502	0.0561632	0.058058	0.0640729	0.0660801	0.0553962	0.0769985	0.0725811	0.100888	0.120753	0.0727959	0.0665025	-4.15003	-4.09608	-4.17285	-4.00562	-3.99442	-3.9254	-4.03859	-4.15423	-4.10636	-3.96414	-3.91964	-4.17407	-3.69903	-3.78426	-3.30917	-3.04987	-3.78	-3.91045	0.0600204	0.0789994	0.0262558	1.31621
G1TGM8	SERPINA1	Serpin domain-containing protein	0	50650.9	9.78554	9.74209	7.79249	7.4181	11.0352	11.2539	10.0471	9.38137	8.18871	8.17073	11.2732	12.3912	8.35051	8.05142	16.3896	16.3068	12.6277	10.6158	3.29065	3.28423	2.96208	2.89105	3.46404	3.49236	3.32871	3.2298	3.03364	3.03047	3.49483	3.63124	3.06186	3.00924	4.03471	4.0274	3.65852	3.40814	9.28153	12.0008	0.0476324	1.29297
G1SH58	CPN1	Carboxypeptidase N subunit 1	0	52114.1	0.0276117	0.0256165	0.0286269	0.0377367	0.0345321	0.0394548	0.0351031	0.036697	0.0283884	0.032201	0.0411031	0.0436472	0.0379315	0.0393859	0.0293161	0.0543188	0.0375512	0.0380509	-5.17857	-5.28678	-5.12649	-4.72789	-4.85592	-4.66366	-4.83226	-4.76819	-5.13855	-4.95675	-4.60461	-4.51797	-4.72046	-4.66618	-5.09216	-4.2024	-4.735	-4.71593	0.0325968	0.0401631	0.0183649	1.23212
G1U415	VTN	Vitronectin	0	53940	1.91028	1.80188	2.04686	2.13691	2.67542	2.83815	1.80663	1.94009	2.60266	2.52043	2.49659	2.61424	2.47403	2.50164	3.53876	3.63731	2.25164	2.29681	0.933785	0.849501	1.03341	1.09552	1.41977	1.50495	0.853297	0.956123	1.37998	1.33367	1.31996	1.38639	1.30687	1.32288	1.82325	1.86287	1.17098	1.19963	2.22793	2.72638	0.0342522	1.22373
A0A5F9D237	PROS1	Protein S	0	75021.3	0.0697813	0.0607869	0.0551112	0.0591521	0.0681337	0.0600457	0.0584036	0.065065	0.0649159	0.0593601	0.0967639	0.0910894	0.0611164	0.0609875	0.0758675	0.0859024	0.0669522	0.0678478	-3.84102	-4.0401	-4.18151	-4.07943	-3.87549	-4.05779	-4.0978	-3.94197	-3.94528	-4.07436	-3.36939	-3.45657	-4.0323	-4.03534	-3.72037	-3.54116	-3.90073	-3.88156	0.0620756	0.0758159	0.0223143	1.22135
G1SIK0	SERPINC1	Antithrombin-III	0	52636.6	1.19252	1.21497	1.39422	1.49849	1.39755	1.33136	1.53221	1.48767	1.23958	1.28775	1.42543	1.59733	1.68208	1.64961	1.88454	1.77158	1.67329	1.57223	0.254008	0.280925	0.47946	0.583509	0.482905	0.412901	0.615619	0.573057	0.309856	0.36485	0.511393	0.675666	0.750246	0.722126	0.914216	0.825037	0.742689	0.652811	1.35763	1.65701	0.000181084	1.22051
G1T0F8	HABP2	Hyaluronan binding protein 2	0	62301.6	0.0511388	0.0506248	0.0680824	0.0842578	0.0755354	0.0647252	0.0533928	0.0573377	0.0398312	0.0442635	0.0687876	0.0718805	0.0793883	0.0799047	0.0739099	0.0654423	0.0714841	0.0631414	-4.28944	-4.30401	-3.87657	-3.56905	-3.7267	-3.94953	-4.22721	-4.12437	-4.64996	-4.49774	-3.86171	-3.79826	-3.65493	-3.64558	-3.75809	-3.93363	-3.80623	-3.98527	0.058919	0.0717423	0.0187632	1.21764
A0A5F9C421	XIRP2	Xin actin binding repeat containing 2	0	382718	0.00393149	0.00359668	0.00553869	0.00406544	0.00485134	0.00403843	0.00476499	0.00601241	0.00556005	0.00520792	0.00491616	0.00471358	0.00543092	0.00529231	0.00710324	0.00575098	0.00617489	0.00662576	-7.99071	-8.11912	-7.49624	-7.94237	-7.6874	-7.95199	-7.71331	-7.37784	-7.49069	-7.58508	-7.66825	-7.72896	-7.52459	-7.56189	-7.13731	-7.44198	-7.33937	-7.2377	0.00475674	0.00575098	0.0195966	1.20902
A0A5F9CF34	FLT4	receptor protein-tyrosine kinase	0	152859	0.0123613	0.0124411	0.0123454	0.0128341	0.0165813	0.0157306	0.0172358	0.0165836	0.01194	0.011899	0.0127502	0.0155913	0.0107888	0.0115583	0.01151	0.00900412	0.0102508	0.00979543	-6.33803	-6.32874	-6.33988	-6.28388	-5.9143	-5.99028	-5.85845	-5.9141	-6.38806	-6.39302	-6.29333	-6.00312	-6.53432	-6.43493	-6.44097	-6.7952	-6.60811	-6.67368	0.0139952	0.0114061	0.0182651	0.815002
P47841	MGP	Matrix Gla protein	0	12441.2	0.0194055	0.0194587	0.0165174	0.0140419	0.0148124	0.0183146	0.0144847	0.014048	0.0218691	0.024955	0.013525	0.0220108	0.0145496	0.0115439	0.0110604	0.0161214	0.0114343	0.0125976	-5.68739	-5.68344	-5.91987	-6.15412	-6.07705	-5.77086	-6.10932	-6.15349	-5.51496	-5.32453	-6.20823	-5.50564	-6.10287	-6.43673	-6.49845	-5.95488	-6.45049	-6.31071	0.0177907	0.0141054	0.0364348	0.792849
B7NZD7	PSMB4	Proteasome subunit beta	0	28656.7	0.0121205	0.0110208	0.0076822	0.00764696	0.00952748	0.0113014	0.00998772	0.0104655	0.0110805	0.0103603	0.00876908	0.0100887	0.00537621	0.0063879	0.00620223	0.00571855	0.0113709	0.0101269	-6.36641	-6.50363	-7.02427	-7.0309	-6.71369	-6.46736	-6.64563	-6.57822	-6.49583	-6.5928	-6.83336	-6.63111	-7.5392	-7.29044	-7.333	-7.45014	-6.45852	-6.62567	0.0101193	0.00800505	0.0470591	0.791066
A0A5F9C295	PSMA6	Proteasome subunit alpha type	0	22693.9	0.0566828	0.0525098	0.0319598	0.0336527	0.0429208	0.0463947	0.043854	0.049363	0.045239	0.0433376	0.0378934	0.0458963	0.0259023	0.0283207	0.0235819	0.0282922	0.0453922	0.0452167	-4.14094	-4.25127	-4.9676	-4.89313	-4.54218	-4.4299	-4.51115	-4.34043	-4.46629	-4.52824	-4.72191	-4.44548	-5.27078	-5.142	-5.40618	-5.14345	-4.46141	-4.467	0.0445914	0.035062	0.0417473	0.786294
A0A5F9C6P1	ITGA2	Integrin subunit alpha 2	0	131843	0.00715891	0.00705692	0.00797385	0.00616194	0.00544994	0.00605968	0.00682103	0.00716249	0.00707424	0.00627326	0.00741218	0.00899309	0.00448187	0.00469938	0.00313519	0.00423757	0.00394165	0.0051842	-7.12604	-7.14675	-6.97051	-7.3424	-7.51954	-7.36654	-7.19579	-7.12532	-7.14321	-7.31657	-7.07589	-6.79697	-7.80168	-7.73331	-8.31723	-7.88255	-7.98698	-7.59166	0.00671922	0.00526064	0.0474833	0.782924
G1SHV9	PSMB3	Proteasome subunit beta	0	22978.9	0.0101225	0.00892567	0.00546964	0.00577772	0.00674963	0.00726746	0.00782083	0.00816708	0.00900122	0.00786675	0.00662618	0.0062752	0.00416399	0.00414656	0.00490969	0.00499628	0.0086073	0.00770647	-6.6263	-6.80782	-7.51434	-7.43528	-7.21098	-7.10433	-6.99846	-6.93596	-6.79566	-6.99002	-7.23761	-7.31612	-7.90782	-7.91387	-7.67015	-7.64493	-6.86022	-7.01971	0.00771685	0.00592896	0.0314423	0.768314
G1T670	PSMA5	Proteasome subunit alpha type	0	26395	0.0198332	0.0169419	0.0110354	0.0114608	0.0143736	0.0166701	0.0158724	0.0169559	0.0160892	0.016066	0.0139134	0.0154374	0.00755693	0.00893394	0.00929544	0.0081713	0.0158694	0.0161213	-5.65594	-5.88326	-6.50172	-6.44715	-6.12043	-5.90659	-5.97734	-5.88207	-5.95776	-5.95984	-6.16738	-6.01743	-7.04798	-6.80649	-6.74926	-6.93522	-5.97761	-5.95489	0.0155299	0.0119124	0.0428683	0.767064
A0A5F9CPK4	PSMB1	Proteasome 20S subunit beta 1	0	40649.3	0.0239363	0.0215504	0.0165243	0.0168235	0.0178933	0.0185756	0.0202706	0.0204164	0.0206572	0.0205272	0.018072	0.0179951	0.0117766	0.0119222	0.00860979	0.011594	0.0208152	0.020192	-5.38465	-5.53614	-5.91927	-5.89338	-5.80444	-5.75045	-5.62447	-5.61413	-5.59721	-5.60632	-5.7901	-5.79625	-6.40793	-6.39021	-6.85981	-6.43048	-5.58622	-5.63008	0.0197175	0.0151221	0.0343883	0.76694
G1SWK8	PSMB7	Proteasome subunit beta	0	29022.3	0.00333964	0.00263938	0.002396	0.00219775	0.00246956	0.00178966	0.00284525	0.00316518	0.00293733	0.00229153	0.00198033	0.00166178	0.00174404	0.00153564	0.00225706	0.00105226	0.00301534	0.00256013	-8.22609	-8.56559	-8.70516	-8.82976	-8.66153	-9.1261	-8.45723	-8.3035	-8.41128	-8.76947	-8.98004	-9.23305	-9.16335	-9.34695	-8.79134	-9.8923	-8.37347	-8.60956	0.00260713	0.00197582	0.0387516	0.757854
A0A5F9CJ08	GSTM2	Glutathione S-transferase	0	25488.4	0.00709097	0.00584753	0.00611535	0.00549469	0.00678027	0.00694767	0.00603575	0.00654873	0.00526829	0.00510112	0.00458382	0.00371375	0.00357517	0.00394572	0.0072688	0.00773736	0.00306405	0.00317872	-7.1398	-7.41796	-7.35335	-7.50775	-7.20444	-7.16925	-7.37225	-7.25457	-7.56845	-7.61497	-7.76923	-8.07291	-8.12777	-7.9855	-7.10407	-7.01394	-8.35035	-8.29734	0.00612304	0.00463342	0.0346105	0.75672
A0A5F9D483	VCAM1	Ig-like domain-containing protein	0	87122	0.029045	0.0260146	0.0125849	0.0120904	0.0203065	0.0202966	0.0213624	0.0203474	0.0242148	0.0246841	0.0140823	0.0162683	0.0115316	0.0130381	0.0158731	0.0150181	0.0198078	0.0212164	-5.10557	-5.26453	-6.31216	-6.36999	-5.62191	-5.62262	-5.54878	-5.61901	-5.36797	-5.34027	-6.14998	-5.9418	-6.43826	-6.26112	-5.97728	-6.05715	-5.65778	-5.55867	0.0210947	0.0158545	0.0349862	0.751586
P15541	ANPEP	Aminopeptidase N	0	109318	0.00592736	0.00519082	0.0044384	0.00478702	0.00559994	0.00494734	0.00543755	0.00533343	0.0038275	0.00381371	0.00522848	0.00554227	0.00372967	0.00344933	0.00247549	0.00197532	0.00343226	0.00332035	-7.3984	-7.58982	-7.81574	-7.70666	-7.48037	-7.65913	-7.52283	-7.55072	-8.02938	-8.03459	-7.57939	-7.49531	-8.06674	-8.17947	-8.65807	-8.98369	-8.18663	-8.23445	0.00493031	0.00364415	0.0272618	0.739132
G1TCQ4	GNPDA1	Glucosamine-6-phosphate isomerase	0	32580.4	0.0118539	0.00907716	0.0051121	0.00461048	0.00551359	0.0059882	0.00602632	0.00536261	0.00584544	0.0049034	0.00540486	0.00678456	0.00344207	0.00426582	0.0031396	0.00399991	0.00487854	0.00471449	-6.39849	-6.78354	-7.61187	-7.76087	-7.50279	-7.38366	-7.37451	-7.54285	-7.41847	-7.672	-7.53153	-7.20353	-8.18251	-7.87296	-8.3152	-7.96582	-7.67934	-7.72868	0.00642932	0.00457873	0.0228111	0.712164
A0A5F9CGJ1	ANTXR2	Anthrax toxin receptor	0	53181.5	0.00295327	0.00280515	0.00255701	0.00251195	0.00313496	0.00348273	0.00226811	0.00214909	0.00338867	0.00301912	0.0038574	0.00333393	0.00157959	0.00131279	0.00139188	0.00115727	0.00150012	0.00161148	-8.40347	-8.4777	-8.61133	-8.63698	-8.31734	-8.16556	-8.78429	-8.86206	-8.20506	-8.37166	-8.01816	-8.22856	-9.30623	-9.57315	-9.48875	-9.75505	-9.3807	-9.2774	0.00282701	0.00196806	0.0255268	0.696163
A0A5F9CIV0	VASN	Vasorin	0	73228.3	0.0091847	0.00755222	0.00671613	0.00702778	0.0069971	0.00770236	0.00575074	0.00854064	0.00771377	0.00644101	0.00868649	0.00823133	0.00357777	0.00173566	0.00313708	0.00564502	0.00551444	0.00425824	-6.76655	-7.04888	-7.21815	-7.15271	-7.15903	-7.02048	-7.44204	-6.87144	-7.01835	-7.2785	-6.84701	-6.92466	-8.12672	-9.1703	-8.31636	-7.46881	-7.50257	-7.87553	0.00736265	0.00509825	0.0411134	0.692449
A0A5F9DQW2	PSMB6	Proteasome subunit beta	0	22781.7	0.00614348	0.00660292	0.00402135	0.00650696	0.00647503	0.0080081	0.00488405	0.0062665	0.00500421	0.00433067	0.00464868	0.00511734	0.00354521	0.00391431	0.00175743	0.00207863	0.00568407	0.00532992	-7.34673	-7.24268	-7.9581	-7.2638	-7.2709	-6.96432	-7.67771	-7.31812	-7.64264	-7.85119	-7.74896	-7.61039	-8.13991	-7.99703	-9.15232	-8.91015	-7.45886	-7.55167	0.00582433	0.00400945	0.031673	0.688397
A0A5F9C7H2		Ig-like domain-containing protein	0	15734.5	0.00224862	0.00224862	0.00126587	0.00296412	0.00174095	0.00169909	0.00224862	0.00224862	0.00286533	0.00295639	0.00148761	0.00212711	0.00153664	0.00182291	0.00153664	0.00070891	0.00153664	0.00153664	-8.79674	-8.79674	-9.62566	-8.39818	-9.16591	-9.20102	-8.79674	-8.79674	-8.44708	-8.40195	-9.39278	-8.87689	-9.34601	-9.09954	-9.34601	-10.4621	-9.34601	-9.34601	0.00224862	0.00153664	0.0168908	0.683367
B7NZF1	PDIA3	Protein disulfide-isomerase	0	56306.9	0.00537409	0.00441981	0.00607334	0.00265557	0.00230434	0.0036429	0.00320683	0.00247565	0.00172525	0.00221422	0.00257178	0.00218519	0.00343821	0.00215057	0.00199162	0.00235328	0.00177299	0.00185762	-7.53976	-7.8218	-7.36329	-8.55676	-8.76143	-8.1007	-8.28464	-8.65798	-9.17898	-8.81899	-8.60301	-8.83803	-8.18413	-8.86107	-8.97185	-8.73111	-9.1396	-9.07233	0.0034092	0.00229016	0.039391	0.671758
A0A5F9CPA8	PDGFRB	Platelet-derived growth factor receptor beta	0	113585	0.00152324	0.00114874	0.000711225	0.000777128	0.00150644	0.00182218	0.001231	0.00123768	0.00124228	0.0012086	0.00141816	0.00169156	0.000550352	0.000433696	0.000365104	0.000830928	0.000696008	0.000661616	-9.35864	-9.76573	-10.4574	-10.3296	-9.37464	-9.10012	-9.66595	-9.65815	-9.6528	-9.69245	-9.46177	-9.20743	-10.8274	-11.171	-11.4194	-10.233	-10.4886	-10.5617	0.00124085	0.000830928	0.039443	0.669644
A0A5F9DLG2		CN hydrolase domain-containing protein	0	52087.2	0.0497468	0.0459115	0.0215779	0.0127628	0.0250409	0.0261358	0.0246968	0.024625	0.0294543	0.0254862	0.0210856	0.0265147	0.0127309	0.0128876	0.0196313	0.0204106	0.0167796	0.0171018	-4.32925	-4.445	-5.5343	-6.29191	-5.31957	-5.25783	-5.33953	-5.34374	-5.08538	-5.29414	-5.5676	-5.23707	-6.29552	-6.27787	-5.6707	-5.61454	-5.89715	-5.86971	0.0285438	0.0183928	0.0162985	0.64437
A0A5F9D9N2	GNB2	G protein subunit beta 2	0	48078.1	0.00245019	0.00159904	0.00241816	0.000917281	0.00200067	0.00238789	0.00194797	0.0019705	0.00194788	0.003239	0.0013283	0.0013283	0.000751957	0.000971172	0.00268483	0.0013283	0.00116953	0.001064	-8.67289	-9.28858	-8.69188	-10.0903	-8.9653	-8.71005	-9.00381	-8.98722	-9.00388	-8.27024	-9.5562	-9.5562	-10.3771	-10.008	-8.54095	-9.5562	-9.73985	-9.87628	0.00208786	0.0013283	0.0131607	0.636202
G1SHS7	WDR1	WD repeat domain 1	0	64371.4	0.0105974	0.00713593	0.00715993	0.00495715	0.00527073	0.00533291	0.00570316	0.00566284	0.00546725	0.00576029	0.00303828	0.00313238	0.00458425	0.00394071	0.00859779	0.00262808	0.002962	0.00300052	-6.56015	-7.13068	-7.12584	-7.65627	-7.56778	-7.55086	-7.45402	-7.46426	-7.51497	-7.43964	-8.36253	-8.31853	-7.7691	-7.98733	-6.86182	-8.57177	-8.39921	-8.38057	0.00630476	0.0039855	0.00712961	0.632142
P13806	CACNA2D1	Voltage-dependent calcium channel subunit alpha-2/delta-1	0	125043	0.00669544	0.00589204	0.00419519	0.00452342	0.00868786	0.0105272	0.00532226	0.00538448	0.0054531	0.00460696	0.00370615	0.00509496	0.00367152	0.00380825	0.00356115	0.00422367	0.00316262	0.00347257	-7.22261	-7.40702	-7.89705	-7.78837	-6.84678	-6.56973	-7.55375	-7.53698	-7.51871	-7.76197	-8.07586	-7.61671	-8.08941	-8.03665	-8.13344	-7.88729	-8.30466	-8.16978	0.0061288	0.00383761	0.00109343	0.626161
G1SR15	CD109	CD109 molecule	0	147065	0.00949906	0.0102789	0.00768244	0.0081558	0.0108481	0.014715	0.00949541	0.00915829	0.00851872	0.00739575	0.00968228	0.0101253	0.00450249	0.00531736	0.00297838	0.00464268	0.00565428	0.00456209	-6.718	-6.60418	-7.02422	-6.93796	-6.52642	-6.08657	-6.71855	-6.77071	-6.87515	-7.07909	-6.69044	-6.62589	-7.79506	-7.55507	-8.39126	-7.75083	-7.46644	-7.77609	0.00957474	0.00593311	0.00726082	0.619663
P06813	CAPNS1	Calpain small subunit 1	0	28238.8	0.00489057	0.00349681	0.00342087	0.00135768	0.00196012	0.00184412	0.00183966	0.00204156	0.00199186	0.00285146	0.00290331	0.00142582	0.00110998	0.00100211	0.00140789	0.00176089	0.00132143	0.00139934	-7.67578	-8.15975	-8.19142	-9.52464	-8.99484	-9.08285	-9.08635	-8.93611	-8.97167	-8.45409	-8.42809	-9.454	-9.81525	-9.96274	-9.47225	-9.14948	-9.56369	-9.48104	0.00256947	0.00154134	0.0102021	0.599869
A0A5F9C454	ADSL	Adenylosuccinate lyase	0	53955.6	0.00150318	0.003556	0.00166421	0.000993581	0.001111	0.00180712	0.00123098	0.00105554	0.00200436	0.00178853	0.000966765	0.000992193	0.000513865	0.000992193	0.00105737	0.000992193	0.00102883	0.00139414	-9.37777	-8.13553	-9.23095	-9.97507	-9.81392	-9.11209	-9.66598	-9.88781	-8.96264	-9.12701	-10.0145	-9.97709	-10.9263	-9.97709	-9.8853	-9.97709	-9.92479	-9.48641	0.00167145	0.000992193	0.00732017	0.593613
A0A5F9C4X5	NECTIN1	Nectin cell adhesion molecule 1	0.00722022	55337.7	0.00396672	0.00167678	0.00400479	0.00400479	0.00400479	0.00299392	0.00400479	0.00263549	0.00400479	0.00875103	0.00236147	0.00236147	0.000563829	0.00236147	0.00236147	0.00236147	0.00100097	0.00551962	-7.97784	-9.22009	-7.96406	-7.96406	-7.96406	-8.38375	-7.96406	-8.56772	-7.96406	-6.83633	-8.7261	-8.7261	-10.7925	-8.7261	-8.7261	-8.7261	-9.96439	-7.50122	0.00400479	0.00236147	0.0429999	0.589662
G1SQG5	MDH1	Malate dehydrogenase	0	36495.2	0.0433645	0.0371301	0.019207	0.0178116	0.0296689	0.0320428	0.0218661	0.0199863	0.0197443	0.0175022	0.0224959	0.0178285	0.00851037	0.00791075	0.011723	0.01993	0.0143291	0.0189307	-4.52734	-4.75127	-5.70222	-5.81104	-5.07491	-4.96386	-5.51516	-5.64484	-5.66242	-5.83632	-5.4742	-5.80967	-6.87656	-6.98197	-6.41451	-5.64892	-6.12491	-5.72313	0.0258324	0.0152073	0.00800232	0.58869
G1U7U3	NME1	Nucleoside diphosphate kinase	0	17211.8	0.0835996	0.0834604	0.0326208	0.0259148	0.028257	0.0336271	0.0483171	0.0498909	0.0451287	0.0426265	0.0150869	0.0152513	0.0148602	0.0174897	0.0260967	0.0345576	0.0477468	0.0494948	-3.58036	-3.58276	-4.93806	-5.27008	-5.14525	-4.89423	-4.37132	-4.32508	-4.46981	-4.5521	-6.05056	-6.03492	-6.0724	-5.83735	-5.25999	-4.85485	-4.38845	-4.33658	0.0473443	0.027573	0.0217355	0.582393
A0A5F9C548	RTCB	RNA-splicing ligase RtcB homolog	0	103110	0.000853423	0.000661933	0.00166339	0.00151447	0.00163272	0.00167006	0.00133267	0.00133267	0.00133267	0.00133267	0.00134953	0.00100349	0.00129868	0.000512582	0.000767717	0.000225862	0.000375274	0.0006086	-10.1945	-10.561	-9.23166	-9.36697	-9.2585	-9.22589	-9.55147	-9.55147	-9.55147	-9.55147	-9.53333	-9.96075	-9.58874	-10.9299	-10.3471	-12.1123	-11.3798	-10.6822	0.00133267	0.000767717	0.0200795	0.576076
P06815	CAPN1	Calpain-1 catalytic subunit (Fragment)	0	35274.5	0.00585636	0.00563229	0.00185678	0.0014183	0.00250217	0.00305711	0.00274021	0.00252045	0.00344869	0.00142601	0.00146339	0.001314	0.00108485	0.0011252	0.00198623	0.00203089	0.00197294	0.00305548	-7.41578	-7.47206	-9.07298	-9.46162	-8.64261	-8.35362	-8.5115	-8.6321	-8.17973	-9.4538	-9.41647	-9.57182	-9.84829	-9.7956	-8.97575	-8.94367	-8.98543	-8.35439	0.00304584	0.00175412	0.0244992	0.575909
A0A5F9CGT7		Heat shock protein HSP 90-beta	0	80461.3	0.0120771	0.0177701	0.00887457	0.00615368	0.00392833	0.0133276	0.0038336	0.00445561	0.00487607	0.0046417	0.004603	0.00298724	0.00545405	0.00476729	0.003632	0.00861681	0.00319863	0.003147	-6.37158	-5.81441	-6.81611	-7.34433	-7.99187	-6.22943	-8.02708	-7.81016	-7.68007	-7.75113	-7.76321	-8.38697	-7.51846	-7.71262	-8.10502	-6.85863	-8.28833	-8.3118	0.00799384	0.00455075	0.0459565	0.569282
G1STR7	SPTA1	Spectrin alpha, erythrocytic 1	0	271454	0.00508695	0.011451	0.00644022	0.00723825	0.00971211	0.0128384	0.0056151	0.00721376	0.00910267	0.00630205	0.00158549	0.00460554	0.00875969	0.00432993	0.00502121	0.00460554	0.00333138	0.00460554	-7.61898	-6.44839	-7.27868	-7.11014	-6.686	-6.28339	-7.47647	-7.11503	-6.77949	-7.30996	-9.30086	-7.76241	-6.83491	-7.85144	-7.63775	-7.76241	-8.22967	-7.76241	0.00810005	0.00460554	0.00910997	0.568582
G1T325	IL18BP	Interleukin 18 binding protein	0	20782.8	0.0131629	0.0134309	0.00261838	0.00630353	0.0119849	0.00611194	0.00803721	0.00707554	0.00565371	0.00599315	0.00452307	0.00537316	0.00388476	0.00356449	0.00309746	0.00452307	0.00558838	0.00563016	-6.24738	-6.2183	-8.57711	-7.30962	-6.38264	-7.35415	-6.95909	-7.14294	-7.46659	-7.38247	-7.78848	-7.54001	-8.00796	-8.13209	-8.3347	-7.78848	-7.48335	-7.47261	0.00803721	0.00452307	0.0138459	0.562766
G1TUG7		ribose-5-phosphate isomerase	0	33174.9	0.00284814	0.00345432	0.00383903	0.00327023	0.00352516	0.00296972	0.00263686	0.00211304	0.0026161	0.00389375	0.00180927	0.00185566	0.00139529	0.00259412	0.00184043	0.00276636	0.000818691	0.000914885	-8.45577	-8.17738	-8.02504	-8.25639	-8.1481	-8.39546	-8.56696	-8.88647	-8.57837	-8.00463	-9.11037	-9.07385	-9.48522	-8.59054	-9.08574	-8.4978	-10.2544	-10.0941	0.00311663	0.00174934	0.00399674	0.561291
A0A5F9CM04	CSF1R	receptor protein-tyrosine kinase	0.00094518	105763	0.00381979	0.00279485	0.00282779	0.00282779	0.00282779	0.00282779	0.00251623	0.00282779	0.00226587	0.00274221	0.00119776	0.00221153	0.00156841	0.00108739	0.00156841	0.00156841	0.00177695	0.00156841	-8.03229	-8.48301	-8.46611	-8.46611	-8.46611	-8.46611	-8.63452	-8.46611	-8.78572	-8.51045	-9.70544	-8.82074	-9.31648	-9.84492	-9.31648	-9.31648	-9.13638	-9.31648	0.00282779	0.00156841	2.94359e-05	0.554641
A0A5F9DNF9	NPEPPS	Aminopeptidase	0	101762	0.00361427	0.00298643	0.00211866	0.000872022	0.00112761	0.0018104	0.00084662	0.00107258	0.00108706	0.001498	0.000942593	0.000942593	0.000942593	0.00046602	0.000942593	0.000874005	0.0012505	0.00117984	-8.11208	-8.38736	-8.88263	-10.1633	-9.79252	-9.10947	-10.206	-9.8647	-9.84535	-9.38275	-10.0511	-10.0511	-10.0511	-11.0673	-10.0511	-10.1601	-9.64328	-9.72719	0.00170336	0.000942593	0.0194885	0.553371
A0A5F9DUX5	SH3BGRL3	SH3 domain binding glutamate rich protein like 3	0	9236.38	0.00261359	0.0033083	0.00226046	0.00103998	0.00156563	0.00207096	0.0010084	0.00193355	0.00164032	0.00189427	0.00106878	0.0009719	0.00102431	0.00106878	0.00180141	0.00106878	0.00106878	0.000477518	-8.57975	-8.23969	-8.78917	-9.90923	-9.31904	-8.91549	-9.95372	-9.01453	-9.2518	-9.04414	-9.86981	-10.0069	-9.93113	-9.86981	-9.11666	-9.86981	-9.86981	-11.0322	0.00193355	0.00106878	0.0041045	0.552758
G1SHT1	EMILIN2	Elastin microfibril interfacer 2	0	123977	6.22784	8.18563	1.70329	2.00196	2.15779	2.43918	3.02206	2.94156	2.97347	2.69268	3.11635	2.9533	1.23498	1.66152	1.61584	0.62284	1.97324	1.79449	2.63873	3.03309	0.768324	1.00141	1.10955	1.2864	1.59553	1.55658	1.57215	1.42904	1.63986	1.56233	0.304488	0.732502	0.692289	-0.683066	0.980569	0.843575	3.43455	1.87157	0.0273027	0.544925
G1SKS0		Actin-related protein 2/3 complex subunit	0	41569.3	0.00440257	0.00414775	0.00289088	0.00140249	0.00136139	0.00119272	0.00177817	0.0015132	0.00164095	0.00105704	0.00116366	0.00116366	0.00116598	0.0013023	0.000820917	0.00158243	0.000964144	0.00114622	-7.82744	-7.91345	-8.43428	-9.47779	-9.52071	-9.71153	-9.13539	-9.36818	-9.25125	-9.88575	-9.74711	-9.74711	-9.74424	-9.58472	-10.2505	-9.30364	-10.0185	-9.76891	0.00213872	0.00116366	0.0147175	0.544095
A0A5F9CAG9		CN hydrolase domain-containing protein	0	113644	0.0251583	0.0240197	0.00738958	0.00564612	0.0123188	0.0114371	0.0104964	0.0103993	0.0119858	0.0124349	0.00927427	0.00798744	0.00604459	0.00584347	0.00745795	0.00572103	0.00732709	0.00710992	-5.31282	-5.37964	-7.08029	-7.46853	-6.34299	-6.45014	-6.57396	-6.58738	-6.38253	-6.32946	-6.75255	-6.96805	-7.37014	-7.41896	-7.06701	-7.44951	-7.09254	-7.13595	0.0131286	0.00709572	0.00533116	0.540478
A0A5F9DB98		Ig-like domain-containing protein	0	46899	0.0520024	0.0412886	0.0406294	0.0406294	0.0326526	0.0361104	0.0406294	0.0406294	0.042552	0.0391705	0.0272599	0.0282362	0.0216225	0.0216225	0.0143728	0.016621	0.0216225	0.0216225	-4.26528	-4.59811	-4.62133	-4.62133	-4.93666	-4.79144	-4.62133	-4.62133	-4.55463	-4.67409	-5.19708	-5.14631	-5.53132	-5.53132	-6.12051	-5.91085	-5.53132	-5.53132	0.0406294	0.0216225	2.48151e-05	0.532188
G1SER8	PFN1	Profilin	0	11297.1	0.0223849	0.0235768	0.0189509	0.00681546	0.00567387	0.00708039	0.00859547	0.00745695	0.00821871	0.00922516	0.00258095	0.00306741	0.00774856	0.00801517	0.00983408	0.0107261	0.003601	0.00341034	-5.48133	-5.40649	-5.72159	-7.19697	-7.46145	-7.14196	-6.86221	-7.0672	-6.92687	-6.76021	-8.59788	-8.34877	-7.01186	-6.96305	-6.66799	-6.54274	-8.11739	-8.19587	0.0117979	0.00612295	0.0252758	0.518988
A0A5F9CIC7		EF-hand domain-containing protein	0	17531.9	0.00605065	0.00532207	0.00508563	0.00446959	0.00736486	0.00604111	0.00406586	0.00201723	0.00368045	0.00467119	0.00307235	0.00111001	0.00134764	0.00218691	0.00405871	0.00302652	0.00246702	0.00246702	-7.36869	-7.5538	-7.61936	-7.80564	-7.08513	-7.37097	-7.94222	-8.95341	-8.0859	-7.74199	-8.34644	-9.81521	-9.53535	-8.83689	-7.94476	-8.36813	-8.66301	-8.66301	0.00487686	0.00246702	0.00242514	0.505863
A0A5F9CZI7	HSPA4	Heat shock protein family A (Hsp70) member 4	0	92293.9	0.00766797	0.0128494	0.00370125	0.00296447	0.00295998	0.00270805	0.00444768	0.00548347	0.00290216	0.0022707	0.00242112	0.00146879	0.00342301	0.000915853	0.00281829	0.00350888	0.00210775	0.00270528	-7.02694	-6.28215	-8.07777	-8.39801	-8.40019	-8.52853	-7.81273	-7.5107	-8.42866	-8.78265	-8.69011	-9.41116	-8.19052	-10.0926	-8.47096	-8.15477	-8.89008	-8.53001	0.00479551	0.00242112	0.0199154	0.504872
G1T7X7	ATM	Serine-protein kinase ATM	0.00896057	350242	0.0102273	0.0104723	0.0184799	0.0123923	0.0195093	0.0123923	0.0123923	0.0123923	0.00327284	0.0123923	0.00553897	0.0062356	0.00625183	0.00625183	0.00834171	0.00640997	0.0034943	0.0074904	-6.61144	-6.57728	-5.7579	-6.33441	-5.6797	-6.33441	-6.33441	-6.33441	-8.25524	-6.33441	-7.49617	-7.32526	-7.32151	-7.32151	-6.90544	-7.28547	-8.16078	-7.06074	0.0123923	0.00625183	0.0034484	0.504492
G1T7S0	MYL12B	Myosin light chain 12A	0	19807.2	0.00224077	0.00177476	0.00669342	0.0019672	0.00282997	0.00282997	0.00354332	0.00226638	0.00132393	0.00282997	0.000823209	0.000734852	0.00263564	0.00206228	0.00142676	0.00142676	0.000877799	0.00142676	-8.80179	-9.13816	-7.22304	-8.98964	-8.465	-8.465	-8.14068	-8.78539	-9.56096	-8.465	-10.2465	-10.4103	-8.56763	-8.92155	-9.45305	-9.45305	-10.1538	-9.45305	0.00282997	0.00142676	0.00587987	0.50416
A0A5F9CGF3		Eukaryotic translation initiation factor 5A	0	14475.8	0.00604037	0.00435895	0.007127	0.002071	0.00279308	0.00541972	0.00125934	0.00179071	0.00175249	0.00236744	0.00185208	0.000841251	0.0025617	0.00164491	0.00236678	0.00265885	0.00108387	0.00107179	-7.37115	-7.8418	-7.13249	-8.91546	-8.48393	-7.52757	-9.63312	-9.12525	-9.15638	-8.72246	-9.07664	-10.2152	-8.60868	-9.24778	-8.72286	-8.55498	-9.8496	-9.86576	0.00349801	0.00176015	0.0252271	0.503187
A0A5F9C1W1	FSTL1	Follistatin like 1	0	47020.9	0.00663548	0.00491661	0.00184391	0.00364443	0.00389696	0.00168658	0.00389696	0.00349433	0.00492258	0.00403172	0.00393357	0.00195489	0.00159645	0.00111034	0.000799479	0.00195489	0.00179252	0.002497	-7.23558	-7.66812	-9.08301	-8.10009	-8.00344	-9.21168	-8.00344	-8.16077	-7.66637	-7.95439	-7.98995	-8.9987	-9.29092	-9.81479	-10.2887	-8.9987	-9.1238	-8.64559	0.00389696	0.00195489	0.0051797	0.501646
U3KNZ4		Nucleoside diphosphate kinase	0	24591.8	0.053337	0.0438349	0.0118409	0.0103462	0.00913316	0.00995866	0.0188592	0.01708	0.0166362	0.0143667	0.0097306	0.00751974	0.00577427	0.00502662	0.00571202	0.00998595	0.0202333	0.0181136	-4.22872	-4.51178	-6.40008	-6.59475	-6.77467	-6.64983	-5.72859	-5.87155	-5.90953	-6.12112	-6.68326	-7.0551	-7.43615	-7.6362	-7.45178	-6.64588	-5.62713	-5.78678	0.0205393	0.010262	0.0310012	0.499628
G1SCP8		Moesin	0	67822.1	0.0190366	0.0191589	0.00603302	0.00493412	0.00716344	0.0103897	0.00564219	0.00634518	0.00711354	0.00607365	0.00431096	0.00480084	0.00379426	0.00325001	0.00506349	0.00552177	0.0046298	0.00523322	-5.71508	-5.70584	-7.3729	-7.66299	-7.12513	-6.5887	-7.46953	-7.30012	-7.13522	-7.36322	-7.85777	-7.7025	-8.04196	-8.26534	-7.62565	-7.50065	-7.75483	-7.57808	0.00918904	0.00457555	0.00446303	0.497935
A0A5F9CNW6	GPI	Glucose-6-phosphate isomerase	0	58859.3	0.00967292	0.00861118	0.00635966	0.00427151	0.00576097	0.00646106	0.00548599	0.00524766	0.00561629	0.00542608	0.00283051	0.0024967	0.0012757	0.00139869	0.00455475	0.00529603	0.00296795	0.00326293	-6.69183	-6.85957	-7.29683	-7.87104	-7.43947	-7.27401	-7.51003	-7.57411	-7.47617	-7.52587	-8.46472	-8.64576	-9.6145	-9.48171	-7.77841	-7.56087	-8.39632	-8.25962	0.00629133	0.00301041	0.00202467	0.478501
G1TM29	ALDH16A1	Aldehyde dehydrogenase 16 family member A1	0	73097.4	0.00103237	0.00179963	0.00194894	0.00197851	0.00204352	0.00284438	0.000426086	0.000325476	0.00303743	0.00276955	0.000852339	0.000571574	0.000615476	0.000616119	0.00147605	0.00133352	0.000644152	0.000709477	-9.91983	-9.11808	-9.0031	-8.98137	-8.93473	-8.45767	-11.1966	-11.5852	-8.36293	-8.49614	-10.1963	-10.7728	-10.666	-10.6645	-9.40404	-9.55054	-10.6003	-10.461	0.00182059	0.000852339	0.0482397	0.468167
G1T6L5	SH3BGRL	SH3 domain binding glutamate rich protein like	0	22154.9	0.00294931	0.00225905	0.000824406	0.000780459	0.00207159	0.00287594	0.000730135	0.000449618	0.00115988	0.00111137	0.000393695	0.000697619	0.000497586	0.000697619	0.000724745	0.00168469	0.000697619	0.000187379	-8.40541	-8.79007	-10.2444	-10.3234	-8.91505	-8.44175	-10.4195	-11.119	-9.7518	-9.81344	-11.3106	-10.4853	-10.9728	-10.4853	-10.4302	-9.2133	-10.4853	-12.3817	0.00152118	0.000697619	0.0230089	0.458605
G1TBZ5	AKR1B1	Aldo-keto reductase family 1 member B	0	35762.2	0.00337972	0.00309483	0.00207718	0.00204125	0.00231232	0.00346725	0.0018462	0.00646881	0.00145377	0.00157701	0.00123071	0.000737934	0.00125429	0.00179424	0.00125429	0.00125429	0.00125429	0.00125429	-8.20888	-8.33592	-8.91116	-8.93633	-8.75644	-8.17199	-9.08123	-7.27228	-9.42599	-9.30859	-9.6663	-10.4042	-9.63891	-9.12241	-9.63891	-9.63891	-9.63891	-9.63891	0.00277183	0.00125429	0.000689611	0.452514
A0A5F9C0S1	ABI3BP	ABI family member 3 binding protein	0	189940	0.00367685	0.00368278	0.000441751	0.00130529	0.0021005	0.00188181	0.00112343	0.000519127	0.00160152	0.00130808	0.0010324	0.00111604	0.000794161	0.000794161	0.000417172	0.000794161	0.00061103	0.000794161	-8.08732	-8.08499	-11.1445	-9.58141	-8.89505	-9.05366	-9.79788	-10.9116	-9.28634	-9.57834	-9.91978	-9.80739	-10.2983	-10.2983	-11.2271	-10.2983	-10.6765	-10.2983	0.00176411	0.000794161	0.0248602	0.450176
A0A5F9CJ23		methionine adenosyltransferase	0.00094518	44192.8	0.00436076	0.00431163	0.00135926	0.000900823	0.00214339	0.00126208	0.00272545	0.00192069	0.00173621	0.000713578	0.000962142	0.000962142	0.00138731	0.000962142	0.000617097	0.000962142	0.000861673	0.000982489	-7.8412	-7.85755	-9.52297	-10.1165	-8.86589	-9.62998	-8.51929	-9.02416	-9.16985	-10.4526	-10.0215	-10.0215	-9.4935	-10.0215	-10.6622	-10.0215	-10.1806	-9.99127	0.00214339	0.000962142	0.00785992	0.448888
G1TDM3	ARSG	Arylsulfatase G	0	56844.2	0.00274801	0.00255848	0.00237569	0.00313448	0.00465918	0.00426829	0.00153217	0.00170917	0.00383777	0.00452151	0.00139894	0.00107812	0.00183574	0.00189452	0.00188364	0.00194172	0.000626606	0.000532253	-8.5074	-8.6105	-8.71744	-8.31756	-7.74571	-7.87213	-9.3502	-9.19249	-8.02551	-7.78898	-9.48145	-9.85727	-9.08943	-9.04395	-9.05226	-9.00845	-10.6402	-10.8756	0.00313448	0.00139894	0.00236585	0.446308
G1SPF5		Uncharacterized protein	0	14525.7	0.0311421	0.0257917	0.00832225	0.0041652	0.00541221	0.00870053	0.00864419	0.00980692	0.00784355	0.00741544	0.00279829	0.00369882	0.00404653	0.00340879	0.0051971	0.00535312	0.0087892	0.00822772	-5.00499	-5.27695	-6.90881	-7.9074	-7.52957	-6.84468	-6.85405	-6.67198	-6.99428	-7.07525	-8.48124	-8.07872	-7.9491	-8.19653	-7.58808	-7.54541	-6.83005	-6.92529	0.0117244	0.00518995	0.0131305	0.442662
A0A5F9C503	HSP90AA1	Heat shock protein 90 alpha family class A member 1	0	84157.8	0.0121076	0.0119615	0.00892498	0.00371151	0.00333272	0.0075189	0.00449327	0.00438759	0.00464588	0.00397155	0.00217654	0.00223748	0.00374874	0.0023927	0.00300129	0.00422635	0.00261604	0.00253326	-6.36794	-6.38546	-6.80794	-8.07378	-8.22908	-7.05526	-7.79802	-7.83236	-7.74983	-7.97608	-8.84375	-8.80391	-8.05938	-8.70714	-8.3802	-7.88637	-8.5784	-8.62479	0.00650555	0.00286655	0.00104389	0.440632
Q6B6Z2		Immunglobulin heavy chain variable region (Fragment)	0	10513	0.015337	0.0175754	0.00694912	0.00195391	0.00345908	0.00288282	0.00540525	0.00504971	0.00392975	0.00694912	0.00304319	0.00587471	0.00304319	0.00313471	0.00237206	0.00118178	0.00329427	0.00240164	-6.02684	-5.8303	-7.16895	-8.99942	-8.17539	-8.4383	-7.53142	-7.62958	-7.99135	-7.16895	-8.3602	-7.41127	-8.3602	-8.31745	-8.71965	-9.72482	-8.24582	-8.70176	0.00694912	0.00304319	0.023073	0.437925
G1SN21	PNP	Purine nucleoside phosphorylase	0	32069.7	0.00676864	0.00945973	0.00207276	0.000975226	0.00745677	0.0107424	0.00211045	0.00264264	0.00355702	0.00275259	0.00108107	0.00210194	0.00210194	0.00223383	0.00277299	0.00123579	0.003186	0.00210194	-7.20692	-6.72398	-8.91423	-10.002	-7.06723	-6.54054	-8.88823	-8.5638	-8.13511	-8.50499	-9.85332	-8.89406	-8.89406	-8.80627	-8.49434	-9.66035	-8.29404	-8.89406	0.00485383	0.00210194	0.0396777	0.433047
G1TA78	WARS1	Tryptophan--tRNA ligase, cytoplasmic	0	54899.4	0.0174616	0.0162675	0.00422621	0.00242065	0.0041049	0.00505707	0.00505761	0.00419264	0.00377253	0.004145	0.00290697	0.0037603	0.00104896	0.000570987	0.00502885	0.00552335	0.00232119	0.00194494	-5.83967	-5.94186	-7.88642	-8.69039	-7.92844	-7.62748	-7.62733	-7.89793	-8.05025	-7.91441	-8.42627	-8.05494	-9.89683	-10.7743	-7.63556	-7.50024	-8.75092	-9.00606	0.00667058	0.00288819	0.0277373	0.432975
P29751	ACTB	Actin, cytoplasmic 1	0	41755.8	0.336851	0.318332	0.191128	0.0837751	0.0845717	0.124683	0.122221	0.106721	0.120713	0.108101	0.0569776	0.0604444	0.0771058	0.0690685	0.0737537	0.101788	0.0599669	0.0534186	-1.56982	-1.6514	-2.38739	-3.57734	-3.56368	-3.00367	-3.03244	-3.22809	-3.05035	-3.20954	-4.13346	-4.04825	-3.69702	-3.85583	-3.76114	-3.29636	-4.05969	-4.22651	0.15971	0.0690654	0.00112042	0.432444
A0A5F9CUC6	ARPC2	Arp2/3 complex 34 kDa subunit	0	34333	0.00837185	0.00677616	0.00218702	0.00140682	0.00188061	0.00139742	0.00230544	0.0026478	0.00221094	0.00203359	0.00125391	0.00124215	0.00145108	0.0015081	0.00107481	0.00140668	0.00136146	0.00149508	-6.90024	-7.20532	-8.83682	-9.47334	-9.05458	-9.48302	-8.76074	-8.56099	-8.82113	-8.94175	-9.63935	-9.65295	-9.42866	-9.37306	-9.8617	-9.47349	-9.52063	-9.38556	0.00312176	0.00134916	0.00781795	0.432178
A0A5F9CLN2		Aldehyde dehydrogenase domain-containing protein	0	51993.1	0.00154961	0.00182822	0.00389905	0.00242264	0.00242611	0.00343065	0.00270731	0.00193264	0.0020615	0.00154925	0.00102769	0.000826911	0.000810991	0.00093397	0.00102769	0.00102769	0.00143444	0.00113215	-9.33388	-9.09534	-8.00266	-8.6892	-8.68714	-8.1873	-8.52893	-9.01521	-8.92209	-9.33422	-9.92637	-10.24	-10.268	-10.0643	-9.92637	-9.92637	-9.44529	-9.78672	0.0023807	0.00102769	5.60729e-06	0.431677
A0A5F9DKI8		Actin beta	0	39999.8	0.194409	0.191662	0.109165	0.0508138	0.0473027	0.0677411	0.0644925	0.0580986	0.0661642	0.0645957	0.0329328	0.0357069	0.0387534	0.0416328	0.0421278	0.0555257	0.0351186	0.0339512	-2.36284	-2.38336	-3.19542	-4.29864	-4.40193	-3.88383	-3.95472	-4.10535	-3.91781	-3.95242	-4.92433	-4.80765	-4.68953	-4.58614	-4.56908	-4.1707	-4.83162	-4.88039	0.0914444	0.0394686	0.00154417	0.431614
G1T0R9	GSTM3	Glutathione S-transferase	0	25497.5	0.0151484	0.0105745	0.00510847	0.00496286	0.00341495	0.00757691	0.00365495	0.00449163	0.00567919	0.0052259	0.00258566	0.00363606	0.00216036	0.00221741	0.00296997	0.00397812	0.00247924	0.00269849	-6.04469	-6.56327	-7.61289	-7.65461	-8.19392	-7.04418	-8.09593	-7.79855	-7.4601	-7.58011	-8.59525	-8.10341	-8.85452	-8.81691	-8.39534	-7.9737	-8.65588	-8.53363	0.00658378	0.00284066	0.000546028	0.431464
G1SL06	ACTA1	Actin alpha 1, skeletal muscle	0	41165.1	0.00948378	0.0138425	0.0061385	0.00441977	0.00365493	0.0048795	0.0052183	0.00473808	0.00367083	0.00431795	0.0024067	0.00259877	0.00191009	0.0024542	0.00300793	0.00380666	0.0024283	0.00219361	-6.72032	-6.17475	-7.3479	-7.82181	-8.09594	-7.67905	-7.5822	-7.72148	-8.08968	-7.85544	-8.69873	-8.58795	-9.03214	-8.67053	-8.37701	-8.03726	-8.68584	-8.83247	0.00603642	0.00260078	0.000214792	0.430849
G1T8Z0	PRDX6	Peroxiredoxin-6	0	25035.8	0.0360004	0.0317399	0.0324549	0.0201352	0.0177773	0.0199243	0.0224529	0.0199335	0.0243012	0.026785	0.0103845	0.00829329	0.0134156	0.0117618	0.0130116	0.0102052	0.00998003	0.00946096	-4.79584	-4.97756	-4.94542	-5.63414	-5.81382	-5.64933	-5.47696	-5.64866	-5.36283	-5.22243	-6.58943	-6.91384	-6.21995	-6.40975	-6.26406	-6.61455	-6.64674	-6.7238	0.0251505	0.0108141	2.61783e-07	0.429977
G1T7Z0	PGD	6-phosphogluconate dehydrogenase, decarboxylating	0	52965.7	0.00527641	0.00576994	0.00152755	0.00119237	0.00129495	0.00165631	0.00169172	0.00199254	0.00179554	0.00185935	0.000824111	0.000733845	0.00107782	0.000914403	0.000890388	0.00127809	0.0010858	0.00122173	-7.56623	-7.43723	-9.35457	-9.71195	-9.59289	-9.23781	-9.2073	-8.97118	-9.12137	-9.07099	-10.2449	-10.4122	-9.85767	-10.0949	-10.1333	-9.6118	-9.84702	-9.67686	0.00240567	0.00100327	0.00199672	0.417046
A0A5F9CN85	YWHAB	Tyrosine 3-monooxygenase/tryptophan 5-monooxygenase activation protein beta	0	40723.2	0.00304936	0.00192619	0.00303006	0.00197768	0.0018062	0.00339905	0.00214593	0.00179929	0.00143305	0.0015412	0.000875911	0.000875911	0.000753605	0.00100125	0.00105494	0.000875911	0.00069385	0.000875911	-8.35728	-9.02003	-8.36644	-8.98197	-9.11283	-8.20065	-8.86418	-9.11836	-9.4467	-9.34173	-10.1569	-10.1569	-10.3739	-9.96398	-9.88863	-10.1569	-10.4931	-10.1569	0.0022108	0.000875911	1.19966e-06	0.396196
A0A5F9D287		phosphopyruvate hydratase	0	48502.5	0.0440793	0.0397719	0.0122621	0.00665905	0.00614227	0.0112637	0.0104513	0.01036	0.00707495	0.00597992	0.00549635	0.00335078	0.00547234	0.00426019	0.0075568	0.00761023	0.00751855	0.00743086	-4.50376	-4.65211	-6.34965	-7.23047	-7.34701	-6.47217	-6.58017	-6.59283	-7.14306	-7.38566	-7.50731	-8.22129	-7.51363	-7.87487	-7.04801	-7.03784	-7.05533	-7.07226	0.0154044	0.00608701	0.0183558	0.395146
A0A5F9DN85		Histone H2A	0	13906.2	0.00940225	0.0199178	0.0085996	0.0105142	0.0185201	0.0549545	0.00642894	0.00823652	0.01326	0.0166482	0.00327389	0.00200192	0.0141703	0.00739763	0.00577099	0.00679698	0.00656861	0.00656861	-6.73278	-5.6498	-6.86151	-6.57152	-5.75476	-4.18562	-7.2812	-6.92375	-6.23678	-5.90849	-8.25478	-8.9644	-6.14099	-7.07872	-7.43697	-7.20089	-7.2502	-7.2502	0.0166482	0.00656861	0.00841904	0.394554
A0A5F9CLR7	SLC4A1	Anion exchange protein	0	106721	0.013978	0.0156152	0.0049166	0.00205556	0.00665035	0.0122686	0.00553145	0.00992039	0.00620974	0.00510022	0.00490147	0.00308391	0.0032698	0.00273622	0.00220816	0.00499959	0.00227291	0.00245268	-6.1607	-6.00091	-7.66812	-8.92626	-7.23235	-6.34889	-7.49813	-6.65539	-7.33125	-7.61522	-7.67257	-8.34103	-8.25658	-8.5136	-8.82294	-7.64398	-8.78125	-8.67142	0.0082246	0.00324059	0.00236964	0.394012
G1U2X0		Carbonyl reductase (NADPH)	0	29284.6	0.00392323	0.00260672	0.00195587	0.00293984	0.00318795	0.00285724	0.00317178	0.00296972	0.00177098	0.00401511	0.00115138	0.000203086	0.00115138	0.00115138	0.00115138	0.00115138	0.00167322	0.00157783	-7.99374	-8.58355	-8.99797	-8.41004	-8.29316	-8.45116	-8.30049	-8.39546	-9.14124	-7.96035	-9.76242	-12.2656	-9.76242	-9.76242	-9.76242	-9.76242	-9.22316	-9.30785	0.00293984	0.00115138	0.00262717	0.391645
Q8MI17	ALDH1A1	Aldehyde dehydrogenase 1A1	0	54340.5	0.00855245	0.00919328	0.0152461	0.0154653	0.0166603	0.018231	0.0219321	0.0233121	0.0180641	0.019224	0.00805072	0.00946929	0.00375716	0.00431784	0.00260675	0.00618687	0.00859371	0.00890447	-6.86945	-6.7652	-6.03542	-6.01482	-5.90744	-5.77746	-5.51081	-5.42278	-5.79073	-5.70095	-6.95667	-6.72253	-8.05614	-7.85547	-8.58353	-7.33658	-6.8625	-6.81126	0.0165881	0.00648585	0.000339484	0.390995
G1SVH0		Adenosylhomocysteinase	0	58512.5	0.0111782	0.0133916	0.00388679	0.00542063	0.00287963	0.00472903	0.00491965	0.00547163	0.00467346	0.00383647	0.00232402	0.00232402	0.00236642	0.00234454	0.00149581	0.00262249	0.00238601	0.00272884	-6.48317	-6.22252	-8.00721	-7.52732	-8.4399	-7.72424	-7.66723	-7.51381	-7.74129	-8.026	-8.74916	-8.74916	-8.72308	-8.73648	-9.38486	-8.57485	-8.71118	-8.5175	0.00603871	0.00232402	0.000202383	0.384853
G1SNS5		Rab GDP dissociation inhibitor	0	50434.9	0.00938434	0.00904432	0.0047941	0.00319416	0.00271362	0.00359641	0.00209205	0.0027643	0.00391921	0.00401708	0.00175635	0.00168416	0.00241062	0.00153225	0.00166013	0.0020476	0.00139248	0.0014989	-6.73553	-6.78877	-7.70452	-8.29035	-8.52557	-8.11922	-8.90087	-8.49887	-7.99522	-7.95964	-9.15321	-9.21375	-8.69638	-9.35013	-9.23449	-8.93185	-9.48812	-9.38188	0.00455196	0.00174781	0.00029661	0.383969
P00919	CA2	Carbonic anhydrase 2	0	29500.3	0.0307725	0.0310004	0.0883276	0.0822635	0.0761668	0.0721471	0.043113	0.041999	0.0793107	0.0764214	0.0207823	0.0200481	0.0206772	0.0221964	0.0278532	0.0305644	0.0223148	0.0216144	-5.02221	-5.01157	-3.50099	-3.6036	-3.71469	-3.79292	-4.53573	-4.5735	-3.65634	-3.70988	-5.5885	-5.64039	-5.59581	-5.49353	-5.16601	-5.032	-5.48586	-5.53186	0.0621522	0.0232564	3.44515e-05	0.374184
G1SLQ4	ACTR3	Actin related protein 3	0	47371.2	0.0178206	0.0143171	0.00480463	0.00307421	0.00349851	0.00227222	0.00489618	0.00372341	0.00289873	0.0028679	0.00240032	0.00163038	0.00302914	0.00215885	0.00276064	0.00220893	0.00207609	0.00149426	-5.81031	-6.12612	-7.70136	-8.34557	-8.15905	-8.78168	-7.67413	-8.06916	-8.43036	-8.44579	-8.70255	-9.26058	-8.36688	-8.85552	-8.50078	-8.82244	-8.91192	-9.38635	0.00601735	0.00221983	0.00759141	0.368904
G1SR03	VCP	Transitional endoplasmic reticulum ATPase	0	89321.8	0.00259821	0.00734073	0.0028523	0.000725555	0.00379769	0.00392787	0.00124171	0.00135756	0.00157891	0.000891375	0.000863549	0.000802327	0.00127455	0.000825782	0.00130318	0.00154451	0.000664299	0.000465091	-8.58827	-7.08986	-8.45366	-10.4286	-8.04066	-7.99204	-9.65346	-9.52477	-9.30686	-10.1317	-10.1774	-10.2835	-9.6158	-10.242	-9.58375	-9.33863	-10.5559	-11.0702	0.00263119	0.000967911	0.00875285	0.367861
A0A5F9CHL3	CAND1	Cullin associated and neddylation dissociated 1	0	127199	0.00486848	0.0037726	0.0016685	0.000541253	0.0011594	0.00112532	0.00124008	0.00130402	0.00179793	0.00106495	0.000767699	0.00031461	0.000738155	0.000372477	0.000695923	0.000946161	0.000778141	0.000797737	-7.68231	-8.05023	-9.22723	-10.8514	-9.7524	-9.79544	-9.65535	-9.58281	-9.11944	-9.875	-10.3472	-11.6341	-10.4038	-11.3906	-10.4888	-10.0456	-10.3277	-10.2918	0.00185426	0.000676363	0.0028125	0.364762
A0A2Z6DUF7	DHRS11	Dehydrogenase/reductase SDR family member 11	0	28369.3	0.00114884	0.00302192	0.00399585	0.00284426	0.00402946	0.00441597	0.0026695	0.00283573	0.00300816	0.00330776	0.00147725	0.000552336	0.000939421	0.00135287	0.000825637	0.00238891	0.000577156	0.000802662	-9.7656	-8.37032	-7.96728	-8.45773	-7.9552	-7.82305	-8.54922	-8.46207	-8.3769	-8.23993	-9.40287	-10.8222	-10.0559	-9.52976	-10.2422	-8.70943	-10.7588	-10.2829	0.00312775	0.00111453	0.000201196	0.356336
G1SY93	RAC1	Rac family small GTPase 1	0	22293.9	0.0106546	0.00917031	0.00437634	0.00236146	0.00381667	0.00293506	0.00210147	0.00198803	0.00137948	0.00121844	0.00139414	0.00118659	0.00205534	0.0020119	0.00123714	0.00155859	0.000440183	0.00141199	-6.55238	-6.76881	-7.83606	-8.7261	-8.03347	-8.41239	-8.89439	-8.97445	-9.50166	-9.68075	-9.48641	-9.71896	-8.92641	-8.95722	-9.65878	-9.32554	-11.1496	-9.46806	0.00400019	0.00141199	0.00850504	0.35298
A0A5F9CFX9	INTS2	Integrator complex subunit 2	0.00094518	132146	0.00301081	0.00243275	0.00103013	0.00215811	0.00439675	0.00429716	0.00208049	0.00244411	0.00273129	0.00273129	0.00054219	0.000431809	0.00113283	0.00120612	0.000962082	0.000948681	0.00117561	0.00129733	-8.37563	-8.6832	-9.92296	-8.85602	-7.82935	-7.8624	-8.90886	-8.67648	-8.5162	-8.5162	-10.8489	-11.1773	-9.78585	-9.69541	-10.0216	-10.0418	-9.73237	-9.59024	0.00273129	0.000962082	7.27222e-05	0.352245
A0A1Y1BDY8		IgM light chain (Fragment)	0	22214.8	0.0201834	0.018839	0.00867504	0.00316679	0.00825977	0.0041427	0.00117935	0.00867504	0.00495431	0.00867504	0.0049071	0.00375316	0.00112048	0.00299197	0.00218716	0.00299197	0.00299197	0.00299197	-5.63069	-5.73014	-6.84891	-8.30276	-6.91968	-7.91521	-9.72779	-6.84891	-7.6571	-6.84891	-7.67091	-8.05768	-9.80167	-8.38469	-8.83673	-8.38469	-8.38469	-8.38469	0.00867504	0.00299197	0.0141859	0.344894
G1T705	CYB5R3	NADH-cytochrome b5 reductase	0	30269.1	0.00165007	0.000862277	0.00108798	0.00108798	0.00195925	0.00179293	0.000423346	0.00108798	0.000637732	0.000290234	6.96091e-05	0.000368676	0.000434765	0.000428166	0.000464779	0.000446061	0.000368676	0.000368676	-9.24325	-10.1796	-9.84414	-9.84414	-8.99548	-9.12346	-11.2059	-9.84414	-10.6148	-11.7505	-13.8104	-11.4054	-11.1675	-11.1895	-11.0712	-11.1305	-11.4054	-11.4054	0.00108798	0.000368676	0.00320393	0.338864
G1TPZ1	LGALS1	Galectin	0	15008.1	0.0362906	0.0355394	0.0175534	0.0156873	0.0297021	0.0303825	0.0130916	0.0120524	0.017007	0.0148133	0.0133588	0.0123266	0.00636835	0.00578348	0.00543945	0.0057085	0.00509328	0.00455751	-4.78426	-4.81444	-5.8321	-5.99426	-5.07329	-5.04062	-6.25522	-6.37454	-5.87773	-6.07696	-6.22606	-6.34208	-7.29486	-7.43385	-7.52232	-7.45267	-7.61719	-7.77754	0.022212	0.0073295	4.55583e-05	0.32998
A0A5F9CW87		Thioredoxin	0	11760.6	0.0142073	0.0135401	0.00438103	0.00403583	0.00571237	0.0075703	0.00237351	0.00262238	0.00357823	0.00339081	0.00260059	0.00247161	0.000913097	0.00156345	0.00194011	0.00391617	0.00143624	0.001275	-6.13723	-6.20662	-7.83451	-7.95292	-7.45169	-7.04543	-8.71876	-8.57491	-8.12654	-8.20415	-8.58695	-8.66033	-10.0969	-9.32105	-9.00965	-7.99634	-9.44349	-9.61529	0.00614118	0.00201453	0.00116721	0.328037
O77791	S100A12	Protein S100-A12	0	10668	0.0420353	0.0463266	0.00405098	0.00417061	0.0135516	0.0164218	0.0227008	0.0225373	0.0284856	0.0222047	0.00319453	0.00227583	0.00478159	0.00474329	0.00835478	0.0083033	0.0133913	0.0126804	-4.57225	-4.43201	-7.94751	-7.90552	-6.2054	-5.92824	-5.46112	-5.47154	-5.13362	-5.49299	-8.29018	-8.77939	-7.70829	-7.7199	-6.90318	-6.9121	-6.22256	-6.30125	0.0222485	0.00721563	0.00899119	0.32432
G1T7R2	YWHAE	Tyrosine 3-monooxygenase/tryptophan 5-monooxygenase activation protein epsilon	0	27433.1	0.0137727	0.0131657	0.00503329	0.00327163	0.0038205	0.00547554	0.00221457	0.00231169	0.00292153	0.0025754	0.00194082	0.00156131	0.00110989	0.00176415	0.00236598	0.0030167	0.0013653	0.000998774	-6.18204	-6.24707	-7.63428	-8.25577	-8.03202	-7.51278	-8.81876	-8.75684	-8.41906	-8.60099	-9.00912	-9.32303	-9.81537	-9.14681	-8.72335	-8.37281	-9.51657	-9.96755	0.00545626	0.00176536	0.00160826	0.323549
A0A5F9DJ89		2-iminobutanoate/2-iminopropanoate deaminase	0	14449.7	0.010153	0.00886812	0.00447395	0.00401533	0.00487987	0.00460449	0.00344199	0.00565021	0.0039261	0.00250586	0.00168052	0.00168052	0.00168052	0.00168052	0.00168052	0.00173296	0.00132089	0.0019877	-6.62195	-6.81716	-7.80424	-7.96027	-7.67894	-7.76274	-8.18254	-7.46748	-7.99269	-8.64048	-9.21688	-9.21688	-9.21688	-9.21688	-9.21688	-9.17255	-9.56428	-8.97468	0.00525189	0.00168052	1.21201e-05	0.319983
G1TKV4	H3C13	Histone H3	0	15388	0.00297854	0.00360863	0.0104705	0.00363392	0.00592365	0.0423187	0.00858768	0.00249144	0.00404911	0.00181461	0.00185875	0.00381672	0.00405809	0.00244203	0.00272315	0.00298331	0.00118	0.00272315	-8.39118	-8.11433	-6.57753	-8.10426	-7.3993	-4.56256	-6.86352	-8.6488	-7.94818	-9.10612	-9.07145	-8.03345	-7.94499	-8.67771	-8.52051	-8.38887	-9.72699	-8.52051	0.00858768	0.00272315	0.0425643	0.3171
A0A5F9C3Q9		ATP-dependent RNA helicase	0	47244.4	0.00347241	0.00473036	0.00580751	0.00285804	0.00727672	0.00999959	0.00482014	0.00482014	0.00189739	0.00251908	0.0010565	0.000679135	0.00227039	0.00208875	0.00257063	0.00160361	0.000420148	0.00152702	-8.16985	-7.72383	-7.42787	-8.45076	-7.1025	-6.64392	-7.69671	-7.69671	-9.04177	-8.63289	-9.88649	-10.524	-8.78284	-8.90314	-8.60366	-9.28446	-11.2168	-9.35506	0.00482014	0.00152702	0.000806914	0.316801
A0A5F9C6Y7	HSPA8	Heat shock protein family A (Hsp70) member 8	0	101391	0.0325121	0.0301122	0.0240823	0.0143298	0.0129512	0.0178216	0.0110495	0.0101263	0.0128197	0.0135725	0.00421849	0.00446796	0.00555222	0.00561142	0.00800469	0.00949007	0.00457856	0.00341991	-4.94288	-5.05351	-5.37588	-6.12484	-6.27077	-5.81023	-6.49988	-6.62576	-6.28549	-6.20317	-7.88906	-7.80617	-7.49272	-7.47742	-6.96494	-6.71937	-7.77089	-8.19183	0.0179377	0.00566792	1.04205e-05	0.315978
G1T7Z6		Phosphoglycerate kinase	0	44632.7	0.0121695	0.0111126	0.00487663	0.00370007	0.0029067	0.0089631	0.00194788	0.00198684	0.00217722	0.00190731	0.00148643	0.00165397	0.00126691	0.00137633	0.00210907	0.00270238	0.00116341	0.000975069	-6.36059	-6.49167	-7.6799	-8.07823	-8.4264	-6.80179	-9.00388	-8.97531	-8.84329	-9.03424	-9.39394	-9.23985	-9.62447	-9.50496	-8.88918	-8.53155	-9.74742	-10.0022	0.00517478	0.0015917	0.0027836	0.307587
G1SV22	PEBP1	Phosphatidylethanolamine-binding protein 1	0	21008.7	0.00498718	0.00462399	0.00233403	0.00169092	0.00517063	0.00575359	0.00120974	0.000918694	0.00167658	0.00223974	0.000936695	0.0013436	0.000706707	0.000768604	0.000887223	0.00136956	0.000544475	0.000936695	-7.64756	-7.75665	-8.74296	-9.20797	-7.59544	-7.44132	-9.69109	-10.0881	-9.22026	-8.80245	-10.0601	-9.53968	-10.4666	-10.3455	-10.1384	-9.51207	-10.8428	-10.0601	0.00306051	0.000936695	0.000667235	0.306059
A0A5F9C4B7	YWHAZ	Tyrosine 3-monooxygenase/tryptophan 5-monooxygenase activation protein zeta	0	28419.2	0.00827621	0.00738394	0.00459415	0.00193981	0.00067996	0.00160099	0.00186249	0.00179227	0.00134843	0.00134254	0.00125073	0.000606463	0.00156953	0.00143122	0.000818598	0.000237135	0.000712867	0.00073398	-6.91681	-7.08139	-7.76599	-9.00987	-10.5223	-9.28682	-9.06856	-9.124	-9.5345	-9.54082	-9.64301	-10.6873	-9.31545	-9.44854	-10.2546	-12.042	-10.4541	-10.412	0.00308208	0.000920065	0.00655995	0.298521
G1TSH8		Y-box binding protein 1	0	29018.7	0.00304076	0.00262985	0.000347681	0.000361791	0.000508023	0.00140268	0.000292098	0.000376663	0.000420358	0.000284292	0.000287938	0.000287938	0.000175435	0.000287938	0.000437623	0.000287938	0.000250757	0.000287938	-8.36135	-8.5708	-11.4899	-11.4326	-10.9428	-9.4776	-11.7413	-11.3744	-11.2161	-11.7803	-11.762	-11.762	-12.4768	-11.762	-11.158	-11.762	-11.9614	-11.762	0.00096642	0.000287938	0.0225555	0.297943
G1TBS1	PARK7	protein deglycase	0	19939.1	0.00708025	0.0077711	0.00320527	0.00254787	0.00383186	0.00508396	0.00203076	0.00174992	0.00240962	0.00259575	0.000705667	0.000636706	0.00116138	0.000803414	0.00152094	0.00194679	0.00113084	0.00119182	-7.14198	-7.00766	-8.28534	-8.61649	-8.02774	-7.61983	-8.94376	-9.15849	-8.69698	-8.58963	-10.4687	-10.6171	-9.74994	-10.2816	-9.36082	-9.00469	-9.7884	-9.71262	0.00383064	0.00113719	5.42182e-05	0.296868
G1T569		Glutathione peroxidase 1	0	16835.3	0.00755981	0.0113222	0.00744892	0.00367234	0.00836321	0.00886005	0.00127196	0.00449537	0.00274989	0.00424105	0.00192207	0.000664763	0.000943846	0.00186819	0.00225952	0.00300993	0.00177805	0.00177805	-7.04743	-6.4647	-7.06875	-8.08909	-6.90173	-6.81847	-9.61873	-7.79734	-8.50641	-7.88136	-9.02312	-10.5549	-10.0492	-9.06415	-8.78977	-8.37605	-9.13549	-9.13549	0.00599848	0.00177805	0.000664332	0.296417
P46406	GAPDH	Glyceraldehyde-3-phosphate dehydrogenase	0	35780	0.0828024	0.0803895	0.0595729	0.0452549	0.0381224	0.0437487	0.0164103	0.0135237	0.016388	0.0149606	0.0101732	0.00976312	0.00951435	0.0117231	0.0178555	0.0220066	0.00865764	0.0075899	-3.59418	-3.63685	-4.0692	-4.46578	-4.71322	-4.51462	-5.92926	-6.20837	-5.93121	-6.06269	-6.61909	-6.67844	-6.71568	-6.4145	-5.80749	-5.50592	-6.85181	-7.0417	0.0411173	0.0121604	0.00107991	0.295749
A0A5F9DPL1	LDHB	L-lactate dehydrogenase	0	36578.4	0.0234547	0.0222796	0.0147577	0.00740459	0.0199003	0.0236899	0.0086112	0.00759201	0.0133465	0.0121352	0.00287465	0.00340518	0.003941	0.00426624	0.00781817	0.00601993	0.00367175	0.00411784	-5.41398	-5.48813	-6.08239	-7.07737	-5.65106	-5.39958	-6.85957	-7.0413	-6.22739	-6.36465	-8.4424	-8.19805	-7.98722	-7.87282	-6.99895	-7.37604	-8.08932	-7.9239	0.0153172	0.00451434	1.00283e-05	0.294724
A0A5F9CKJ5	KRT15	Keratin 15	0	47394.5	0.0222789	0.00885743	0.00792234	0.00412607	0.00529922	0.00792234	0.00366033	0.00792234	0.00331213	0.00792234	0.00228128	0.00507782	0.00190802	0.00319127	0.00107174	0.00228128	0.000757244	0.0016816	-5.48818	-6.8189	-6.97986	-7.92102	-7.56	-6.97986	-8.09381	-6.97986	-8.23803	-6.97986	-8.77594	-7.62157	-9.03371	-8.29165	-9.86583	-8.77594	-10.367	-9.21595	0.00792234	0.00228128	0.000430735	0.287956
G1SXG6	S100A8	Protein S100	0	10132.4	0.0959083	0.0952646	0.00684873	0.00487668	0.0190504	0.0203865	0.0286491	0.0314919	0.0349736	0.0285487	0.00286482	0.00340724	0.00768856	0.00714349	0.0135463	0.0159524	0.0140255	0.0155287	-3.3822	-3.39192	-7.18995	-7.67988	-5.71404	-5.61624	-5.12537	-4.98888	-4.83759	-5.13043	-8.44734	-8.19718	-7.02307	-7.12916	-6.20596	-5.97008	-6.15581	-6.00892	0.0365999	0.0100196	0.0120267	0.273761
G1SMR7		60S ribosomal protein L12	0	17818.6	0.00379829	0.00298157	0.00159362	0.000453998	0.000911517	0.0044784	0.00156064	0.00215867	0.00158124	0.00206876	0.000534565	0.000215281	0.000200621	0.00043447	0.000589448	0.000589448	0.0015623	0.000589448	-8.04044	-8.38971	-9.29347	-11.105	-10.0994	-7.8028	-9.32365	-8.85564	-9.30473	-8.91702	-10.8693	-12.1815	-12.2832	-11.1685	-10.7283	-10.7283	-9.32211	-10.7283	0.00215867	0.000589448	0.000768765	0.273061
A0A5F9C550	GCLC	Glutamate--cysteine ligase	0	65512.7	0.0026733	0.00164235	0.0026792	0.00267687	0.00266912	0.00239631	0.00214811	0.00200601	0.00544652	0.00419049	0.000991097	0.000733559	0.000471367	0.000624306	0.00057818	0.000745663	0.000744179	0.00107696	-8.54716	-9.25002	-8.54398	-8.54524	-8.54942	-8.70497	-8.86272	-8.96146	-7.52045	-7.89867	-9.97869	-10.4128	-11.0509	-10.6455	-10.7562	-10.3892	-10.3921	-9.85882	0.00285283	0.000745663	1.14102e-07	0.261377
G1SIB6	BLVRB	Biliverdin reductase B	0	17036.2	0.00315723	0.00776007	0.00220035	0.00350021	0.0108121	0.00961187	0.00103364	0.00133509	0.00268863	0.00246643	0.00218089	0.000480447	0.000666075	0.000840359	0.00159303	0.00181454	0.000569875	0.000949069	-8.30713	-7.00971	-8.82805	-8.15834	-6.53121	-6.70097	-9.91805	-9.54885	-8.53891	-8.66336	-8.84087	-11.0233	-10.552	-10.2167	-9.29401	-9.10618	-10.7771	-10.0412	0.00445657	0.00113679	0.00163015	0.255081
A0A5F9CRD7	PSME2	Proteasome activator subunit 2	0	25816.9	0.00171486	0.00331468	0.00164528	0.00112691	0.00162197	0.00190611	0.00117806	0.000792494	0.00164463	0.00147237	0.000414362	0.000508319	0.000707233	0.000301533	0.000209181	0.000396798	0.000363106	0.000414362	-9.1877	-8.23692	-9.24745	-9.79341	-9.26804	-9.03515	-9.72937	-10.3013	-9.24802	-9.40764	-11.2368	-10.942	-10.4655	-11.6954	-12.223	-11.2993	-11.4273	-11.2368	0.00164174	0.000414362	8.44074e-07	0.252392
A7X8X3	HPRT	Hypoxanthine phosphoribosyltransferase	0	24637.5	0.00502476	0.00453295	0.00420291	0.00329982	0.00417564	0.00447409	0.00288466	0.00282322	0.0044537	0.0049961	0.000896227	0.000769637	0.000925842	0.000984333	0.000942659	0.000985176	0.00136978	0.00125147	-7.63673	-7.78533	-7.8944	-8.2434	-7.90379	-7.80419	-8.43738	-8.46844	-7.81078	-7.64498	-10.1238	-10.3435	-10.0769	-9.98857	-10.051	-9.98733	-9.51184	-9.64216	0.00408679	0.00101564	1.10443e-10	0.248518
B7NZM8	YWHAH	Tyrosine 3-monooxygenase/tryptophan 5-monooxygenase activation protein eta	0	28197.7	0.0689494	0.0683953	0.0212333	0.0117388	0.015019	0.0229771	0.0133272	0.0114918	0.0122622	0.0120454	0.0055762	0.00563217	0.00874757	0.00769762	0.0044928	0.00665436	0.00633652	0.00519199	-3.85832	-3.86996	-5.55753	-6.41257	-6.05707	-5.44366	-6.22948	-6.44325	-6.34964	-6.37538	-7.4865	-7.47209	-6.8369	-7.02137	-7.79817	-7.23148	-7.30209	-7.5895	0.0257439	0.00629115	0.000403469	0.244374
P50117	S100A9	Protein S100-A9	0	14787.4	0.11025	0.111882	0.00699404	0.00452499	0.0231349	0.0242834	0.035455	0.0344169	0.0404375	0.0317639	0.00689357	0.00422626	0.00711801	0.00730604	0.00896374	0.0169455	0.0155038	0.0147732	-3.18115	-3.15995	-7.15966	-7.78787	-5.43379	-5.36388	-4.81787	-4.86074	-4.62816	-4.97647	-7.18053	-7.8864	-7.13431	-7.09669	-6.80168	-5.88295	-6.01124	-6.08088	0.0423143	0.0102163	0.00854862	0.241438
G1U6B2	ALAD	Delta-aminolevulinic acid dehydratase	0	36082.5	0.0139167	0.0153014	0.00267751	0.00220451	0.0223323	0.0242699	0.00277706	0.00396784	0.00557885	0.00451743	0.00237565	0.00262769	0.00210117	0.00189801	0.0032961	0.00329476	0.00124464	0.00180264	-6.16704	-6.03019	-8.54489	-8.82533	-5.48472	-5.36469	-8.49223	-7.97743	-7.48582	-7.79028	-8.71746	-8.57199	-8.89459	-9.0413	-8.24502	-8.24561	-9.65005	-9.11567	0.00975435	0.00233008	0.00435148	0.238876
G1TAH7	TKT	Transketolase	0	67699.4	0.0257378	0.024115	0.00912105	0.00805318	0.00822282	0.00992542	0.00964419	0.0100164	0.0110438	0.0107927	0.00253932	0.00230519	0.00215242	0.0021913	0.00353598	0.00244857	0.00381741	0.00442376	-5.27997	-5.37393	-6.77658	-6.95622	-6.92615	-6.65466	-6.69612	-6.64149	-6.50062	-6.5338	-8.62134	-8.7609	-8.85983	-8.834	-8.14367	-8.67384	-8.03319	-7.82051	0.0126672	0.00292674	2.82049e-07	0.231048
G1TAC4		Glutaredoxin-1	0	11954	0.00375521	0.00639215	0.00368606	0.00331239	0.00555206	0.00630209	0.000702141	0.000980466	0.00233114	0.00212481	0.000943868	0.00102491	0.00133917	0.00105602	0.000851626	0.00043781	0.000294146	0.000463252	-8.05689	-7.28948	-8.08371	-8.23791	-7.49276	-7.30995	-10.476	-9.99425	-8.74475	-8.87845	-10.0491	-9.93029	-9.54444	-9.88714	-10.1975	-11.1574	-11.7312	-11.0759	0.00351385	0.000801351	0.000348472	0.228055
A0A5F9CAX1	BLVRB	Biliverdin reductase B	0	28225.2	0.0133796	0.0137488	0.00662633	0.00627496	0.0205247	0.0236475	0.00426114	0.00452342	0.0110464	0.0100418	0.00312242	0.00342396	0.0020858	0.00229964	0.00280375	0.00265248	0.00206387	0.00209959	-6.22382	-6.18455	-7.23758	-7.31618	-5.6065	-5.40217	-7.87454	-7.78837	-6.50029	-6.63783	-8.32312	-8.19012	-8.90518	-8.76438	-8.47843	-8.55844	-8.92043	-8.89568	0.0114075	0.00256894	2.73498e-05	0.225198
G1T4T1	CETP	Cholesteryl ester transfer protein	0	54274.5	0.0168827	0.0125585	0.185072	0.185072	0.404501	0.357965	0.202908	0.115619	0.185072	0.185072	0.00558644	0.00433868	0.0412022	0.0540507	0.101397	0.0466541	0.0409391	0.0354493	-5.88831	-6.3152	-2.43384	-2.43384	-1.30579	-1.48211	-2.3011	-3.11255	-2.43384	-2.43384	-7.48386	-7.84853	-4.60114	-4.20954	-3.30192	-4.42185	-4.61038	-4.8181	0.185072	0.0412022	0.0151023	0.222627
A0A5F9C9K9		Ubiquitin-like domain-containing protein	0	25757.6	0.0281506	0.0238232	0.0200506	0.0107118	0.0205595	0.0233537	0.00648897	0.00609109	0.01165	0.0124308	0.00501614	0.00499905	0.00445256	0.0032457	0.00324341	0.00156826	0.00328858	0.00236262	-5.15069	-5.39149	-5.64021	-6.54465	-5.60405	-5.42021	-7.2678	-7.35908	-6.42353	-6.32994	-7.63921	-7.64413	-7.81115	-8.26726	-8.26827	-9.31662	-8.24832	-8.72539	0.016331	0.00352204	6.20096e-06	0.215666
G1TFL3		GTP-binding nuclear protein Ran	0	14731	0.0204072	0.0177692	0.00670622	0.00440498	0.0156307	0.0194437	0.00167907	0.00244109	0.00428915	0.00330244	0.00257334	0.00298679	0.00158263	0.00172121	0.00189014	0.00249428	0.00210748	0.00106408	-5.61478	-5.81448	-7.22028	-7.82665	-5.99947	-5.68456	-9.21812	-8.67826	-7.86509	-8.24225	-8.60214	-8.38719	-9.30346	-9.18236	-9.04729	-8.64716	-8.89027	-9.87618	0.00960737	0.00205249	0.00232204	0.213637
P13491	LDHA	L-lactate dehydrogenase A chain	0	36564.6	0.101101	0.0990207	0.0260879	0.020909	0.00457461	0.0290279	0.00926518	0.00852988	0.00576323	0.00589305	0.0038587	0.00336072	0.00591093	0.0054315	0.00506284	0.0152965	0.0068583	0.00680157	-3.30613	-3.33613	-5.26048	-5.57973	-7.77214	-5.10642	-6.75396	-6.87326	-7.43891	-7.40677	-8.01767	-8.21701	-7.4024	-7.52443	-7.62584	-6.03065	-7.18793	-7.19992	0.0310172	0.00657264	0.0201858	0.211903
G1SQ02		Peroxiredoxin-1	0	22152.4	0.0143319	0.0139342	0.0128163	0.0118702	0.0142367	0.0194306	0.00408886	0.00429844	0.0105592	0.00960402	0.00337056	0.0021687	0.00235724	0.00178388	0.00340803	0.0027534	0.00142915	0.00123264	-6.12463	-6.16523	-6.28587	-6.39652	-6.13425	-5.68553	-7.93409	-7.86197	-6.56535	-6.70215	-8.21279	-8.84895	-8.72868	-9.13077	-8.19685	-8.50457	-9.45063	-9.66403	0.011517	0.00231295	1.49239e-06	0.200829
A0A5F9CGP0		Histone H4	0	20143.4	0.0065534	0.0480698	0.0179481	0.00280047	0.00881537	0.0528639	0.00230501	0.0019403	0.00476453	0.00157149	0.003747	0.0014217	0.00449016	0.00231057	0.00144628	0.0072677	0.00188904	0.000808995	-7.25354	-4.37873	-5.80003	-8.48012	-6.82576	-4.24157	-8.76101	-9.0095	-7.71345	-9.31365	-8.06005	-9.45817	-7.79902	-8.75754	-9.43344	-7.10429	-9.04813	-10.2716	0.0147632	0.00292268	0.0392395	0.19797
P00939	TPI1	Triosephosphate isomerase	0	26756.6	0.0180296	0.0162194	0.0133607	0.0108878	0.00683843	0.0117402	0.00376179	0.00401718	0.00590195	0.00616897	0.00191588	0.00147611	0.00182823	0.00161659	0.00185183	0.00332817	0.00129196	0.00134793	-5.79349	-5.94614	-6.22586	-6.52114	-7.19212	-6.4124	-8.05436	-7.9596	-7.40459	-7.34076	-9.02778	-9.40399	-9.09534	-9.27283	-9.07683	-8.23106	-9.59622	-9.53504	0.00969261	0.00183209	2.32002e-06	0.189019
P07452	CA1	Carbonic anhydrase 1 (Fragment)	0	25695.8	0.0493752	0.0542582	0.024541	0.0244463	0.111596	0.12746	0.0192424	0.0186446	0.0427494	0.0390214	0.0106758	0.0113859	0.00628119	0.00672939	0.0114167	0.0126956	0.00718191	0.00758477	-4.34007	-4.20401	-5.34866	-5.35424	-3.16364	-2.97188	-5.69957	-5.7451	-4.54795	-4.67959	-6.54952	-6.45661	-7.31475	-7.21531	-6.4527	-6.29952	-7.12142	-7.04268	0.0511334	0.00924392	2.52465e-05	0.18078
G1TPW2	MRI1	Methylthioribose-1-phosphate isomerase	0	38685	0.00256543	0.00126549	0.00192886	0.00147746	0.00180307	0.00150614	0.000734012	0.000657033	0.000789199	0.00100929	0.000248124	0.000248124	0.000159428	0.000217747	0.000248124	0.000248124	0.00029663	0.000318692	-8.60658	-9.62609	-9.01803	-9.40266	-9.11533	-9.37493	-10.4119	-10.5717	-10.3073	-9.95244	-11.9766	-11.9766	-12.6148	-12.1651	-11.9766	-11.9766	-11.719	-11.6155	0.0013736	0.000248124	1.32842e-07	0.180638
G1T6W7	CAT	Catalase	0	59657.1	0.019866	0.0198422	0.0373846	0.037948	0.0333417	0.0386638	0.0219349	0.0229952	0.0341813	0.0327152	0.00525649	0.00474362	0.00458701	0.00431944	0.00634708	0.00769622	0.00423815	0.00430279	-5.65355	-5.65528	-4.74141	-4.71983	-4.90653	-4.69287	-5.51063	-5.44252	-4.87065	-4.9339	-7.57168	-7.71979	-7.76823	-7.85494	-7.29969	-7.02163	-7.88235	-7.86051	0.0298873	0.00518635	8.24753e-11	0.17353
G8ZF25	HBA1	Alpha-globin 1	0	15538.8	0.0358791	1.01758	1.06518	2.00957	1.66344	1.83931	1.05557	0.800922	2.21391	2.09332	0.229742	0.170555	0.227973	0.232707	0.274531	0.326833	0.187028	0.188564	-4.80071	0.0251476	0.0910977	1.00689	0.734167	0.879161	0.0780192	-0.320266	1.1466	1.06579	-2.12192	-2.55169	-2.13307	-2.10342	-1.86496	-1.61337	-2.41867	-2.40687	1.37947	0.229742	0.00385347	0.166544
A0A5F9D4Q9		Ubiquitin conjugating enzyme E2 L5	0	17861.6	0.00211972	0.00275123	0.00196534	0.000338618	0.00267509	0.00291255	0.000241767	0.000494338	0.000833133	0.00159242	0.000262712	0.000262712	0.000413141	0.00011698	0.000262712	0.000262712	0.000211236	0.000309491	-8.88191	-8.50571	-8.99101	-11.5281	-8.5462	-8.4235	-12.0141	-10.9822	-10.2292	-9.29456	-11.8942	-11.8942	-11.2411	-13.0615	-11.8942	-11.8942	-12.2089	-11.6578	0.00159242	0.000262712	0.000418446	0.164977
A0A5F9DUH1		Alpha-carbonic anhydrase domain-containing protein	0	9679.44	0.0369678	0.0419495	0.0136347	0.0123697	0.0569804	0.0582443	0.00973335	0.00983293	0.0174656	0.0205281	0.00622857	0.00714012	0.00177592	0.00232876	0.00441183	0.00524665	0.00382053	0.00288328	-4.75759	-4.5752	-6.19657	-6.33704	-4.13339	-4.10174	-6.68285	-6.66816	-5.83934	-5.60626	-7.32688	-7.12984	-9.13722	-8.74622	-7.82441	-7.57439	-8.03201	-8.43807	0.0277706	0.00422946	1.26951e-05	0.1523
G1U1Q8	MIF	Macrophage migration inhibitory factor	0	12359.2	0.0571165	0.0950107	0.0128267	0.00841773	0.0258863	0.0287753	0.00207005	0.00245831	0.00850505	0.0114706	0.00546423	0.00596988	0.00208414	0.00252711	0.00463933	0.0026271	0.00263498	0.00370668	-4.12995	-3.39577	-6.2847	-6.89235	-5.27167	-5.11903	-8.91612	-8.66812	-6.87746	-6.44592	-7.51577	-7.38808	-8.90633	-8.6283	-7.75187	-8.57231	-8.56799	-8.07566	0.0252537	0.00370668	0.00694868	0.146778
G8ZF35	HBA1	Alpha-globin 1	0	15555.7	1.32488	0.585466	0.800295	1.06847	1.04747	1.43675	0.494199	0.385032	0.927357	0.694565	0.141622	0.115246	0.078282	0.0673232	0.151264	0.165448	0.0581511	0.0810525	0.40586	-0.772342	-0.321396	0.0955434	0.0669148	0.522806	-1.01684	-1.37695	-0.108803	-0.525818	-2.81988	-3.11721	-3.67517	-3.89275	-2.72486	-2.59555	-4.10405	-3.625	0.876448	0.107299	1.47401e-08	0.122424
A0A1K0GV16	GLNA1	Globin A1	0	16141.5	63.0297	58.1369	82.8281	76.8619	121.323	183.969	49.9544	50.4596	97.1787	85.2962	6.98949	6.86701	8.81425	8.16729	14.5828	20.697	7.20815	7.54478	5.97796	5.86138	6.37205	6.2642	6.92271	7.52332	5.64254	5.65706	6.60257	6.41441	2.80519	2.77968	3.13984	3.02986	3.8662	4.37135	2.84963	2.91548	86.9038	10.1088	9.91722e-09	0.116322
B8K174	HBB	Hemoglobin, beta (Predicted)	0	16132.5	1.3757	1.37565	2.44352	2.29333	0.0591014	0.0624844	1.38575	1.23345	2.65318	2.44346	0.191161	0.167888	0.309704	0.269084	0.0258898	0.00768581	0.209165	0.22389	0.460162	0.460116	1.28896	1.19744	-4.08066	-4.00036	0.470668	0.302699	1.40772	1.28893	-2.38714	-2.57443	-1.69104	-1.89387	-5.27147	-7.02359	-2.25729	-2.15914	1.53256	0.175559	0.00583248	0.114552
G1U3X3		Interferon induced protein with tetratricopeptide repeats 1	0.00094518	55134.8	0.00437813	0.0821421	0.10868	0.0558105	0.0485095	0.00169334	0.0344225	0.0267697	0.0485095	0.0741801	0.00177744	0.00091627	0.00910802	0.00897604	0.00117986	0.000894878	0.00721668	0.00847087	-7.83547	-3.60574	-3.20185	-4.16332	-4.36559	-9.20592	-4.86051	-5.22326	-4.36559	-3.75282	-9.13598	-10.0919	-6.77865	-6.79971	-9.72717	-10.126	-7.11445	-6.88327	0.0485095	0.00481751	0.00113922	0.0993106
G8ZF10	HBA1	Alpha-globin 1	0	15588.8	20.9398	20.8907	27.5318	27.7824	32.0472	45.5843	15.4525	15.2874	35.182	32.239	2.24167	2.22387	1.95544	2.16096	2.51132	4.26788	1.86894	2.04399	4.38817	4.38479	4.78303	4.7961	5.00213	5.51046	3.94977	3.93427	5.13677	5.01073	1.16458	1.15307	0.96749	1.11167	1.32845	2.09352	0.90222	1.03139	27.2937	2.40926	2.03558e-11	0.0882715
G1TMA8	CCSER2	Coiled-coil serine rich protein 2	0	93700.7	0.0234303	0.0268806	0.0517014	0.0445395	0.0684331	0.0691978	0.0366932	0.0379619	0.0763465	0.0767362	0.00126951	0.000843223	0.00096484	0.00096484	0.00096484	0.00096484	0.00131755	0.000429075	-5.41548	-5.21729	-4.27365	-4.48877	-3.86916	-3.85313	-4.76834	-4.7193	-3.71129	-3.70395	-9.62151	-10.2118	-10.0174	-10.0174	-10.0174	-10.0174	-9.56793	-11.1865	0.051192	0.00096484	3.1293e-13	0.0188475

## Sheet: TP4vsTP5
PG.ProteinAccessions	PG.Genes	PG.ProteinDescriptions	PG.Qvalue	PG.MolecularWeight	TP4-1	TP4-2	TP4-3	TP4-4	TP4-5	TP4-6	TP4-7	TP4-8	TP5-1	TP5-2	TP5-3	TP5-4	TP5-5	TP5-6	TP5-7	TP5-8	Log2 TP4-1	Log2 TP4-2	Log2 TP4-3	Log2 TP4-4	Log2 TP4-5	Log2 TP4-6	Log2 TP4-7	Log2 TP4-8	Log2 TP5-1	Log2 TP5-2	Log2 TP5-3	Log2 TP5-4	Log2 TP5-5	Log2 TP5-6	Log2 TP5-7	Log2 TP5-8	TP4	TP5	pvalue	FC(TP5/TP4)
A0A5F9D4Q9		Ubiquitin conjugating enzyme E2 L5	0	17861.6	0.000262712	0.000262712	0.000413141	0.00011698	0.000262712	0.000262712	0.000211236	0.000309491	0.0068203	0.00156205	0.000854394	0.00195592	0.00195592	0.000462123	0.00195592	8.07524e-05	-3.58052	-3.58052	-3.3839	-3.93189	-3.58052	-3.58052	-3.67523	-3.50935	-2.1662	-2.80631	-3.06834	-2.70865	-2.70865	-3.33524	-2.70865	-4.09284	0.000262712	0.00195592	0.0140334	7.44512
A0A5F9C0S1	ABI3BP	ABI family member 3 binding protein	0	189940	0.0010324	0.00111604	0.000794161	0.000794161	0.000417172	0.000794161	0.00061103	0.000794161	0.00443999	0.00478678	0.00268173	0.00268173	0.000986967	0.00268173	0.000513182	0.00268173	-2.98615	-2.95232	-3.10009	-3.10009	-3.37969	-3.10009	-3.21394	-3.10009	-2.35262	-2.31996	-2.57159	-2.57159	-3.0057	-2.57159	-3.28973	-2.57159	0.000794161	0.00268173	0.00497714	3.37681
Q6B737		Immunglobulin heavy chain variable region (Fragment)	0	10793.1	0.00368008	0.00194264	0.00274578	0.00340654	0.00274578	0.00274578	0.00271963	0.00197998	0.00811591	0.0119482	0.00340101	0.0108928	0.00689451	0.00689451	0.00213506	0.00487411	-2.43414	-2.71161	-2.56133	-2.46769	-2.56133	-2.56133	-2.56549	-2.70334	-2.09066	-1.9227	-2.46839	-1.96286	-2.1615	-2.1615	-2.67059	-2.3121	0.00274578	0.00689451	0.00521168	2.51095
G1SMR7		60S ribosomal protein L12	0	17818.6	0.000534565	0.000215281	0.000200621	0.00043447	0.000589448	0.000589448	0.0015623	0.000589448	0.000230033	0.001419	0.00211585	0.001419	0.00191113	0.001419	0.001419	0.001419	-3.272	-3.66699	-3.69762	-3.36204	-3.22955	-3.22955	-2.80623	-3.22955	-3.63821	-2.84802	-2.67451	-2.84802	-2.71871	-2.84802	-2.84802	-2.84802	0.000589448	0.001419	0.0155429	2.40734
G1TSH8		Y-box binding protein 1	0	29018.7	0.000287938	0.000287938	0.000175435	0.000287938	0.000437623	0.000287938	0.000250757	0.000287938	0.000583331	0.000583331	0.00122226	0.000583331	0.0007013	0.000196741	0.000583331	0.000213022	-3.5407	-3.5407	-3.75588	-3.5407	-3.3589	-3.5407	-3.60075	-3.5407	-3.23408	-3.23408	-2.91284	-3.23408	-3.1541	-3.70611	-3.23408	-3.67158	0.000287938	0.000583331	0.0321952	2.02589
A0A5F9DB98		Ig-like domain-containing protein	0	46899	0.0272599	0.0282362	0.0216225	0.0216225	0.0143728	0.016621	0.0216225	0.0216225	0.0448274	0.0336599	0.0315841	0.0315841	0.0238165	0.0240326	0.0315841	0.0315841	-1.56448	-1.54919	-1.66509	-1.66509	-1.84246	-1.77934	-1.66509	-1.66509	-1.34846	-1.47289	-1.50053	-1.50053	-1.62312	-1.6192	-1.50053	-1.50053	0.0216225	0.0315841	0.00300318	1.46071
A0A5F9DQW2	PSMB6	Proteasome subunit beta	0	22781.7	0.00464868	0.00511734	0.00354521	0.00391431	0.00175743	0.00207863	0.00568407	0.00532992	0.0071717	0.00608072	0.00439165	0.00451668	0.00521406	0.0060649	0.00690963	0.00595803	-2.33267	-2.29096	-2.45036	-2.40735	-2.75512	-2.68222	-2.24534	-2.27328	-2.14438	-2.21604	-2.35737	-2.34518	-2.28282	-2.21718	-2.16055	-2.2249	0.00400945	0.00578842	0.0310633	1.4437
A0A5F9C4V2	CTSB	Cathepsin B	0	44566.1	0.00447264	0.00451222	0.00291367	0.00323183	0.00447464	0.00468842	0.00349174	0.00380845	0.00390989	0.00373735	0.00220856	0.00264218	0.00415474	0.00279753	0.00273806	0.00290725	-2.34944	-2.34561	-2.53556	-2.49055	-2.34924	-2.32897	-2.45696	-2.41925	-2.40784	-2.42744	-2.65589	-2.57804	-2.38146	-2.55323	-2.56256	-2.53652	0.0039492	0.00313695	0.034043	0.794324
G1T0X2		Fibrinogen alpha chain	0	89979.5	12.6644	8.58192	12.599	9.90523	8.66073	9.6318	8.89821	7.66256	6.02973	5.35821	8.7989	9.79075	8.28233	7.49083	7.22253	7.0385	1.10259	0.933585	1.10034	0.995865	0.937555	0.983707	0.949303	0.884374	0.780298	0.72902	0.944429	0.990816	0.918153	0.87453	0.858689	0.84748	9.82549	7.50147	0.0123754	0.763471
P14478	FGB	Fibrinogen beta chain (Fragment)	0	4585.03	8.10309	4.66121	5.97397	5.37328	3.54345	3.72391	5.69766	4.51103	3.43589	3.27185	4.1205	4.82182	3.43519	3.52608	4.11553	4.53128	0.908651	0.668499	0.776263	0.73024	0.549426	0.570999	0.755697	0.654276	0.53604	0.514794	0.61495	0.683211	0.535951	0.547292	0.614426	0.656221	5.19845	3.90727	0.0341019	0.751622
A0A5F9D3P7	FGB	Fibrinogen beta chain	0	53715.6	18.0297	11.8461	18.597	14.4035	15.5824	17.3944	13.4083	12.5592	7.84323	7.93331	12.7049	14.6595	13.5963	12.1681	11.4812	11.1165	1.25599	1.07357	1.26944	1.15847	1.19263	1.24041	1.12737	1.09896	0.894495	0.899454	1.10397	1.16612	1.13342	1.08522	1.05999	1.04597	15.2276	11.4379	0.0125913	0.751131
G1TKX3	FGG	Fibrinogen gamma chain	0	49442.6	29.0571	19.4834	28.9383	20.984	21.3266	23.5562	19.6811	18.6172	13.9148	13.0272	19.8281	21.2368	17.8693	17.6208	16.4282	15.9022	1.46325	1.28966	1.46147	1.32189	1.32892	1.37211	1.29405	1.26991	1.14348	1.11485	1.29728	1.32709	1.25211	1.24603	1.21559	1.20146	22.7055	16.9784	0.00436538	0.747767
G1T0R9	GSTM3	Glutathione S-transferase	0	25497.5	0.00258566	0.00363606	0.00216036	0.00221741	0.00296997	0.00397812	0.00247924	0.00269849	0.00257216	0.00171445	0.00226816	0.0019297	0.00220536	0.00191395	0.00236733	0.00194484	-2.58743	-2.43937	-2.66547	-2.65415	-2.52725	-2.40032	-2.60568	-2.56888	-2.5897	-2.76587	-2.64433	-2.71451	-2.65652	-2.71807	-2.62574	-2.71112	0.00284066	0.00211449	0.0097976	0.744366
P00919	CA2	Carbonic anhydrase 2	0	29500.3	0.0207823	0.0200481	0.0206772	0.0221964	0.0278532	0.0305644	0.0223148	0.0216144	0.0239897	0.0220574	0.0157393	0.0157195	0.0156958	0.0178309	0.0126083	0.0134556	-1.68231	-1.69793	-1.68451	-1.65372	-1.55512	-1.51478	-1.65141	-1.66526	-1.61998	-1.65645	-1.80301	-1.80356	-1.80422	-1.74883	-1.89935	-1.8711	0.0232564	0.0171371	0.00597739	0.736876
A0A5F9CAX1	BLVRB	Biliverdin reductase B	0	28225.2	0.00312242	0.00342396	0.0020858	0.00229964	0.00280375	0.00265248	0.00206387	0.00209959	0.00249656	0.00259695	0.00235019	0.00221917	0.00144784	0.00185033	0.00107535	0.00103233	-2.50551	-2.46547	-2.68073	-2.63834	-2.55226	-2.57635	-2.68532	-2.67787	-2.60266	-2.58554	-2.6289	-2.65381	-2.83928	-2.73275	-2.96845	-2.98618	0.00256894	0.00188359	0.0397754	0.733218
A0A5F9CGI7	PYGL	Alpha-1,4 glucan phosphorylase	0	90568.4	0.00211503	0.000996797	0.00144665	0.0011789	0.00223152	0.00175114	0.00184973	0.0022545	0.00109994	0.00123351	0.00124808	0.0011759	0.00131362	0.000977049	0.00154335	0.00147819	-2.67468	-3.00139	-2.83964	-2.92852	-2.6514	-2.75668	-2.73289	-2.64695	-2.95863	-2.90886	-2.90376	-2.92963	-2.88153	-3.01008	-2.81153	-2.83027	0.00172803	0.00125871	0.0367089	0.728404
A0A5F9C6Y6	LAP3	Cytosol aminopeptidase	0	51401.9	0.00361495	0.00345715	0.00190688	0.00190454	0.00234836	0.00187162	0.0027722	0.00282461	0.00288778	0.00245055	0.00143272	0.0015657	0.00146023	0.00139875	0.00178688	0.00180619	-2.4419	-2.46128	-2.71968	-2.72021	-2.62924	-2.72778	-2.55718	-2.54904	-2.53944	-2.61074	-2.84384	-2.80529	-2.83558	-2.85426	-2.74791	-2.74324	0.00258754	0.0018486	0.0240336	0.714425
P62943	FKBP1A	Peptidyl-prolyl cis-trans isomerase FKBP1A	0	11950.7	0.00138408	0.00138408	0.00163484	0.00202287	0.00138408	0.00118149	0.000730778	0.00135042	0.000988632	0.000988632	0.000882543	0.00144598	0.000988632	0.000988632	0.000892382	0.00073362	-2.85884	-2.85884	-2.78652	-2.69403	-2.85884	-2.92757	-3.13621	-2.86953	-3.00497	-3.00497	-3.05426	-2.83984	-3.00497	-3.00497	-3.04945	-3.13453	0.00138408	0.000988632	0.0237221	0.714289
G1U6B2	ALAD	Delta-aminolevulinic acid dehydratase	0	36082.5	0.00237565	0.00262769	0.00210117	0.00189801	0.0032961	0.00329476	0.00124464	0.00180264	0.00226707	0.00204672	0.0015933	0.00229847	0.00149213	0.000992199	0.00125404	0.00115458	-2.62422	-2.58043	-2.67754	-2.7217	-2.482	-2.48218	-2.90495	-2.74409	-2.64454	-2.68894	-2.7977	-2.63856	-2.82619	-3.0034	-2.90169	-2.93757	0.00233008	0.00163731	0.0470482	0.702685
P07452	CA1	Carbonic anhydrase 1 (Fragment)	0	25695.8	0.0106758	0.0113859	0.00628119	0.00672939	0.0114167	0.0126956	0.00718191	0.00758477	0.00830124	0.0089784	0.00645005	0.00616351	0.00616897	0.00723102	0.00432446	0.00430469	-1.9716	-1.94363	-2.20196	-2.17202	-1.94246	-1.89635	-2.14376	-2.12006	-2.08086	-2.0468	-2.19044	-2.21017	-2.20979	-2.1408	-2.36407	-2.36606	0.00924392	0.00649029	0.0234013	0.702115
A0A0G2JH24		Serum amyloid A protein	0	28665.8	0.0202407	0.0202407	0.0240276	0.0259356	0.0140295	0.0215499	0.0142989	0.0216027	0.0139066	0.0139066	0.0110925	0.0113142	0.0173882	0.016818	0.0129416	0.0138849	-1.69377	-1.69377	-1.61929	-1.5861	-1.85296	-1.66656	-1.8447	-1.66549	-1.85678	-1.85678	-1.95497	-1.94638	-1.75975	-1.77423	-1.88801	-1.85746	0.0202407	0.0139066	0.00252042	0.687059
A0A5F9DLG2		CN hydrolase domain-containing protein	0	52087.2	0.0210856	0.0265147	0.0127309	0.0128876	0.0196313	0.0204106	0.0167796	0.0171018	0.0202374	0.0205818	0.00765334	0.0111592	0.00991576	0.0105597	0.0101903	0.00999169	-1.67601	-1.57651	-1.89514	-1.88983	-1.70705	-1.69014	-1.77522	-1.76696	-1.69385	-1.68652	-2.11615	-1.95237	-2.00367	-1.97635	-1.99181	-2.00036	0.0183928	0.0125361	0.0183933	0.68158
G1TBZ5	AKR1B1	Aldo-keto reductase family 1 member B	0	35762.2	0.00123071	0.000737934	0.00125429	0.00179424	0.00125429	0.00125429	0.00125429	0.00125429	0.000820585	0.000853125	0.000874122	0.00109768	0.000620118	0.000853125	0.000853125	0.000853125	-2.90985	-3.13198	-2.9016	-2.74612	-2.9016	-2.9016	-2.9016	-2.9016	-3.08588	-3.06899	-3.05843	-2.95953	-3.20753	-3.06899	-3.06899	-3.06899	0.00125429	0.000853125	0.00319424	0.680164
A0A5F9CLN2		Aldehyde dehydrogenase domain-containing protein	0	51993.1	0.00102769	0.000826911	0.000810991	0.00093397	0.00102769	0.00102769	0.00143444	0.00113215	0.000568384	0.000698679	0.00092256	0.000961941	0.00085764	0.000744434	0.000485453	0.000350344	-2.98814	-3.08254	-3.09098	-3.02967	-2.98814	-2.98814	-2.84332	-2.9461	-3.24536	-3.15572	-3.03501	-3.01685	-3.06669	-3.12817	-3.31385	-3.45551	0.00102769	0.000698679	0.0123514	0.679852
A0A5F9CJ08	GSTM2	Glutathione S-transferase	0	25488.4	0.00458382	0.00371375	0.00357517	0.00394572	0.0072688	0.00773736	0.00306405	0.00317872	0.00400905	0.00351458	0.00358292	0.00377086	0.00247241	0.00306056	0.00213487	0.00250032	-2.33877	-2.43019	-2.4467	-2.40387	-2.13854	-2.11141	-2.5137	-2.49775	-2.39696	-2.45413	-2.44576	-2.42356	-2.60688	-2.5142	-2.67063	-2.602	0.00463342	0.0031307	0.0361467	0.675677
G8ZF10	HBA1	Alpha-globin 1	0	15588.8	2.24167	2.22387	1.95544	2.16096	2.51132	4.26788	1.86894	2.04399	1.88085	1.84933	1.78231	1.93843	1.64262	1.80916	1.04752	1.0242	0.350572	0.347108	0.291244	0.334646	0.399902	0.630212	0.271595	0.310478	0.274353	0.267014	0.250982	0.287451	0.215538	0.257476	0.020164	0.0103859	2.40926	1.6218	0.0102621	0.673155
A0A5F9CLR7	SLC4A1	Anion exchange protein	0	106721	0.00490147	0.00308391	0.0032698	0.00273622	0.00220816	0.00499959	0.00227291	0.00245268	0.00390464	0.00251296	0.00201562	0.00240368	0.00232587	0.00141659	0.0010868	0.00127348	-2.30967	-2.5109	-2.48548	-2.56285	-2.65597	-2.30107	-2.64342	-2.61036	-2.40842	-2.59982	-2.69559	-2.61912	-2.63342	-2.84876	-2.96385	-2.89501	0.00324059	0.00211745	0.0301906	0.653416
A0A5F9CPN6	PON3	Paraoxonase	0	39498.3	0.00351516	0.00351516	0.00376097	0.00319388	0.00330759	0.00514608	0.00299524	0.00268718	0.00229275	0.00229275	0.00186115	0.00262802	0.0028765	0.00362227	0.00139625	0.0013723	-2.45406	-2.45406	-2.4247	-2.49568	-2.48049	-2.28852	-2.52357	-2.5707	-2.63964	-2.63964	-2.73022	-2.58037	-2.54114	-2.44102	-2.85504	-2.86255	0.00351516	0.00229275	0.00672503	0.652247
A0A5F9CPG7	ATF6	Activating transcription factor 6	0	86389.2	0.00198355	0.00198355	0.00143248	0.001908	0.00140813	0.00296466	0.00108278	0.00310525	0.00154714	0.000522986	0.00123019	0.00161465	0.00105404	0.00197204	0.00130816	0.00090955	-2.70256	-2.70256	-2.84391	-2.71942	-2.85136	-2.52803	-2.96546	-2.5079	-2.81047	-3.28151	-2.91003	-2.79192	-2.97714	-2.70508	-2.88334	-3.04117	0.00198355	0.00126984	0.0349961	0.640188
A0A1K0GV16	GLNA1	Globin A1	0	16141.5	6.98949	6.86701	8.81425	8.16729	14.5828	20.697	7.20815	7.54478	5.64413	5.31879	7.01093	7.4443	8.10166	9.8279	4.16467	4.0455	0.844446	0.836767	0.945185	0.912078	1.16384	1.31591	0.857824	0.877646	0.751597	0.725813	0.845776	0.871824	0.908574	0.992461	0.619581	0.606972	10.1088	6.44474	0.0407669	0.637535
P46406	GAPDH	Glyceraldehyde-3-phosphate dehydrogenase	0	35780	0.0101732	0.00976312	0.00951435	0.0117231	0.0178555	0.0220066	0.00865764	0.0075899	0.00508891	0.00612935	0.0110318	0.0108033	0.00676124	0.00622342	0.00676707	0.00692693	-1.99254	-2.01041	-2.02162	-1.93096	-1.74823	-1.65745	-2.0626	-2.11976	-2.29338	-2.21259	-1.95735	-1.96644	-2.16997	-2.20597	-2.1696	-2.15946	0.0121604	0.00746651	0.0143194	0.614001
A0A5F9DPL1	LDHB	L-lactate dehydrogenase	0	36578.4	0.00287465	0.00340518	0.003941	0.00426624	0.00781817	0.00601993	0.00367175	0.00411784	0.00225682	0.00185748	0.004594	0.00351501	0.00195002	0.00167299	0.00325671	0.00298603	-2.54141	-2.46786	-2.40439	-2.36995	-2.1069	-2.22041	-2.43513	-2.38533	-2.6465	-2.73108	-2.33781	-2.45407	-2.70996	-2.77651	-2.48722	-2.52491	0.00451434	0.00276113	0.0108252	0.611635
P46409		Glutathione S-transferase Mu 1	0	25417.4	0.00285633	0.00274968	0.00208319	0.00246801	0.00376995	0.00510492	0.00168393	0.00128143	0.00297206	0.00164758	0.00108274	0.00212529	0.00164758	0.0022129	0.000817654	0.000674814	-2.54419	-2.56072	-2.68127	-2.60765	-2.42366	-2.29201	-2.77368	-2.8923	-2.52694	-2.78315	-2.96548	-2.67258	-2.78315	-2.65504	-3.08743	-3.17082	0.00274968	0.00164758	0.0417296	0.599188
Q08862		Glutathione S-transferase Yc	0	25449.6	0.0017399	0.00186331	0.00112893	0.00134798	0.00166381	0.00166381	0.00114713	0.0027556	0.00149492	0.00167537	0.00094533	0.000682765	0.00111913	0.000401082	0.00105135	0.000590416	-2.75948	-2.72971	-2.94733	-2.87032	-2.7789	-2.7789	-2.94039	-2.55978	-2.82538	-2.77589	-3.02442	-3.16573	-2.95112	-3.39677	-2.97825	-3.22884	0.00166381	0.000995045	0.0147053	0.598053
A0A5F9DUX5	SH3BGRL3	SH3 domain binding glutamate rich protein like 3	0	9236.38	0.00106878	0.0009719	0.00102431	0.00106878	0.00180141	0.00106878	0.00106878	0.000477518	0.000706163	0.000626971	0.000703716	0.000471033	0.000626971	0.000626971	0.000626971	0.000626971	-2.97111	-3.01238	-2.98957	-2.97111	-2.74439	-2.97111	-2.97111	-3.32101	-3.15109	-3.20275	-3.1526	-3.32695	-3.20275	-3.20275	-3.20275	-3.20275	0.00106878	0.000626971	0.00602981	0.586621
A0A5F9C1T6	NOTCH2	Notch receptor 2	0	263493	0.00235828	0.00284974	0.00112967	0.000648545	0.00174656	0.00174656	0.00174656	0.00174656	0.00186997	0.000716072	0.000930756	0.000456274	0.0010163	0.000371359	0.0010163	0.00175336	-2.62741	-2.54519	-2.94705	-3.18806	-2.75782	-2.75782	-2.75782	-2.75782	-2.72817	-3.14504	-3.03116	-3.34077	-2.99298	-3.43021	-2.99298	-2.75613	0.00174656	0.0010163	0.0375342	0.581887
A0A2Z6DUF7	DHRS11	Dehydrogenase/reductase SDR family member 11	0	28369.3	0.00147725	0.000552336	0.000939421	0.00135287	0.000825637	0.00238891	0.000577156	0.000802662	0.000643063	0.000643063	0.000534868	0.00100371	0.000643063	0.000643063	0.000420915	0.000612756	-2.83055	-3.2578	-3.02714	-2.86875	-3.08321	-2.6218	-3.23871	-3.09547	-3.19175	-3.19175	-3.27175	-2.99839	-3.19175	-3.19175	-3.37581	-3.21271	0.00111453	0.000643063	0.040274	0.576982
G1T5H0	HTRA1	HtrA serine peptidase 1	0	36467.6	0.00308148	0.00226863	0.00205928	0.00229884	0.00388706	0.00548639	0.00219982	0.00304021	0.00171275	0.00171275	0.00221473	0.00186671	0.00194375	0.0015605	0.0015829	0.0011079	-2.51124	-2.64424	-2.68628	-2.63849	-2.41038	-2.26071	-2.65761	-2.5171	-2.76631	-2.76631	-2.65468	-2.72892	-2.71136	-2.80674	-2.80055	-2.9555	0.00304021	0.00171275	0.00257446	0.563364
G8ZF25	HBA1	Alpha-globin 1	0	15538.8	0.229742	0.170555	0.227973	0.232707	0.274531	0.326833	0.187028	0.188564	0.0311066	0.155545	0.101434	0.21266	0.162647	0.12968	0.0966574	0.115501	-0.63876	-0.768135	-0.642117	-0.633191	-0.561408	-0.485674	-0.728094	-0.724541	-1.50715	-0.808145	-0.993815	-0.672315	-0.788755	-0.887127	-1.01476	-0.937413	0.229742	0.125654	0.0110767	0.546935
G1TMA8	CCSER2	Coiled-coil serine rich protein 2	0	93700.7	0.00126951	0.000843223	0.00096484	0.00096484	0.00096484	0.00096484	0.00131755	0.000429075	0.000406558	0.000734329	0.000499972	0.000499972	0.000499972	0.000499972	0.000547072	0.000311928	-2.89636	-3.07406	-3.01554	-3.01554	-3.01554	-3.01554	-2.88023	-3.36747	-3.39088	-3.13411	-3.30105	-3.30105	-3.30105	-3.30105	-3.26196	-3.50595	0.00096484	0.000499972	0.000966539	0.518191
G1SD89		VWFA domain-containing protein	0	47558.6	0.00813382	0.00725779	0.00149527	0.00387476	0.00217365	0.00387476	0.00208153	0.00210653	0.00355909	0.00298253	0.00105747	0.00111884	0.00191129	0.00149288	0.00168792	0.00167401	-2.08971	-2.1392	-2.82528	-2.41175	-2.66281	-2.41175	-2.68162	-2.67643	-2.44866	-2.52542	-2.97573	-2.95123	-2.71867	-2.82598	-2.77265	-2.77624	0.00387476	0.0019355	0.0422132	0.499515
G1T6L5	SH3BGRL	SH3 domain binding glutamate rich protein like	0	22154.9	0.000393695	0.000697619	0.000497586	0.000697619	0.000724745	0.00168469	0.000697619	0.000187379	0.000313979	0.000313979	0.000377942	0.000246659	0.000359638	0.000461639	0.000256099	0.000181897	-3.40484	-3.15638	-3.30313	-3.15638	-3.13981	-2.77348	-3.15638	-3.72728	-3.5031	-3.5031	-3.42257	-3.6079	-3.44413	-3.3357	-3.59159	-3.74018	0.000697619	0.000313979	0.0205828	0.450072
A0A5F9CXB0	COL1A1	Collagen type I alpha 1 chain	0	119076	0.0149513	0.0235215	0.00691621	0.00588917	0.0178444	0.0132064	0.00565925	0.0125697	0.00597475	0.00734963	0.00532673	0.000760042	0.0104915	0.0039227	0.00346173	0.00532673	-1.82532	-1.62853	-2.16013	-2.22995	-1.7485	-1.87922	-2.24724	-1.90067	-2.22368	-2.13373	-2.27354	-3.11916	-1.97916	-2.40641	-2.46071	-2.27354	0.0125697	0.00532673	0.0162902	0.423774
G1SQ31	GASK1A	Golgi associated kinase 1A	0	60844.2	0.000966037	0.00113804	0.000198132	0.000722725	0.000680966	0.000630456	0.000722725	0.000722725	0.000149997	0.00078331	7.41579e-05	0.000302536	0.000200057	0.000413306	0.000302536	0.000194387	-3.01501	-2.94384	-3.70305	-3.14103	-3.16687	-3.20035	-3.14103	-3.14103	-3.82392	-3.10607	-4.12984	-3.51922	-3.69885	-3.38373	-3.51922	-3.71133	0.000722725	0.000302536	0.00715059	0.418604
G1SZ91	FABP5	Fatty acid binding protein 5	0	11357.8	0.000843747	0.00274478	0.00274478	0.00274478	0.00396246	0.00342815	0.00274478	0.00274478	0.00112165	0.00108943	0.00112165	0.000275039	0.00192375	0.00126767	0.00112165	0.00105238	-3.07379	-2.56149	-2.56149	-2.56149	-2.40204	-2.46494	-2.56149	-2.56149	-2.95014	-2.9628	-2.95014	-3.56061	-2.71585	-2.89699	-2.95014	-2.97783	0.00274478	0.00112165	0.00311746	0.408649
B7NZB9	CTGF	Connective tissue growth factor (Predicted)	0	37796.1	0.00346468	0.00179816	0.00346468	0.00346468	0.00721687	0.00473603	0.00181286	0.00175949	0.00208637	0.00236505	0.00131864	0.00131864	0.00131864	0.000650373	0.000172776	0.00131864	-2.46034	-2.74517	-2.46034	-2.46034	-2.14165	-2.32459	-2.74164	-2.75461	-2.68061	-2.62616	-2.87987	-2.87987	-2.87987	-3.18684	-3.76252	-2.87987	0.00346468	0.00131864	0.00988089	0.380596
A0A5F9CXN0	BLVRA	Biliverdin reductase A	0.00094518	46845.7	0.00191309	0.00191309	0.00109506	0.00124825	0.00239878	0.00459207	0.00191309	0.00023128	0.000663796	0.000663796	0.000727104	0.000836243	0.000663796	0.000428042	0.000663796	0.000663796	-2.71827	-2.71827	-2.96056	-2.9037	-2.62001	-2.33799	-2.71827	-3.63586	-3.17797	-3.17797	-3.1384	-3.07767	-3.17797	-3.36851	-3.17797	-3.17797	0.00191309	0.000663796	0.0317343	0.346976
P00563	CKM	Creatine kinase M-type	0	43112.1	0.00158216	0.00260521	0.00216851	0.00402638	0.0089165	0.00939043	0.0019529	0.00156891	0.00212617	0.00207372	0.000468066	0.00134499	0.00134499	0.00260319	0.000377953	0.000420829	-2.80075	-2.58416	-2.66384	-2.39509	-2.04981	-2.02731	-2.70932	-2.8044	-2.6724	-2.68325	-3.32969	-2.87128	-2.87128	-2.58449	-3.42256	-3.37589	0.00402638	0.00134499	0.0129172	0.334044
G1TLD3	NUCB1	Nucleobindin 1	0	49638	0.0020732	0.00285901	0.000390754	0.000609883	0.0015969	0.00177196	0.000964574	0.00191136	0.000494331	0.000494331	0.000367397	0.000491885	0.00068945	0.000428592	0.000494331	0.000494331	-2.68336	-2.54378	-3.4081	-3.21475	-2.79672	-2.75155	-3.01566	-2.71866	-3.30598	-3.30598	-3.43486	-3.30814	-3.1615	-3.36796	-3.30598	-3.30598	0.00152221	0.000494331	0.00460486	0.324747
Q9N2C2		Prostaglandin D synthase	0	21444.5	0.00477753	0.00455869	0.00281047	0.00281047	0.00340957	0.00277792	0.000660889	0.000678189	0.000837445	0.000837445	0.000238029	0.000837445	0.00147602	0.00104334	0.000752434	0.000677399	-2.3208	-2.34116	-2.55122	-2.55122	-2.4673	-2.55628	-3.17987	-3.16865	-3.07704	-3.07704	-3.62337	-3.07704	-2.83091	-2.98157	-3.12353	-3.16916	0.00281047	0.000837445	0.00627346	0.297974
G1SDF2	PCMT1	Protein-L-isoaspartate O-methyltransferase	0	30368.8	0.00181879	0.00219692	0.000773122	0.00181879	0.00263106	0.00388464	0.000834116	0.000592887	0.000499856	0.000499856	0.000215695	0.000499856	0.00089315	0.000499856	0.000390724	0.000499856	-2.74022	-2.65819	-3.11175	-2.74022	-2.57987	-2.41065	-3.07877	-3.22703	-3.30115	-3.30115	-3.66616	-3.30115	-3.04908	-3.30115	-3.40813	-3.30115	0.00181879	0.000499856	0.00114696	0.274829
A0A5F9C4B0		SMB domain-containing protein	0	94370.4	0.0422385	0.045354	0.00566573	0.00501848	0.0383297	0.0505122	0.0127284	0.0142952	0.00125618	0.00107201	0.00673501	0.00732558	0.00852201	0.0097997	0.00753735	0.00872388	-1.37429	-1.34338	-2.24674	-2.29943	-1.41647	-1.2966	-1.89523	-1.84481	-2.90095	-2.9698	-2.17166	-2.13516	-2.06946	-2.00879	-2.12278	-2.05929	0.0267678	0.00637146	0.0110079	0.238027
G1T7R1	FABP3	Fatty acid binding protein 3	0	14814.8	0.00104774	0.00299834	0.00299834	0.00299834	0.00299834	0.00411379	0.00377413	0.00305772	0.000371495	0.00032594	0.000583782	0.000583782	0.000583782	0.000583782	0.00105391	0.000583782	-2.97975	-2.52312	-2.52312	-2.52312	-2.52312	-2.38576	-2.42318	-2.5146	-3.43005	-3.48686	-3.23375	-3.23375	-3.23375	-3.23375	-2.9772	-3.23375	0.00299834	0.000583782	9.15724e-07	0.194701
