# Supplementary material for: Acute-phase plasma proteomics of rabbit lung VX2 tumors treated by image-guided microwave ablation
Source: Front Oncol. 2024 Aug 26;14:1435256. doi: 10.3389/fonc.2024.1435256 (PMC11381224; doi:10.3389/fonc.2024.1435256)
Supplement: Supplementary file 4 [file Table3.xlsx]

## Sheet: Mfuzz_cluster
Nmes	Clusters
A0A0G2JH24	8
A0A1K0GV16	1
A0A2Z6DUF7	2
A0A5F9C0T5	3
A0A5F9C0Y4	2
A0A5F9C115	3
A0A5F9C139	2
A0A5F9C148	2
A0A5F9C1F8	2
A0A5F9C1W1	2
A0A5F9C295	2
A0A5F9C2X4	2
A0A5F9C343	2
A0A5F9C3C4	2
A0A5F9C3Q9	2
A0A5F9C403	2
A0A5F9C449	2
A0A5F9C454	2
A0A5F9C497	2
A0A5F9C4B0	8
A0A5F9C4B7	2
A0A5F9C4D8	2
A0A5F9C4X5	2
A0A5F9C503	2
A0A5F9C550	2
A0A5F9C573	8
A0A5F9C5U4	2
A0A5F9C6P1	2
A0A5F9C6Y6	2
A0A5F9C6Y7	2
A0A5F9C794	2
A0A5F9C7H2	2
A0A5F9C9K9	8
A0A5F9CAG9	2
A0A5F9CAX1	8
A0A5F9CCZ8	2
A0A5F9CDG0	2
A0A5F9CF34	2
A0A5F9CFX9	2
A0A5F9CGF3	2
A0A5F9CGI7	2
A0A5F9CGJ1	2
A0A5F9CHF0	5
A0A5F9CHL3	2
A0A5F9CI66	7
A0A5F9CIC7	2
A0A5F9CIV0	2
A0A5F9CJ08	2
A0A5F9CJ23	2
A0A5F9CJW0	8
A0A5F9CKR3	2
A0A5F9CLN2	2
A0A5F9CLR3	2
A0A5F9CLR7	2
A0A5F9CM04	2
A0A5F9CN85	2
A0A5F9CNW6	2
A0A5F9CP03	2
A0A5F9CPK4	2
A0A5F9CPN6	2
A0A5F9CPU2	2
A0A5F9CQN2	2
A0A5F9CRD7	2
A0A5F9CS97	2
A0A5F9CTV6	2
A0A5F9CTZ4	2
A0A5F9CUC6	2
A0A5F9CW87	2
A0A5F9CWF8	2
A0A5F9CXB0	8
A0A5F9CXN0	2
A0A5F9CXZ6	2
A0A5F9CZ06	8
A0A5F9CZI7	2
A0A5F9D0M6	2
A0A5F9D316	2
A0A5F9D4Q9	2
A0A5F9D6D6	8
A0A5F9D8U1	2
A0A5F9DAQ2	2
A0A5F9DB98	2
A0A5F9DBT5	2
A0A5F9DC04	3
A0A5F9DCD4	2
A0A5F9DDH1	2
A0A5F9DFI8	8
A0A5F9DGN7	2
A0A5F9DHK7	2
A0A5F9DJ89	2
A0A5F9DKI8	2
A0A5F9DLG2	2
A0A5F9DMU6	2
A0A5F9DNV8	2
A0A5F9DPL1	2
A0A5F9DQG5	7
A0A5F9DRU0	2
A0A5F9DSQ0	8
A0A5F9DUH1	8
A0A5F9DUX5	2
A0A5F9DV00	2
A5HC55	8
A7X8X3	2
B6S6L6	5
B7NZB9	2
B7NZD7	2
B7NZF1	2
B7NZM8	2
B8K174	6
D5G340	4
G1SCP8	2
G1SD89	2
G1SD99	2
G1SDA8	2
G1SDD6	5
G1SDF2	2
G1SEG6	2
G1SER8	2
G1SFA3	8
G1SFR3	2
G1SGL2	2
G1SGL6	2
G1SGV9	2
G1SGW4	2
G1SHI6	3
G1SHS7	2
G1SHV9	2
G1SHW0	2
G1SIB6	8
G1SIK0	4
G1SL06	2
G1SLQ4	2
G1SMR7	2
G1SN21	2
G1SNQ8	2
G1SNS5	2
G1SP97	3
G1SPF5	2
G1SQ02	8
G1SQ31	2
G1SQ70	5
G1SQG5	2
G1SQG6	2
G1SQU1	2
G1SR03	2
G1SR05	2
G1SR15	2
G1SR60	8
G1SRA9	2
G1SS69	2
G1SSA8	2
G1STF7	7
G1STR7	2
G1SUE4	2
G1SV22	2
G1SVH0	2
G1SWF0	2
G1SWI7	2
G1SWK8	2
G1SXG6	8
G1SY93	2
G1SZ14	2
G1SZ91	2
G1SZV5	6
G1T0R9	2
G1T2L1	2
G1T325	2
G1T3X1	8
G1T3Z1	2
G1T4Q9	2
G1T4T1	3
G1T4X8	2
G1T519	2
G1T569	8
G1T5H0	2
G1T5S1	3
G1T670	2
G1T6L5	2
G1T6W7	8
G1T705	2
G1T739	2
G1T7R1	2
G1T7R2	2
G1T7S0	2
G1T7S4	2
G1T7Z0	2
G1T7Z6	2
G1T8Z0	2
G1TA40	2
G1TA78	2
G1TAC4	2
G1TAH7	2
G1TBS1	2
G1TBZ5	2
G1TC17	2
G1TCG2	2
G1TCQ4	2
G1TCW5	2
G1TDM3	2
G1TFL3	8
G1TGM2	3
G1TIF8	4
G1TIS5	2
G1TKY2	2
G1TL92	2
G1TLD3	2
G1TM29	2
G1TMA8	3
G1TMB1	2
G1TNJ2	2
G1TPW2	2
G1TPZ1	2
G1TSH8	2
G1TSP2	2
G1TUG7	2
G1U1Q8	8
G1U2Q3	8
G1U2X0	2
G1U3U1	2
G1U3X3	3
G1U6B2	8
G1U6C9	8
G1U6I7	2
G1U6S4	2
G1U754	5
G1U7S4	2
G1U7U3	2
G1U949	2
G1U9R4	4
G1U9U2	2
G8ZF10	1
G8ZF25	6
G8ZF35	6
O77791	8
P00563	8
P00919	8
P00939	2
P00949	2
P02742	3
P06813	2
P06912	3
P07452	8
P12822	2
P13491	8
P13806	2
P14461	5
P15196	8
P15541	2
P18287	5
P25704	8
P26202	8
P29751	8
P30801	2
P33047	2
P46406	8
P46409	2
P48747	7
P50117	8
P55057	5
Q07298	2
Q08862	8
Q28731	5
Q6GVI2	8
Q8MI17	2
Q8MJF1	2
Q9GLY5	5
Q9N2C2	2
Q9XSG0	2
U3KNZ4	2

## Sheet: Mfuzz_cluster_number
Cluster	Size
Cluster 1	2
Cluster 2	193
Cluster 3	12
Cluster 4	4
Cluster 5	10
Cluster 6	4
Cluster 7	4
Cluster 8	39
